# Supplementary material for: To kill or to be killed: pangenome analysis of Escherichia coli strains reveals a tailocin specific for pandemic ST131
Source: BMC Biol. 2022 Jun 16;20:146. doi: 10.1186/s12915-022-01347-7 (PMC9205054; doi:10.1186/s12915-022-01347-7)
Supplement: Supplementary file 3 — Additional file 3. The Additional file 3 is a compressed file library (zip package) containing 11 files. File 1 genome list with serotypes, sequence types, phylogroups, etc. File 2A pangenome matrix determined with CD-HIT. File 2B softcore genome GF list determined with CD-HIT. File 3A pangenome matrix determined with ProteinOrtho. File 3B softcore genome GF list determined with ProteinOrtho. File 4 the GFs of the six distinctive clusters. File 5 summary of the strains’ virulence and antibiotics resistance. File 6 antibiogram data. File 7 virulence factor PAM. File 8 coincident pairwise association results from CoinFinder. README. [file 12915_2022_1347_MOESM3_ESM.zip]

Archive with 12 entries (11 files):
- Additional File 3/
- Additional File 3/Readme - Supplementary Files.docx
- Additional File 3/Supplementary File 1.txt
- Additional File 3/Supplementary File 2A.txt
- Additional File 3/Supplementary File 2B.txt
- Additional File 3/Supplementary File 3A.txt
- Additional File 3/Supplementary File 3B.txt
- Additional File 3/Supplementary File 4.xlsx
- Additional File 3/Supplementary File 5.txt
- Additional File 3/Supplementary File 6.txt
- Additional File 3/Supplementary File 7.txt
- Additional File 3/Supplementary File 8.txt
