# Supplementary material for: To kill or to be killed: pangenome analysis of Escherichia coli strains reveals a tailocin specific for pandemic ST131
Source: BMC Biol. 2022 Jun 16;20:146. doi: 10.1186/s12915-022-01347-7 (PMC9205054; doi:10.1186/s12915-022-01347-7)
Supplement: Supplementary file 3 — Additional file 3. The Additional file 3 is a compressed file library (zip package) containing 11 files. File 1 genome list with serotypes, sequence types, phylogroups, etc. File 2A pangenome matrix determined with CD-HIT. File 2B softcore genome GF list determined with CD-HIT. File 3A pangenome matrix determined with ProteinOrtho. File 3B softcore genome GF list determined with ProteinOrtho. File 4 the GFs of the six distinctive clusters. File 5 summary of the strains’ virulence and antibiotics resistance. File 6 antibiogram data. File 7 virulence factor PAM. File 8 coincident pairwise association results from CoinFinder. README. [file 12915_2022_1347_MOESM3_ESM.zip › Additional File 3/Supplementary File 1.txt]

AccessionID	NumChromosomal	NumPlasmid	NumExtraChromosomal	Length_DNA	NumProteins	GC	SequenceType	Phylogroup	Serotype	Remarks
GCF_000005845.2	1	0	0	4641652	4285	50.79	ST10	A	O16:H48	Keep
GCF_000007445.1	1	0	0	5231428	4613	50.48	ST73	B2	O6:H1	Keep
GCF_000008865.2	1	2	0	5594605	5155	50.48	ST11	E	O157:H7	Keep
GCF_000009565.1	1	0	0	4558947	4077	50.83	ST93	A	O7:H-	GCF_000009565.1 has been dropped because has ANI=100 to GCF_000022665.1
GCF_000010245.2	1	0	0	4646332	4180	50.80	ST10	A	O16:H48	Keep
GCF_000010385.1	1	6	0	5155626	4769	50.74	ST156	B1	O173:H28	Keep
GCF_000010485.1	1	1	0	4839683	4365	50.75	ST131	B2	O16:H5	Keep
GCF_000010745.1	1	1	0	5524860	4987	50.63	ST17	B1	O103:H2	Keep
GCF_000010765.1	1	5	0	5766081	5229	50.44	ST16	B1	O111:H8	Keep
GCF_000013265.1	1	1	0	5179971	4742	50.61	ST95	B2	Unk:H7	Keep
GCF_000013305.1	1	0	0	4938920	4323	50.52	ST127	B2	O6:H31	Keep
GCF_000014845.1	1	2	0	5497653	5061	50.34	ST95	B2	O1:H7	Keep
GCF_000017745.1	1	6	0	5249288	4677	50.56	ST1132	B1	O-:H28	Keep
GCF_000017765.1	1	0	0	4643538	4141	50.82	ST46	A	O9:H4	Keep
GCF_000017985.1	1	0	0	4629812	4138	50.77	ST93	A	O7:H-	Keep
GCF_000019385.1	1	0	0	4746218	4238	50.87	ST3021	A	O146:H20	GCF_000019385.1 has been dropped because has ANI=99.9984 to GCF_003591595.1
GCF_000019425.1	1	0	0	4686137	4088	50.78	ST1060	A	O16:H48	Keep
GCF_000019645.1	1	4	0	5215377	4669	50.49	ST354	F	O153:H34	Keep
GCF_000021125.1	1	2	0	5704171	5123	50.41	ST11	E	O157:H7	Keep
GCF_000022225.1	1	1	0	5622737	5082	50.46	ST11	E	O157:H7	GCF_000022225.1 has been dropped because has ANI=99.9922 to GCF_000021125.1
GCF_000022345.1	1	0	0	4578159	4121	50.79	ST10	A	O16:H48	Keep
GCF_000022665.1	1	0	0	4558953	4077	50.83	ST93	A	O7:H-	Keep
GCF_000023365.1	1	0	0	4630707	4132	50.81	ST1060	A	O16:H48	Keep
GCF_000023665.1	1	0	0	4570938	4097	50.84	ST93	A	O7:H48	Keep
GCF_000025165.1	1	1	0	5452353	4980	50.50	ST335	E	O55:H7	Keep
GCF_000025745.1	1	0	0	5108383	4708	50.70	ST95	B2	Unk:H7	Keep
GCF_000026245.1	1	0	0	5154862	4654	50.66	ST678	B1	O104:H4	Keep
GCF_000026265.1	1	0	0	4700560	4250	50.79	ST1128	B1	O8:H19	Keep
GCF_000026285.1	1	1	0	5166121	4755	50.65	ST95	B2	O45:H7	Keep
GCF_000026345.1	1	0	0	5132068	4506	50.63	ST62	F	O7:H45	Keep
GCF_000026545.1	1	2	0	5069678	4659	50.52	ST15	B2	O127:H6	Keep
GCF_000027125.1	1	1	0	5355323	4889	50.54	ST414	D	Unk:H18	Keep
GCF_000091005.1	1	4	0	5855531	5356	50.65	ST21	B1	O26:H11	Keep
GCF_000147855.2	1	2	0	5029323	4651	50.81	ST1079	B1	O6:H49	Keep
GCF_000148365.1	1	1	0	5132961	4616	50.58	ST73	B2	O25:H1	Keep
GCF_000148605.1	1	1	0	5107563	4554	50.59	ST643	B2	Unk:H7	Keep
GCF_000167875.2	1	4	1	5445710	4901	50.69	ST381	B1	O111:H9	Keep
GCF_000183345.1	1	1	0	4894879	4480	50.69	ST135	B2	O83:H1	Keep
GCF_000210475.1	1	4	0	5325888	4768	50.69	ST48	A	O78:H11	Keep
GCF_000212715.2	1	5	0	5666764	5270	50.76	ST100	A	O149:H10	Keep
GCF_000219515.2	1	3	0	5156873	4661	50.70	ST5147	D	O11:H15	Keep
GCF_000227625.1	1	4	0	5378729	4829	50.54	ST62	F	O7:H45	Keep
GCF_000233875.1	1	0	0	5038386	4504	50.56	ST73	B2	O6:H1	GCF_000233875.1 has been dropped because has ANI=99.9998 to GCF_000233895.1
GCF_000233895.1	1	0	0	5038386	4503	50.56	ST73	B2	O6:H1	Keep
GCF_000245515.1	1	5	0	5448306	4901	50.40	ST335	E	O55:H7	Keep
GCF_000258025.1	1	1	0	5027172	4401	50.78	ST1079	B1	O6:H49	Keep
GCF_000258145.1	1	2	0	5005347	4640	50.82	ST1079	B1	O6:H49	Keep
GCF_000262125.1	1	2	0	5516736	4963	50.40	ST11	E	O157:H7	Keep
GCF_000270105.1	1	0	0	4621430	4113	50.83	ST1060	A	O16:H48	Keep
GCF_000284495.1	1	0	0	4773108	4386	50.70	ST135	B2	O83:H1	Keep
GCF_000285655.3	1	2	0	5249449	4791	50.81	ST131	B2	O25:H4	GCF_000285655.3 has been dropped because has ANI=99.9932 to GCF_001469815.1
GCF_000299255.1	1	3	0	5438174	4925	50.59	ST678	B1	O104:H4	GCF_000299255.1 has been dropped because has ANI=99.9919 to GCF_002209105.2
GCF_000299455.1	1	3	0	5437407	4928	50.65	ST678	B1	O104:H4	Keep
GCF_000299475.1	1	2	0	5389708	4846	50.67	ST678	B1	O104:H4	Keep
GCF_000332755.1	1	0	0	4798435	4363	50.68	ST23	C	O78:H9	Keep
GCF_000464955.2	1	1	0	5045919	4600	50.65	ST672	B1	O104:H21	Keep
GCF_000468515.1	1	0	0	4835601	4363	50.85	ST1079	B1	O6:H49	Keep
GCF_000493755.1	1	5	0	5308284	4858	50.76	ST131	B2	O25:H4	GCF_000493755.1 has been dropped because has ANI=99.9946 to GCF_001593565.1
GCF_000499485.1	1	0	0	4527247	4050	50.78	ST10	A	O16:H48	GCF_000499485.1 has been dropped because has ANI=99.9953 to GCF_000022345.1
GCF_000520035.1	1	2	0	5737294	5099	50.66	ST32	D	O145:H28	Keep
GCF_000520055.1	1	2	0	5559008	4985	50.56	ST6130	D	O145:H28	GCF_000520055.1 has been dropped because has ANI=99.9982 to GCF_000662395.1
GCF_000597845.1	1	0	0	4758629	4254	51.11	ST540	A	Unk:H30	Keep
GCF_000599625.1	1	0	0	4807977	4282	51.04	ST540	A	Unk:H30	GCF_000599625.1 has been dropped because has ANI=99.9919 to GCF_000599645.1
GCF_000599645.1	1	0	0	4875682	4280	51.02	ST540	A	Unk:H30	Keep
GCF_000599665.1	1	0	0	5054509	4465	50.65	ST6131	D	O-:H41	Keep
GCF_000599685.1	1	0	0	4998910	4397	50.65	ST6131	D	O-:H41	Keep
GCF_000599705.1	1	0	0	5090442	4343	50.78	ST6131	D	O-:H41	Keep
GCF_000662395.1	1	2	0	5559014	4984	50.56	ST6130	D	O145:H28	Keep
GCF_000671295.1	1	2	0	5737293	5094	50.66	ST32	D	O145:H28	GCF_000671295.1 has been dropped because has ANI=99.9988 to GCF_000520035.1
GCF_000714595.1	1	0	0	5441200	4518	50.58	ST73	B2	O6:H1	Keep
GCF_000725305.1	1	0	0	4718545	4228	50.75	ST10	A	O16:H48	Keep
GCF_000730345.1	1	2	0	5655941	5116	50.39	ST11	E	O157:H7	Keep
GCF_000732965.1	1	1	0	5639399	4986	50.43	ST11	E	O157:H7	Keep
GCF_000743255.1	1	2	0	5203440	4697	50.43	ST73	B2	O6:H1	GCF_000743255.1 has been dropped because has ANI=99.995 to GCF_017357505.1
GCF_000750555.1	1	0	0	4631469	4163	50.78	ST10	A	O16:H48	GCF_000750555.1 has been dropped because has ANI=99.9948 to GCF_000005845.2
GCF_000784925.1	1	3	0	5559642	5067	50.41	ST648	F	O1:H6	Keep
GCF_000800215.1	1	0	0	4558663	4067	50.80	ST10	A	O16:H48	Keep
GCF_000800765.1	1	0	0	4558660	4066	50.80	ST10	A	O16:H48	GCF_000800765.1 has been dropped because has ANI=99.9995 to GCF_000800215.1
GCF_000801165.1	1	1	0	4995948	4548	50.71	ST2773	B1	O104:H7	Keep
GCF_000801185.2	1	1	0	5045911	4574	50.65	ST672	B1	O104:H21	GCF_000801185.2 has been dropped because has ANI=99.9997 to GCF_000464955.2
GCF_000801205.1	1	0	0	4636831	4146	50.79	ST10	A	O16:H48	GCF_000801205.1 has been dropped because has ANI=99.9961 to GCF_000005845.2
GCF_000803705.1	1	1	0	5583430	5051	50.47	ST11	E	O157:H7	Keep
GCF_000813165.1	1	2	0	5126057	4542	50.61	ST140*	B2	Unk:H5	Keep
GCF_000814145.2	1	2	0	5106503	4606	50.93	ST10	A	Unk:H9	Keep
GCF_000819645.1	1	3	0	5273074	4739	50.78	ST88	C	O78:H19	Keep
GCF_000827105.1	1	0	0	5104557	4554	50.60	ST1011	D	O157:H16	Keep
GCF_000829985.1	1	3	0	5156928	4638	50.61	ST10	A	O70:H32	Keep
GCF_000830035.1	1	0	0	4557511	4086	50.83	ST93	A	O7:H-	GCF_000830035.1 has been dropped because has ANI=99.997 to GCF_000022665.1
GCF_000831565.1	1	1	0	4903812	4449	50.73	ST847	B1	O-:H2	Keep
GCF_000833145.1	1	0	0	4528118	4046	50.80	ST93	A	O7:H-	GCF_000833145.1 has been dropped because has ANI=99.9919 to GCF_000022665.1
GCF_000833635.2	1	0	0	4502758	4026	50.78	ST10	A	O16:H48	Keep
GCF_000931565.1	1	6	0	5292269	4865	50.75	ST131	B2	O25:H4	Keep
GCF_000952955.1	1	0	0	4585620	4103	50.79	ST10	A	O16:H48	GCF_000952955.1 has been dropped because has ANI=99.9932 to GCF_000005845.2
GCF_000953515.1	1	0	0	4584860	4100	50.82	ST1060	A	O16:H48	Keep
GCF_000967155.2	1	3	0	5443340	4941	50.65	ST678	B1	O104:H4	GCF_000967155.2 has been dropped because has ANI=99.992 to GCF_002983645.1
GCF_000968515.1	1	9	0	5196066	4650	50.80	ST10	A	O12:H4	Keep
GCF_000971615.1	1	1	0	5092643	4685	50.66	ST5082	B1	O-:H14	Keep
GCF_000974405.1	1	0	0	4619729	4132	50.79	ST-Unknown	A	O16:H48	GCF_000974405.1 has been dropped because has ANI=99.9913 to GCF_000974575.1
GCF_000974465.1	1	0	0	4604543	4124	50.81	ST-Unknown	A	O16:H48	Keep
GCF_000974505.1	1	0	0	4621164	4110	50.79	ST-Unknown	A	O16:H48	Keep
GCF_000974535.1	1	0	0	4607634	4120	50.81	ST-Unknown	A	O16:H48	GCF_000974535.1 has been dropped because has ANI=99.9959 to GCF_000974575.1
GCF_000974575.1	1	0	0	4660432	4170	50.78	ST-Unknown	A	O16:H48	Keep
GCF_000974825.1	1	0	0	4606859	4120	50.81	ST-Unknown	A	O16:H48	GCF_000974825.1 has been dropped because has ANI=99.9975 to GCF_000974575.1
GCF_000974865.1	1	0	0	4609629	4120	50.80	ST-Unknown	A	O16:H48	GCF_000974865.1 has been dropped because has ANI=99.9943 to GCF_000974575.1
GCF_000974885.1	1	0	0	4682086	4198	50.77	ST-Unknown	A	O16:H48	Keep
GCF_000981485.1	1	0	0	4638126	4161	50.83	ST10	A	O16:H48	GCF_000981485.1 has been dropped because has ANI=99.9983 to GCF_900096845.1
GCF_000986765.1	1	7	0	5446006	4898	50.63	ST678	B1	O104:H4	GCF_000986765.1 has been dropped because has ANI=99.9956 to GCF_002983645.1
GCF_000987875.1	1	0	0	5153435	4636	50.76	ST48	A	O78:H11	GCF_000987875.1 has been dropped because has ANI=100 to GCF_000210475.1
GCF_000988355.1	1	0	0	4633461	4172	50.79	ST10	A	O16:H48	GCF_000988355.1 has been dropped because has ANI=99.9937 to GCF_000005845.2
GCF_000988385.1	1	0	0	4610881	4171	50.78	ST10	A	O16:H48	Keep
GCF_000988425.1	1	0	0	4605135	4171	50.78	ST10	A	O16:H48	GCF_000988425.1 has been dropped because has ANI=99.9963 to GCF_000988385.1
GCF_000988465.1	1	0	0	4605301	4171	50.78	ST10	A	O16:H48	GCF_000988465.1 has been dropped because has ANI=99.9989 to GCF_000988385.1
GCF_001007915.1	1	2	0	5288947	4707	50.53	ST99	B1	O96:H19	Keep
GCF_001020945.2	1	0	0	4622342	4153	50.81	ST10	A	O16:H48	Keep
GCF_001021005.2	1	0	0	4621656	4158	50.80	ST10	A	O16:H48	GCF_001021005.2 has been dropped because has ANI=99.9936 to GCF_001020945.2
GCF_001021595.1	1	0	0	5002781	4560	50.75	ST416	B2	Unk:H7	Keep
GCF_001021615.1	1	0	0	5006568	4592	50.70	ST95	B2	Unk:H7	Keep
GCF_001021635.2	1	3	0	5318341	4836	50.57	ST117	G	Unk:H4	Keep
GCF_001029125.1	1	6	0	4901825	4366	50.80	ST46	A	O9a:H4	Keep
GCF_001039415.1	1	0	0	4501450	4037	50.81	ST93	A	O7:H-	GCF_001039415.1 has been dropped because has ANI=99.9903 to GCF_000022665.1
GCF_001043215.1	1	1	0	4745591	4291	50.76	ST10	A	O16:H48	Keep
GCF_001051135.1	1	0	0	4936576	4437	50.67	ST23	C	O78:H9	Keep
GCF_001183645.1	1	0	0	4614223	4109	50.83	ST1060	A	O16:H48	GCF_001183645.1 has been dropped because has ANI=99.9968 to GCF_000270105.1
GCF_001183665.1	1	0	0	4612363	4108	50.83	ST1060	A	O16:H48	GCF_001183665.1 has been dropped because has ANI=99.9978 to GCF_000270105.1
GCF_001183685.1	1	0	0	4609522	4102	50.82	ST1060	A	O16:H48	GCF_001183685.1 has been dropped because has ANI=99.9937 to GCF_000270105.1
GCF_001276585.2	1	0	0	4587291	4114	50.82	ST10	A	O16:H48	Keep
GCF_001280325.1	1	3	0	5206997	4771	50.66	ST95	B2	O1:H7	Keep
GCF_001280345.1	1	5	0	5358643	5004	50.65	ST95	B2	O25:H4	Keep
GCF_001280385.1	1	1	0	5025183	4565	50.62	ST95	B2	O1:H7	Keep
GCF_001280405.1	1	1	0	5152806	4734	50.67	ST95	B2	Unk:H7	Keep
GCF_001307215.1	1	2	0	5428108	4898	50.48	ST11	E	O157:H7	Keep
GCF_001308065.1	1	0	0	4641665	4194	50.79	ST10	A	O16:H48	GCF_001308065.1 has been dropped because has ANI=99.9998 to GCF_000005845.2
GCF_001308125.1	1	0	0	4641684	4193	50.79	ST10	A	O16:H48	GCF_001308125.1 has been dropped because has ANI=99.9997 to GCF_000005845.2
GCF_001308165.1	1	0	0	4641689	4194	50.79	ST10	A	O16:H48	GCF_001308165.1 has been dropped because has ANI=99.9997 to GCF_000005845.2
GCF_001420935.1	1	2	0	5375210	4751	50.58	ST119	A	O165:H25	Keep
GCF_001420955.1	1	3	0	5514343	5029	50.79	ST117	G	O119:H4	Keep
GCF_001442495.1	1	0	0	4863501	4357	50.56	ST410	C	O-:H9	Keep
GCF_001469815.1	1	1	0	5250410	4792	50.83	ST131	B2	O25:H4	Keep
GCF_001485455.1	1	7	0	5195832	4640	50.57	ST648	F	O51:H4	Keep
GCF_001513615.1	1	1	0	5219043	4775	50.87	ST131	B2	O25:H4	Keep
GCF_001513635.1	1	2	0	5317099	4879	50.82	ST131	B2	O25:H4	Keep
GCF_001515725.1	1	0	0	4879931	4412	50.69	ST23	C	O78:H9	Keep
GCF_001544635.1	1	0	0	4659625	4193	50.78	ST10	A	O16:H48	GCF_001544635.1 has been dropped because has ANI=99.9968 to GCF_000005845.2
GCF_001558995.2	1	1	0	5574593	5046	50.45	ST11	E	O157:H7	GCF_001558995.2 has been dropped because has ANI=99.9902 to GCF_004010655.1
GCF_001559615.2	1	0	0	4478958	4027	50.81	ST93	A	O7:H-	GCF_001559615.2 has been dropped because has ANI=100 to GCF_013166895.1
GCF_001559635.1	1	0	0	4569185	4067	50.82	ST93	A	O7:H-	Keep
GCF_001559655.1	1	1	0	4779803	4210	50.73	ST10	A	O16:H48	Keep
GCF_001559675.1	1	1	0	4959179	4279	50.76	ST10	A	O16:H48	Keep
GCF_001566335.1	1	0	0	4657541	4183	50.75	ST10	A	O16:H48	Keep
GCF_001566615.1	1	1	0	5176044	4765	50.65	ST131	B2	O25:H4	Keep
GCF_001566635.1	1	3	0	5219972	4797	50.55	ST131	B2	O25:H4	Keep
GCF_001566675.1	1	1	0	5256378	4756	50.89	ST131	B2	O25:H4	Keep
GCF_001577325.1	1	2	0	5197049	4780	50.73	ST131	B2	O25:H4	Keep
GCF_001593565.1	1	5	0	5331521	4903	50.80	ST131	B2	O25:H4	Keep
GCF_001610755.1	1	6	0	5428586	4894	50.50	ST167	A	O101:H9	Keep
GCF_001612475.1	1	1	0	5643099	5013	50.55	ST11	E	O157:H7	Keep
GCF_001612495.1	1	1	0	5601971	5064	50.51	ST11	E	O157:H7	Keep
GCF_001617565.1	1	6	0	5418293	4980	50.88	ST131	B2	O25:H4	Keep
GCF_001618345.2	1	1	0	5040910	4604	50.76	ST131	B2	O153:H5	Keep
GCF_001618365.1	1	2	0	5212298	4723	50.78	ST131	B2	O16:H5	Keep
GCF_001644725.1	1	1	0	4989576	4554	50.87	ST1727	B1	O-:H7	Keep
GCF_001644745.1	1	1	0	5494966	4962	50.43	ST335	E	O55:H7	Keep
GCF_001645235.2	1	2	0	5518650	5112	50.70	ST17	B1	O153:H2	Keep
GCF_001650275.1	1	1	0	5750190	5160	50.43	ST11	E	O157:H7	GCF_001650275.1 has been dropped because has ANI=99.9952 to GCF_001650295.1
GCF_001650295.1	1	0	0	5831209	5043	50.52	ST-Unknown	E	O157:H7	Keep
GCF_001651925.2	1	1	0	5740825	5169	50.51	ST11	E	O157:H7	GCF_001651925.2 has been dropped because has ANI=99.9992 to GCF_001651965.2
GCF_001651945.2	1	1	0	5679908	5122	50.48	ST11	E	O157:H7	GCF_001651945.2 has been dropped because has ANI=99.9983 to GCF_001651965.2
GCF_001651965.2	1	2	0	5775520	5205	50.44	ST11	E	O157:H7	Keep
GCF_001660565.1	1	2	0	5186163	4748	50.67	ST7060	B1	O102:H30	Keep
GCF_001660585.1	1	2	0	5074819	4605	50.58	ST998	B2	Unk:H6	Keep
GCF_001663075.1	1	0	0	4595577	4123	50.83	ST10	A	O16:H48	Keep
GCF_001663475.1	1	2	0	5312456	4861	50.75	ST131	B2	O16:H5	Keep
GCF_001675145.1	1	2	0	5331884	4826	50.52	ST127	B2	O6:H31	Keep
GCF_001677475.2	1	2	0	5848780	5185	50.40	ST1176	D	O36:H14	Keep
GCF_001677495.1	1	1	0	5511850	5107	50.50	ST718	B1	O168:H8	Keep
GCF_001677515.1	1	1	0	5456185	4909	50.61	ST329	A	O136:H16	Keep
GCF_001678925.1	1	0	0	4731493	4294	50.76	ST93	A	O7:H4	Keep
GCF_001678965.1	1	1	0	5457411	5031	50.57	ST718	B1	O168:H8	Keep
GCF_001679985.1	1	5	0	5424193	4957	50.59	ST7051	B1	O160:H40	Keep
GCF_001682305.2	1	0	0	4617703	4080	50.80	ST744	A	O101:H10	Keep
GCF_001683435.1	1	0	0	5154641	4615	50.37	ST127	B2	O6:H31	Keep
GCF_001693315.1	1	1	0	5329753	4794	50.56	ST73	B2	O6:H1	Keep
GCF_001693635.1	1	5	0	5494878	4866	50.41	ST359	B1	O177:H21	Keep
GCF_001695515.1	1	1	0	5866200	5262	50.55	ST11	E	O157:H7	Keep
GCF_001721125.1	1	0	0	5704396	5229	50.62	ST21	B1	O26:H11	Keep
GCF_001721225.1	1	3	0	5376466	4779	50.38	ST5309*	A	O145:H25	Keep
GCF_001721525.1	1	4	0	5599783	5152	50.50	ST648	F	O1:H6	Keep
GCF_001723505.1	1	0	0	4583637	4124	50.77	ST1060	A	O16:H48	GCF_001723505.1 has been dropped because has ANI=99.9978 to GCF_013167075.1
GCF_001735705.1	1	1	0	4731950	4278	50.76	ST215*	A	O-:H32	Keep
GCF_001750845.1	1	4	0	5100852	4542	50.56	ST4	A	O6:H16	Keep
GCF_001753445.1	1	1	0	5509007	4889	50.47	ST11	E	O157:H7	GCF_001753445.1 has been dropped because has ANI=99.9907 to GCF_001753505.1
GCF_001753465.1	1	1	0	5500773	4888	50.47	ST11	E	O157:H7	GCF_001753465.1 has been dropped because has ANI=99.9912 to GCF_013167375.1
GCF_001753485.1	1	1	0	5530258	4989	50.47	ST11	E	O157:H7	Keep
GCF_001753505.1	1	1	0	5509229	4890	50.47	ST11	E	O157:H7	Keep
GCF_001753525.1	1	1	0	5503176	4890	50.47	ST11	E	O157:H7	GCF_001753525.1 has been dropped because has ANI=99.992 to GCF_013167375.1
GCF_001753545.1	1	1	0	5531320	4978	50.47	ST11	E	O157:H7	GCF_001753545.1 has been dropped because has ANI=100 to GCF_005222345.1
GCF_001753565.1	1	1	0	5497141	4884	50.47	ST11	E	O157:H7	GCF_001753565.1 has been dropped because has ANI=99.9934 to GCF_013167375.1
GCF_001806265.1	1	1	0	5559797	5001	50.43	ST11	E	O157:H7	GCF_001806265.1 has been dropped because has ANI=99.9983 to GCF_013168095.1
GCF_001806285.1	1	1	0	5559461	5001	50.43	ST11	E	O157:H7	GCF_001806285.1 has been dropped because has ANI=99.9967 to GCF_013168095.1
GCF_001860505.1	1	0	0	4839266	4297	50.81	ST167	A	O101:H17	Keep
GCF_001865295.1	1	1	0	5618601	5086	50.51	ST11	E	O157:H7	Keep
GCF_001874485.1	1	1	2	5483091	5003	50.79	ST131	B2	O25:H4	Keep
GCF_001886535.1	1	5	0	5200916	4602	50.75	ST617	A	O101:H9	Keep
GCF_001886555.1	1	5	0	5116498	4600	50.76	ST617	A	O101:H9	GCF_001886555.1 has been dropped because has ANI=99.9963 to GCF_001886535.1
GCF_001886575.1	1	5	0	5114354	4601	50.76	ST617	A	O101:H9	GCF_001886575.1 has been dropped because has ANI=99.9986 to GCF_001886535.1
GCF_001886755.1	1	5	0	5116627	4600	50.76	ST617	A	O101:H9	GCF_001886755.1 has been dropped because has ANI=99.9978 to GCF_001886535.1
GCF_001886895.1	1	1	0	5267283	4807	50.66	ST678	B1	O104:H4	GCF_001886895.1 has been dropped because has ANI=99.9993 to GCF_002214745.2
GCF_001886935.1	1	0	0	4867152	4388	50.75	ST679	B1	O163:H19	Keep
GCF_001888075.1	1	4	0	5022828	4438	50.52	ST4	A	O6:H16	Keep
GCF_001890205.1	1	1	0	5604428	5004	50.50	ST11	E	O157:H7	Keep
GCF_001890225.1	1	1	0	5568363	5025	50.44	ST11	E	O157:H7	Keep
GCF_001890245.1	1	1	0	5608872	5020	50.46	ST11	E	O157:H7	Keep
GCF_001890265.1	1	1	0	5504345	4934	50.49	ST11	E	O157:H7	Keep
GCF_001890285.2	1	1	0	5611725	5044	50.49	ST11	E	O157:H7	GCF_001890285.2 has been dropped because has ANI=99.9996 to GCF_017165115.1
GCF_001890305.1	1	1	0	5462063	4941	50.46	ST11	E	O157:H7	Keep
GCF_001890325.1	1	1	0	5567385	4979	50.49	ST11	E	O157:H7	Keep
GCF_001890345.1	1	1	0	5520540	4977	50.49	ST11	E	O157:H7	Keep
GCF_001890365.1	1	2	0	5158613	4673	50.62	ST38	D	O153:H9	Keep
GCF_001900295.1	1	0	0	4843023	4368	50.54	ST38	D	O153:H9	Keep
GCF_001900315.1	1	0	0	4990476	4543	50.57	ST7063	D	Unk:H41	Keep
GCF_001900335.1	1	0	0	5021692	4526	50.81	ST109	B1	Unk:H8	GCF_001900335.1 has been dropped because has ANI=99.9943 to GCF_001900355.1
GCF_001900355.1	1	0	0	5414571	4524	50.83	ST109	B1	Unk:H8	Keep
GCF_001900375.1	1	0	0	4827779	4410	50.93	ST224	B1	O8:H23	Keep
GCF_001900395.1	1	0	0	5130646	4589	50.39	ST12	B2	O4:H5	Keep
GCF_001900415.1	1	0	0	4833228	4388	50.75	ST197	A	Unk:H30	Keep
GCF_001900435.1	1	0	0	4832567	4391	50.75	ST197	A	Unk:H30	GCF_001900435.1 has been dropped because has ANI=99.996 to GCF_001900415.1
GCF_001900455.1	1	0	0	4807161	4323	50.77	ST10	A	O107:H27	Keep
GCF_001900475.1	1	0	0	4805164	4382	50.76	ST297	B1	O54:H8	Keep
GCF_001900495.1	1	1	0	4818237	4414	50.73	ST2522	B1	O178:H8	Keep
GCF_001900515.1	1	1	0	5413266	4966	50.61	ST20	B1	O15:H2	Keep
GCF_001900535.1	1	2	0	5633965	5123	50.45	ST295	B1	O10:H16	Keep
GCF_001900555.1	1	3	0	5096119	4644	50.66	ST1426	C	O8:H10	Keep
GCF_001900575.1	1	2	0	4677457	4147	50.86	ST7064	A	O-:H32	Keep
GCF_001900595.1	1	2	0	5207335	4481	50.67	ST-Unknown	B1	O103:H4	Keep
GCF_001900615.1	1	2	0	4876911	4427	50.66	ST373	A	O75:H52	Keep
GCF_001900635.1	1	2	0	5236169	4807	50.69	ST90	C	O8:H9	Keep
GCF_001900655.1	1	1	0	4935464	4377	50.67	ST-Unknown	A	O116:H38	Keep
GCF_001900675.1	1	2	0	5019088	4469	50.83	ST58	B1	Unk:H25	Keep
GCF_001900695.1	1	1	0	4910852	4464	50.92	ST1196	B1	O91:H28	Keep
GCF_001900715.1	1	4	0	4874277	4378	50.68	ST-Unknown	A	O116:H38	GCF_001900715.1 has been dropped because has ANI=99.9907 to GCF_001900655.1
GCF_001900735.1	1	2	0	5247683	4571	50.73	ST117	G	O143:H4	Keep
GCF_001900775.1	1	2	0	4826576	4306	50.89	ST193	A	O156:H11	Keep
GCF_001900795.1	1	3	0	4577859	4011	50.80	ST46	A	O-:H4	Keep
GCF_001900815.1	1	1	0	4679162	4256	50.81	ST101	B1	O28ab:H25	Keep
GCF_001900835.1	1	3	0	5137208	4623	50.67	ST617	A	O101:H17	Keep
GCF_001900885.1	1	0	0	4735489	4319	50.76	ST1706	B1	O116:H8	Keep
GCF_001900905.1	1	0	0	4632368	4236	50.66	ST3519	A	O116:H48	Keep
GCF_001900925.1	1	0	0	4733615	4318	50.76	ST1706	B1	O116:H8	GCF_001900925.1 has been dropped because has ANI=99.9986 to GCF_001900885.1
GCF_001900945.1	1	0	0	5399183	4330	50.87	ST-Unknown	B1	O91:H21	Keep
GCF_001900965.1	1	0	0	4838808	4423	50.86	ST4434*	B1	O-:H7	Keep
GCF_001900985.1	1	0	0	5043711	4472	50.64	ST218	A	O112ab:H34	Keep
GCF_001901005.1	1	1	0	4857969	4392	50.82	ST345	B1	Unk:H21	Keep
GCF_001901025.1	1	2	0	5148066	4680	50.66	ST1081	B1	O132:H49	Keep
GCF_001901045.1	1	2	0	5146339	4676	50.66	ST1081	B1	O132:H49	GCF_001901045.1 has been dropped because has ANI=99.9943 to GCF_001901025.1
GCF_001901065.1	1	4	0	5310163	4773	50.46	ST278	B1	O178:H7	Keep
GCF_001901085.1	1	4	0	5045582	4676	50.49	ST5082	B1	O65:H7	Keep
GCF_001901105.1	1	3	0	5304349	4760	50.47	ST278	B1	O178:H7	GCF_001901105.1 has been dropped because has ANI=99.9938 to GCF_001901065.1
GCF_001901125.1	1	5	0	4954801	4591	50.81	ST6994	B1	O168:H16	Keep
GCF_001901145.1	1	6	0	5306134	4844	50.48	ST278	B1	O178:H7	Keep
GCF_001901165.1	1	5	0	5328503	4850	50.50	ST278	B1	O178:H7	Keep
GCF_001901185.1	1	1	0	5160136	4726	50.52	ST1081	B1	O180:H14	Keep
GCF_001901215.1	1	4	0	5327147	4786	50.50	ST278	B1	O178:H7	GCF_001901215.1 has been dropped because has ANI=99.9913 to GCF_001901165.1
GCF_001901315.1	1	1	0	4707208	4263	50.84	ST216	A	O127:H4	Keep
GCF_001901365.1	1	3	0	5072853	4539	50.67	ST48	A	O8:H11	Keep
GCF_001901405.1	1	1	0	4981720	4523	50.71	ST517	B1	O153:H19	Keep
GCF_001901425.1	1	1	0	5372411	4934	50.67	ST20	B1	O15:H2	Keep
GCF_001901445.1	1	3	0	4992522	4530	50.84	ST3501	B1	O103:H16	Keep
GCF_001901465.1	1	0	0	4886210	4496	50.77	ST3574	A	O105:H20	Keep
GCF_001932515.1	1	0	0	4792200	4330	50.73	ST10	A	O16:H48	Keep
GCF_001936315.1	1	2	0	5773662	5179	50.43	ST189	A	O3:H26	Keep
GCF_001971765.1	1	3	0	5312757	4863	50.51	ST1011	D	O86:H51	Keep
GCF_001999185.1	1	0	0	4643284	4193	50.79	ST10	A	O16:H48	GCF_001999185.1 has been dropped because has ANI=99.9957 to GCF_000005845.2
GCF_002007705.1	1	0	0	5111920	4496	50.66	ST7610*	A	O15:H10	Keep
GCF_002009315.1	1	7	0	5465306	4943	50.80	ST117	G	O-:H4	Keep
GCF_002011945.1	1	8	0	5223096	4842	50.70	ST101	B1	O131:H31	Keep
GCF_002011965.1	1	4	0	5126305	4763	50.74	ST131	B2	O25:H4	Keep
GCF_002011985.1	1	3	0	5471138	4982	50.82	ST393	D	O15:H1	Keep
GCF_002012005.1	1	2	0	4968096	4456	50.67	ST410	C	O-:H9	Keep
GCF_002012025.1	1	4	0	5395325	5014	50.81	ST131	B2	O25:H4	Keep
GCF_002012045.1	1	5	0	5276034	4847	50.63	ST38	D	O153:H9	Keep
GCF_002012065.1	1	2	0	5405139	4989	50.80	ST131	B2	O25:H4	Keep
GCF_002012085.1	1	7	0	5727407	5358	50.71	ST131	B2	O25:H4	Keep
GCF_002012105.1	1	3	0	5090480	4611	50.89	ST540	A	Unk:H30	Keep
GCF_002012125.1	1	4	0	5090221	4603	50.89	ST44	A	O101:H4	Keep
GCF_002012145.1	1	2	0	5101928	4669	50.64	ST131	B2	O25:H4	Keep
GCF_002012165.1	1	2	0	5351874	4944	50.72	ST131	B2	O25:H4	Keep
GCF_002012205.1	1	3	0	5065803	4643	50.83	ST131	B2	O25:H4	Keep
GCF_002012225.1	1	8	0	5597549	5150	50.46	ST648	F	O1:H6	Keep
GCF_002012245.1	1	4	0	5252746	4842	50.90	ST131	B2	O25:H4	Keep
GCF_002012265.1	1	3	0	5173038	4744	50.88	ST131	B2	O25:H4	Keep
GCF_002012305.1	1	4	0	5383061	4954	50.43	ST131	B2	O25:H4	Keep
GCF_002024865.1	1	0	0	5076615	4637	50.59	ST95	B2	Unk:H7	GCF_002024865.1 has been dropped because has ANI=99.9917 to GCF_000013265.1
GCF_002055605.1	1	0	0	5112484	4634	50.61	ST300	B1	O182:H25	Keep
GCF_002055635.1	1	3	0	5365068	4961	50.65	ST101	B1	O131:H31	Keep
GCF_002056065.1	1	2	0	4734219	4268	50.79	ST1408	A	Unk:H30	Keep
GCF_002056145.1	1	2	0	4826754	4376	50.80	ST1809	C	O78:H9	Keep
GCF_002056635.1	1	3	0	5262025	4824	50.76	ST131	B2	O25:H4	Keep
GCF_002057245.1	1	0	0	5371291	4948	50.62	ST300	B1	O156:H25	Keep
GCF_002057355.1	1	0	0	4942246	4548	50.65	ST327	B1	O156:H8	Keep
GCF_002058765.1	1	0	0	5445834	4842	50.51	ST1266	E	Unk:H34	Keep
GCF_002077195.1	1	5	0	5113593	4624	50.95	ST1434	A	O18ab:H14	Keep
GCF_002079225.1	1	0	0	4617024	4096	50.96	ST1721	A	O-:H19	GCF_002079225.1 has been dropped because has ANI=99.9961 to GCF_900186905.1
GCF_002090355.1	1	0	0	4550811	4091	50.78	ST-Unknown	A	O7:H-	Keep
GCF_002105735.1	1	1	0	4926135	4463	50.95	ST1434	Unknown	O18ab:H14	Keep
GCF_002116715.2	1	2	0	5074830	4582	50.70	ST602	B1	O-:H21	Keep
GCF_002118095.1	1	0	0	4567242	4086	50.79	ST10	A	O16:H48	Keep
GCF_002142675.1	1	4	0	5628524	5104	50.54	ST405	D	O102:H6	Keep
GCF_002142695.1	1	2	0	5256426	4782	50.62	ST617	A	O101:H10	Keep
GCF_002142715.1	1	3	0	5400073	4955	50.40	ST131	B2	O25:H4	Keep
GCF_002156825.1	1	2	0	5517971	5062	50.55	ST294	B1	O111:H8	GCF_002156825.1 has been dropped because has ANI=99.9946 to GCF_002156845.1
GCF_002156845.1	1	2	0	5636758	5165	50.54	ST294	B1	O111:H8	Keep
GCF_002157245.1	1	1	0	5147804	4690	50.80	ST131	B2	O25:H4	Keep
GCF_002163655.1	1	0	0	4855460	4353	50.68	ST101	B1	O153:H21	Keep
GCF_002163695.1	1	0	0	4759716	4241	50.64	ST154	B1	O89:H38	Keep
GCF_002164595.2	1	4	0	5388661	4886	50.68	ST405	D	O102:H6	GCF_002164595.2 has been dropped because has ANI=99.995 to GCF_002164645.3
GCF_002164635.4	1	3	0	5340337	4860	50.65	ST405	D	O102:H6	GCF_002164635.4 has been dropped because has ANI=99.996 to GCF_002164645.3
GCF_002164645.3	1	4	0	5391223	4898	50.67	ST405	D	O102:H6	Keep
GCF_002164865.2	1	7	0	4958942	4516	50.58	ST410	C	O8:H21	Keep
GCF_002164975.2	1	4	0	4913909	4417	50.58	ST410	C	O8:H9	Keep
GCF_002165095.2	1	12	0	5326272	4846	50.70	ST156	B1	O-:H25	Keep
GCF_002165115.2	1	6	0	5052208	4527	50.53	ST410	C	O-:H9	Keep
GCF_002180055.1	1	2	0	4924856	4380	50.75	ST167	A	O101:H9	Keep
GCF_002180095.1	1	3	0	5435963	5018	50.58	ST101	B1	O131:H31	Keep
GCF_002180135.1	1	4	0	5064173	4507	50.77	ST167	A	O101:H5	Keep
GCF_002180195.1	1	1	0	5103486	4676	50.83	ST131	B2	O25:H4	Keep
GCF_002180215.1	1	2	0	4959341	4441	50.77	ST167	A	O101:H9	GCF_002180215.1 has been dropped because has ANI=99.9978 to GCF_002192295.1
GCF_002180275.1	1	3	0	5321269	4879	50.61	ST101	B1	O131:H31	GCF_002180275.1 has been dropped because has ANI=99.9925 to GCF_002055635.1
GCF_002192275.1	1	3	0	5017345	4512	50.75	ST617	A	O101:H9	Keep
GCF_002192295.1	1	3	0	5078246	4555	50.82	ST167	A	O101:H9	Keep
GCF_002193095.1	1	1	0	5113241	4652	50.78	ST131	B2	O25:H4	Keep
GCF_002196475.1	1	3	0	5457692	4889	50.53	ST219	E	O51:H34	GCF_002196475.1 has been dropped because has ANI=99.9946 to GCF_002196495.1
GCF_002196495.1	1	3	0	5468903	4891	50.55	ST219	E	O51:H34	Keep
GCF_002201835.1	1	3	0	5085165	4564	50.83	ST1284	A	O101:H21	Keep
GCF_002202175.1	1	3	0	5506082	5079	50.88	ST131	B2	O25:H4	Keep
GCF_002208865.2	1	2	0	5686680	5142	50.48	ST11	E	O157:H7	Keep
GCF_002209105.2	1	2	0	5442454	4948	50.59	ST678	B1	O104:H4	Keep
GCF_002211725.1	1	5	0	5466321	4825	51.00	ST635	A	Unk:H7	Keep
GCF_002214205.1	1	3	0	5477301	4959	50.27	ST1485	F	O15:H42	Keep
GCF_002214745.2	1	1	0	5321865	4823	50.69	ST678	B1	O104:H4	Keep
GCF_002215095.1	1	1	0	5035255	4548	50.63	ST141	B2	Unk:H6	Keep
GCF_002220215.1	1	0	0	4914770	4494	50.74	ST2521	B1	O178:H7	Keep
GCF_002220265.1	1	2	0	5703173	5027	50.50	ST11	E	O157:H7	Keep
GCF_002237305.1	1	0	0	4859743	4430	50.40	ST1858	B2	O75:H5	Keep
GCF_002237325.1	1	0	0	4847481	4466	50.84	ST155	B1	O102:H21	Keep
GCF_002246595.2	1	11	0	4985901	4504	50.76	ST34	A	Unk:H10	Keep
GCF_002249955.1	1	1	0	5498101	4935	50.45	ST11	E	O157:H7	Keep
GCF_002269325.1	1	2	0	4965555	4338	50.57	ST4	A	O6:H16	Keep
GCF_002278115.2	1	3	0	5711651	5255	50.46	ST69	D	Unk:H18	Keep
GCF_002285755.1	1	1	0	5221926	4787	50.52	ST95	B2	Unk:H7	Keep
GCF_002302315.1	1	2	0	5319464	4817	50.64	ST443	B1	O115:H5	Keep
GCF_002302335.1	1	3	0	5207995	4771	50.69	ST5305	B1	O114:H49	Keep
GCF_002310555.1	1	3	0	5000721	4575	50.75	ST539	B1	O159:H28	Keep
GCF_002310575.1	1	1	0	5135913	4617	50.54	ST127	B2	O6:H31	Keep
GCF_002310595.1	1	2	0	5361252	4812	50.56	ST38	D	O1:H15	Keep
GCF_002310615.1	1	1	0	4987038	4590	50.83	ST349	D	O166:H15	Keep
GCF_002310635.1	1	1	0	5133746	4608	50.51	ST929	B2	O21:H14	Keep
GCF_002310655.1	1	3	0	5319278	4781	50.69	ST963	D	O-:H18	Keep
GCF_002310675.1	1	5	0	5091284	4650	50.64	ST46	A	Unk:H4	Keep
GCF_002310695.1	1	4	0	5309743	4881	50.51	ST648	F	O153:H2	Keep
GCF_002310715.1	1	2	0	4951571	4479	50.63	ST744	A	O101:H9	Keep
GCF_002310735.1	1	5	0	4920052	4424	50.75	ST10	A	O101:H10	Keep
GCF_002357875.1	1	2	0	5219955	4737	50.31	ST457	F	O1:H25	Keep
GCF_002357895.1	1	2	0	5295071	4825	50.24	ST457	F	O11:H25	Keep
GCF_002357915.1	1	6	0	5379699	4921	50.58	ST117	G	O24:H4	Keep
GCF_002393365.1	1	3	0	5475414	4962	50.63	ST678	B1	O104:H4	GCF_002393365.1 has been dropped because has ANI=99.9964 to GCF_002983645.1
GCF_002393465.1	1	1	0	5387375	4871	50.67	ST678	B1	O104:H4	GCF_002393465.1 has been dropped because has ANI=99.9931 to GCF_000299475.1
GCF_002494365.2	1	3	0	5256128	4703	50.83	ST1434	A	O18ab:H14	Keep
GCF_002587005.1	1	1	0	5083233	4592	50.52	ST648	F	O45:H45	Keep
GCF_002589795.1	1	10	0	5121856	4660	50.57	ST410	C	O8:H21	Keep
GCF_002591135.1	1	4	0	5446833	4926	50.55	ST405	D	O102:H6	Keep
GCF_002716885.1	1	2	0	5030336	4622	50.83	ST442	B1	O91:H21	Keep
GCF_002741175.1	1	3	0	5042926	4464	50.71	ST1312	A	O25:H16	Keep
GCF_002741195.1	1	5	0	5384245	4763	50.45	ST4	A	O6:H16	Keep
GCF_002741255.1	1	2	0	5145656	4709	50.72	ST5305	B1	O114:H49	Keep
GCF_002741295.1	1	2	0	5117901	4544	50.73	ST1312	A	O25:H16	Keep
GCF_002741315.1	1	2	0	5078362	4458	50.68	ST1312	A	O25:H16	Keep
GCF_002741335.1	1	2	0	4898585	4349	50.57	ST4	A	O6:H16	Keep
GCF_002741355.1	1	3	0	5254447	4756	50.70	ST7256	B1	O78:H12	Keep
GCF_002741435.1	1	4	0	5222299	4726	50.40	ST182	E	O-:H-	Keep
GCF_002741455.1	1	1	0	5130625	4654	50.60	ST58	B1	O128ac:H27	Keep
GCF_002741475.1	1	3	0	4952219	4475	50.44	ST316	B1	O27:H7	Keep
GCF_002741495.1	1	2	0	5157150	4678	50.26	ST182	E	O-:H-	Keep
GCF_002741535.1	1	3	0	5192176	4650	50.16	ST182	E	O-:H-	Keep
GCF_002741555.1	1	1	0	5020694	4512	50.44	ST182	E	O-:H-	Keep
GCF_002741575.1	1	2	0	4916911	4395	50.65	ST4	A	O6:H16	Keep
GCF_002741595.1	1	3	0	5307783	4920	50.76	ST443*	B1	O178:H19	Keep
GCF_002761835.1	1	0	0	4592887	4074	50.98	ST1721	A	O-:H19	GCF_002761835.1 has been dropped because has ANI=99.9901 to GCF_900186905.1
GCF_002763515.2	1	2	0	5194458	4609	50.42	ST127	B2	O6:H31	Keep
GCF_002763995.1	1	2	0	5313900	4902	50.77	ST131	B2	O25:H4	Keep
GCF_002764015.1	1	2	0	5313897	4899	50.77	ST131	B2	O25:H4	GCF_002764015.1 has been dropped because has ANI=99.9967 to GCF_002763995.1
GCF_002786655.1	1	3	0	5197297	4645	50.65	ST167	A	O101:H10	GCF_002786655.1 has been dropped because has ANI=99.9933 to GCF_002787545.1
GCF_002787215.1	1	3	0	5354275	4848	50.68	ST405	D	O102:H6	Keep
GCF_002787315.1	1	2	0	5045701	4518	50.79	ST167	A	Unk:H9	Keep
GCF_002787545.1	1	3	0	5258418	4633	50.62	ST167	A	O101:H10	Keep
GCF_002787645.1	1	3	0	5110145	4653	50.41	ST457	F	O11:H25	Keep
GCF_002787935.1	1	4	0	5416962	4959	50.64	ST101	B1	O-:H31	Keep
GCF_002788115.1	1	3	0	5384212	4873	50.73	ST405	D	O102:H6	Keep
GCF_002788295.1	1	3	0	5172880	4614	50.74	ST167	A	Unk:H9	Keep
GCF_002796445.1	1	1	0	4720657	4236	50.90	ST448	B1	O29:H8	Keep
GCF_002796585.1	1	1	0	5139469	4716	50.73	ST144	B2	O16:H6	Keep
GCF_002803805.1	1	3	0	5262717	4636	50.80	ST764	A	Unk:H21	Keep
GCF_002803905.1	1	5	0	4936673	4435	50.60	ST410	C	O8:H9	Keep
GCF_002811555.3	1	6	0	5351201	4866	50.32	ST410	C	O8:H9	Keep
GCF_002812545.1	1	0	0	4792402	4258	50.76	ST48	A	O8:H18	Keep
GCF_002843685.1	1	0	0	4643559	4159	50.76	ST10	A	O16:H48	Keep
GCF_002844165.1	1	1	0	5479471	4901	50.63	ST655	B1	O121:H19	Keep
GCF_002844685.1	1	1	0	5433619	4892	50.58	ST95	B2	Unk:H7	Keep
GCF_002846135.1	1	2	0	5595419	5083	50.37	ST95	B2	Unk:H4	Keep
GCF_002848225.1	1	0	0	4605446	4111	50.76	ST1060	A	O16:H48	GCF_002848225.1 has been dropped because has ANI=99.9969 to GCF_013167075.1
GCF_002853655.1	1	3	0	5464319	4922	50.54	ST301	A	O70:H2	Keep
GCF_002853715.1	1	2	0	5145882	4696	50.70	ST117	G	O24:H4	Keep
GCF_002853805.1	1	5	0	5594085	5120	50.36	ST88	C	O8:H10	Keep
GCF_002854065.1	1	7	0	5211844	4631	50.67	ST2064	E	O52:H45	Keep
GCF_002855325.1	1	3	0	5335332	4799	50.85	ST793	A	O115:H10	Keep
GCF_002855415.1	1	2	0	5310132	4803	50.59	ST301	A	O180:H2	Keep
GCF_002859105.1	1	2	0	5270937	4684	50.49	ST127	B2	O6:H31	Keep
GCF_002860085.1	1	4	0	5464248	4921	50.59	ST156	B1	O35:H28	Keep
GCF_002860105.1	1	5	0	5256088	4726	50.73	ST167	A	Unk:H9	Keep
GCF_002863665.1	1	3	0	5411703	4810	50.56	ST659	A	O177:H25	Keep
GCF_002863685.1	1	3	0	5447056	4831	50.56	ST659	A	O177:H25	Keep
GCF_002863845.1	1	2	0	5157999	4680	50.42	ST3693	B2	O-:H18	Keep
GCF_002863885.1	1	2	0	5277721	4691	50.41	ST659	A	O177:H25	Keep
GCF_002879975.1	1	0	0	4918774	4460	50.76	ST10	A	Unk:H11	Keep
GCF_002887715.1	1	0	0	5033214	4343	50.53	ST127	B2	O6:H31	Keep
GCF_002893905.2	1	2	0	5104992	4649	50.69	ST90	C	O147:H19	Keep
GCF_002899475.1	1	0	0	4833062	4428	50.75	ST-Unknown	B1	O6:H49	Keep
GCF_002899495.1	1	0	0	4544646	4120	50.80	ST10	A	O16:H48	GCF_002899495.1 has been dropped because has ANI=99.9959 to GCF_000005845.2
GCF_002899515.1	1	0	0	4624968	4175	50.79	ST10	A	O16:H48	GCF_002899515.1 has been dropped because has ANI=99.9942 to GCF_000005845.2
GCF_002899535.1	1	0	0	4639673	4190	50.79	ST-Unknown	A	O16:H48	GCF_002899535.1 has been dropped because has ANI=99.9968 to GCF_000005845.2
GCF_002900305.1	1	0	0	5116034	4500	50.44	ST127	B2	O-:H31	Keep
GCF_002903105.1	1	7	0	6028201	5441	50.76	ST399	A	O166:H30	Keep
GCF_002903125.1	1	2	0	5068035	4543	50.80	ST167	A	Unk:H9	Keep
GCF_002934025.1	1	0	0	4456672	3980	50.84	ST10	A	O16:H48	Keep
GCF_002934895.1	1	6	0	5788999	5274	50.80	ST399	A	Unk:H30	Keep
GCF_002944935.1	1	3	0	5022152	4634	50.67	ST538	B2	Unk:H4	Keep
GCF_002945135.3	1	8	0	5187212	4632	50.81	ST167	A	O101:H9	Keep
GCF_002946715.1	1	5	0	5887450	5387	50.34	ST38	D	O51:H30	Keep
GCF_002948655.1	1	1	0	5077205	4680	50.55	ST1276	F	O8:H51	Keep
GCF_002951655.1	1	11	0	5444354	4855	50.75	ST117	G	O33:H4	Keep
GCF_002951675.1	1	1	0	5273479	4776	50.48	ST127	B2	O6:H31	Keep
GCF_002951695.1	1	4	0	5085448	4554	50.69	ST3902	A	O41:H45	Keep
GCF_002951715.1	1	5	0	5386699	4849	50.65	ST602	B1	O-:H21	Keep
GCF_002951735.1	1	4	0	5129599	4483	50.71	ST46	A	Unk:H4	Keep
GCF_002951755.1	1	2	0	4901615	4373	50.78	ST453	B1	O23:H16	Keep
GCF_002951775.1	1	7	0	5378331	4671	50.50	ST4542	A	O39:H16	Keep
GCF_002951795.1	1	3	0	4938616	4395	50.60	ST155	B1	Unk:H51	Keep
GCF_002951855.1	1	1	0	4844877	4440	50.63	ST28	B2	O-:H6	Keep
GCF_002952095.1	1	4	0	5592499	4974	50.41	ST2847	E	O-:H28	Keep
GCF_002952695.1	1	0	0	5052887	4628	50.72	ST795	B1	O76:H7	Keep
GCF_002952855.1	1	0	0	4651843	4196	50.80	ST10	A	O16:H48	GCF_002952855.1 has been dropped because has ANI=99.9998 to GCF_000005845.2
GCF_002952875.1	1	0	0	4651848	4195	50.80	ST10	A	O16:H48	GCF_002952875.1 has been dropped because has ANI=99.9998 to GCF_000005845.2
GCF_002952895.1	1	0	0	4651793	4195	50.80	ST10	A	O16:H48	GCF_002952895.1 has been dropped because has ANI=99.9997 to GCF_000005845.2
GCF_002952915.1	1	0	0	4651849	4196	50.81	ST10	A	O16:H48	GCF_002952915.1 has been dropped because has ANI=99.9999 to GCF_000005845.2
GCF_002952935.1	1	0	0	4651849	4194	50.80	ST10	A	O16:H48	GCF_002952935.1 has been dropped because has ANI=99.9998 to GCF_000005845.2
GCF_002952955.1	1	0	0	4651848	4195	50.80	ST10	A	O16:H48	GCF_002952955.1 has been dropped because has ANI=100 to GCF_000005845.2
GCF_002952995.1	1	0	0	4651842	4193	50.80	ST10	A	O16:H48	GCF_002952995.1 has been dropped because has ANI=99.9998 to GCF_000005845.2
GCF_002953015.1	1	0	0	4651847	4195	50.81	ST10	A	O16:H48	GCF_002953015.1 has been dropped because has ANI=99.9999 to GCF_000005845.2
GCF_002953035.1	1	0	0	4651843	4195	50.81	ST10	A	O16:H48	GCF_002953035.1 has been dropped because has ANI=99.9998 to GCF_000005845.2
GCF_002953055.1	1	0	0	4651848	4194	50.80	ST10	A	O16:H48	GCF_002953055.1 has been dropped because has ANI=99.9997 to GCF_000005845.2
GCF_002953075.1	1	0	0	4651848	4194	50.81	ST10	A	O16:H48	GCF_002953075.1 has been dropped because has ANI=99.9999 to GCF_000005845.2
GCF_002953095.1	1	0	0	4651849	4196	50.80	ST10	A	O16:H48	GCF_002953095.1 has been dropped because has ANI=99.9999 to GCF_000005845.2
GCF_002953435.1	1	3	0	5554216	5084	50.42	ST95	B2	O1:H7	Keep
GCF_002953455.1	1	3	0	5104264	4554	50.48	ST410	C	O-:H9	Keep
GCF_002953755.1	1	0	0	4651849	4195	50.81	ST10	A	O16:H48	GCF_002953755.1 has been dropped because has ANI=99.9998 to GCF_000005845.2
GCF_002953775.1	1	0	0	4651842	4195	50.80	ST10	A	O16:H48	GCF_002953775.1 has been dropped because has ANI=99.9999 to GCF_000005845.2
GCF_002953795.1	1	0	0	4651849	4196	50.81	ST10	A	O16:H48	GCF_002953795.1 has been dropped because has ANI=99.9999 to GCF_000005845.2
GCF_002953815.1	1	0	0	4651849	4196	50.80	ST10	A	O16:H48	GCF_002953815.1 has been dropped because has ANI=99.9999 to GCF_000005845.2
GCF_002953835.1	1	0	0	4651849	4195	50.81	ST10	A	O16:H48	GCF_002953835.1 has been dropped because has ANI=100 to GCF_000005845.2
GCF_002953855.1	1	0	0	4651848	4196	50.80	ST10	A	O16:H48	GCF_002953855.1 has been dropped because has ANI=100 to GCF_000005845.2
GCF_002953875.1	1	0	0	4651765	4195	50.81	ST10	A	O16:H48	GCF_002953875.1 has been dropped because has ANI=99.9998 to GCF_000005845.2
GCF_002953895.1	1	0	0	4651857	4195	50.81	ST10	A	O16:H48	GCF_002953895.1 has been dropped because has ANI=99.9999 to GCF_000005845.2
GCF_002966755.1	1	0	0	4687045	4223	50.71	ST1485*	F	O-:H-	Keep
GCF_002968715.1	1	5	0	4919661	4458	50.56	ST8150	A	Unk:H20	Keep
GCF_002968735.1	1	5	0	5487875	4958	50.60	ST405	D	O102:H6	Keep
GCF_002968935.1	1	2	0	5064059	4515	50.77	ST58	B1	Unk:H9	Keep
GCF_002983645.1	1	4	0	5501145	4961	50.64	ST678	B1	O104:H4	Keep
GCF_002993265.1	1	0	0	4607960	4135	50.78	ST93	A	O7:H-	Keep
GCF_002996665.1	1	4	0	5106628	4723	50.65	ST278	B1	O-:H7	Keep
GCF_002996945.1	1	3	0	5296376	4894	50.79	ST131	B2	O25:H4	Keep
GCF_002999075.1	1	3	0	5022669	4511	50.85	ST156	B1	O-:H9	GCF_002999075.1 has been dropped because has ANI=99.9985 to GCF_003073875.1
GCF_003013205.1	1	1	0	4726450	4200	50.88	ST48	A	O145:H11	Keep
GCF_003017375.1	1	1	0	5594293	5119	50.69	ST17	B1	O103:H2	Keep
GCF_003017455.1	1	2	0	5434211	4887	50.56	ST16	B1	O111:H8	Keep
GCF_003017555.1	1	2	0	5521830	5023	50.61	ST16	B1	O111:H8	Keep
GCF_003017615.1	1	1	0	5082486	4485	50.76	ST56	B1	O113:H21	Keep
GCF_003017765.1	1	1	0	5553868	5117	50.78	ST442	B1	O146:H21	Keep
GCF_003017805.1	1	2	0	5303516	4638	50.61	ST119	A	O165:H25	Keep
GCF_003017915.1	1	1	0	5690119	5028	50.64	ST21	B1	O71:H11	Keep
GCF_003017935.1	1	1	0	5470775	4905	50.79	ST33	B1	O91:H14	Keep
GCF_003017975.1	1	1	0	5388459	4820	50.62	ST1792	B1	O111:H8	Keep
GCF_003017995.1	1	2	0	5251777	4742	50.75	ST443	B1	O178:H19	Keep
GCF_003018035.1	1	1	0	5901472	5423	50.63	ST21	B1	O26:H11	Keep
GCF_003018055.1	1	2	0	5823288	5288	50.63	ST21	B1	O69:H11	Keep
GCF_003018075.1	1	1	0	5270374	4627	50.62	ST660	A	O172:H25	Keep
GCF_003018095.1	1	1	0	4958625	4507	50.88	ST657	G	O-:H-	Keep
GCF_003018115.1	1	1	0	5109550	4693	50.78	ST3018	E	O137:H41	Keep
GCF_003018135.1	1	1	0	5753218	5157	50.65	ST21	B1	Unk:H16	Keep
GCF_003018155.1	1	1	0	5398051	4814	50.57	ST300	B1	O156:H25	Keep
GCF_003018195.1	1	1	0	5191444	4721	50.86	ST677	B1	O174:H21	Keep
GCF_003018215.1	1	1	0	5077047	4586	50.86	ST173	B1	O181:H49	Keep
GCF_003018235.1	1	2	0	5194649	4691	50.51	ST5350	D	O162:H6	Keep
GCF_003018255.1	1	1	0	5066380	4679	50.92	ST658	G	O185:H28	Keep
GCF_003018275.1	1	2	0	5285744	4772	50.80	ST173	B1	O181:H49	Keep
GCF_003018315.1	1	2	0	5746114	5161	50.55	ST21	B1	Unk:H11	Keep
GCF_003018335.1	1	2	0	5203410	4723	50.44	ST7083	cladeI	Unk:H45	Keep
GCF_003018355.1	1	1	0	5158555	4667	50.77	ST223	B1	O113:H21	Keep
GCF_003018375.1	1	1	0	5293669	4574	50.64	ST342	A	O5:H9	Keep
GCF_003018395.1	1	3	0	5353744	4745	50.53	ST659	A	O177:H25	Keep
GCF_003018455.1	1	2	0	6156163	5618	50.58	ST21	B1	O26:H11	Keep
GCF_003018475.1	1	1	0	4999728	4558	50.59	ST722	B2	O145:H34	Keep
GCF_003018495.1	1	1	0	5501497	4968	50.61	ST2836	B1	O117:H8	Keep
GCF_003018535.1	1	3	0	5634505	5141	50.46	ST16	B1	O111:H8	Keep
GCF_003018555.1	1	1	0	5734160	5213	50.68	ST723	B1	O103:H11	Keep
GCF_003018575.1	1	1	0	5768767	5213	50.62	ST21	B1	Unk:H16	Keep
GCF_003018615.1	1	0	0	5272286	4756	50.84	ST33*	B1	O91:H14	Keep
GCF_003018635.1	1	1	0	5417033	4725	50.62	ST342	A	O5:H9	Keep
GCF_003018655.1	1	0	0	5167951	4631	50.78	ST3695	B1	O113:H21	Keep
GCF_003018695.1	1	1	0	5470214	4870	50.63	ST655	B1	O121:H19	Keep
GCF_003018715.1	1	3	0	5687465	4979	50.64	ST29	B1	O26:H11	Keep
GCF_003018755.1	1	1	0	5171573	4715	50.77	ST205	B1	O-:H19	Keep
GCF_003018775.1	1	1	0	5539654	4919	50.62	ST655	B1	O121:H19	Keep
GCF_003018795.1	1	2	0	5725796	5184	50.63	ST21	B1	O26:H11	GCF_003018795.1 has been dropped because has ANI=99.9933 to GCF_003112185.1
GCF_003018815.1	1	3	0	5680429	5121	50.52	ST301	A	O80:H2	Keep
GCF_003018855.1	1	2	0	5114662	4739	50.71	ST2602	B1	O8:H16	Keep
GCF_003018875.1	1	5	0	5681977	5166	50.68	ST16	B1	O111:H8	Keep
GCF_003018895.1	1	1	0	5700435	5206	50.61	ST21	B1	O26:H11	Keep
GCF_003018915.1	1	1	0	5508088	5003	50.68	ST17	B1	O45:H2	Keep
GCF_003018935.1	1	1	0	5483749	4893	50.64	ST655	B1	O121:H19	Keep
GCF_003018995.1	1	0	0	5385516	4736	50.70	ST32	D	O145:H28	Keep
GCF_003019015.1	1	1	0	5270412	4573	50.65	ST119	A	O165:H25	Keep
GCF_003019035.1	1	1	0	5339468	4933	50.58	ST967	F	O36:H42	Keep
GCF_003019055.1	1	2	0	5491859	4927	50.60	ST655	B1	O121:H19	Keep
GCF_003019075.1	1	1	0	5327959	4741	50.64	ST660	A	O172:H25	Keep
GCF_003019095.1	1	0	0	5095223	4611	50.63	ST646	B2	O22:H5	Keep
GCF_003019115.1	1	1	0	4972231	4569	50.76	ST297	B1	O130:H11	Keep
GCF_003019155.1	1	1	0	5587496	4922	50.59	ST343	B1	O103:H25	Keep
GCF_003019175.1	1	1	0	5605298	5039	50.65	ST21	B1	O71:H11	Keep
GCF_003019215.1	1	1	0	5555996	5045	50.64	ST2836	B1	O117:H8	Keep
GCF_003020885.1	1	2	0	5292507	4877	50.68	ST95	B2	O45:H7	Keep
GCF_003030025.1	1	2	0	4967495	4484	50.75	ST7786	A	O-:H32	Keep
GCF_003030245.1	1	3	0	5241609	4713	50.50	ST5030	D	O1:H1	Keep
GCF_003030365.1	1	1	0	5063082	4467	50.78	ST617	A	O101:H10	Keep
GCF_003031225.1	1	0	0	4774500	4310	50.74	ST2223	A	O75:H42	Keep
GCF_003031735.1	1	4	0	5382571	4934	50.63	ST101	B1	O-:H31	Keep
GCF_003031775.1	1	1	0	5162167	4610	50.76	ST167	A	O101:H9	Keep
GCF_003031795.1	1	3	0	5440829	4936	50.66	ST405	D	O102:H6	Keep
GCF_003031815.1	1	4	0	5305742	4930	50.68	ST90	C	O8:H9	Keep
GCF_003033905.1	1	2	0	4860755	4299	50.53	ST10	A	O101:H9	Keep
GCF_003043915.1	1	0	0	4754025	4317	50.62	ST35	B2	O145:H34	Keep
GCF_003051985.2	1	3	0	4972505	4512	50.75	ST617	A	Unk:H10	Keep
GCF_003052645.1	1	0	0	4682574	4235	50.76	ST10	A	O16:H48	GCF_003052645.1 has been dropped because has ANI=99.9922 to GCF_013423805.1
GCF_003052665.1	1	0	0	4614635	4122	50.77	ST10	A	O16:H48	Keep
GCF_003073815.1	1	5	0	4952550	4481	50.67	ST410	C	O8:H21	Keep
GCF_003073835.1	1	8	0	5328723	4792	50.78	ST167	A	O101:H9	Keep
GCF_003073875.1	1	3	0	5028272	4516	50.84	ST156	B1	O-:H9	Keep
GCF_003073955.1	1	1	0	4793375	4339	50.65	ST410	C	O179:H9	Keep
GCF_003076395.1	1	3	0	5342679	4893	50.48	ST95	B2	O1:H7	Keep
GCF_003095635.1	1	0	0	4971313	4488	50.78	ST117	G	O53:H4	Keep
GCF_003111785.1	1	4	0	4961773	4439	50.75	ST8739	A	Unk:H29	Keep
GCF_003112145.1	1	1	0	5474275	4877	50.63	ST655	B1	O121:H19	Keep
GCF_003112165.1	1	2	0	5732806	5188	50.68	ST723	B1	O103:H11	Keep
GCF_003112185.1	1	1	0	5738300	5228	50.62	ST21	B1	O26:H11	Keep
GCF_003112205.1	1	3	0	5261709	4807	50.73	ST937	B1	O43:H2	Keep
GCF_003112225.1	1	2	0	5967793	5504	50.59	ST21	B1	O26:H11	Keep
GCF_003112245.1	1	2	0	5284381	4765	50.59	ST16	B1	O111:H8	Keep
GCF_003122105.1	1	3	0	5225188	4711	50.71	ST156	B1	O-:H25	Keep
GCF_003172465.2	1	0	0	4685200	4232	50.76	ST10	A	O16:H48	Keep
GCF_003176855.1	1	2	0	5272885	4875	50.80	ST223	B1	O113:H21	Keep
GCF_003180975.1	1	1	0	4928362	4356	50.87	ST10	A	O101:H10	Keep
GCF_003180995.1	1	2	0	5441874	4900	50.63	ST405	D	O102:H6	Keep
GCF_003181035.1	1	2	0	5253091	4805	50.80	ST131	B2	O16:H5	Keep
GCF_003194345.1	1	3	0	5291041	4850	50.77	ST131	B2	O25:H4	Keep
GCF_003203755.1	1	2	0	5626456	5124	50.44	ST16	B1	O111:H8	Keep
GCF_003204155.1	1	3	0	5574539	5059	50.66	ST4	A	O6:H16	Keep
GCF_003204955.1	1	1	0	5272336	4818	50.39	ST457	F	O11:H25	GCF_003204955.1 has been dropped because has ANI=99.9977 to GCF_008152105.1
GCF_003231115.1	1	1	0	4603110	4056	50.90	ST3288	A	O105:H5	Keep
GCF_003254065.1	1	5	0	5227855	4685	50.70	ST167	A	Unk:H9	Keep
GCF_003268695.1	1	4	0	4943704	4484	50.65	ST410	C	O8:H21	GCF_003268695.1 has been dropped because has ANI=99.9938 to GCF_013426075.1
GCF_003287245.1	1	0	0	4614212	4148	50.76	ST93	A	O7:H-	Keep
GCF_003288275.1	1	2	0	5432416	4904	50.51	ST16	B1	O111:H8	GCF_003288275.1 has been dropped because has ANI=99.9937 to GCF_003288295.1
GCF_003288295.1	1	2	0	5432691	4896	50.50	ST16	B1	O111:H8	Keep
GCF_003288415.1	1	3	0	4958222	4526	50.88	ST156	B1	O54:H28	Keep
GCF_003288455.1	1	7	0	5165626	4736	50.76	ST131	B2	O25:H4	Keep
GCF_003290205.1	1	3	0	4929312	4342	50.72	ST4	A	O6:H16	Keep
GCF_003308955.1	1	2	0	5537857	4989	50.37	ST11	E	O157:H7	Keep
GCF_003308975.1	1	2	0	5477116	5065	50.67	ST69	D	O153:H2	Keep
GCF_003325975.1	1	1	0	5281373	4858	50.48	ST40	B1	O109:H21	Keep
GCF_003336405.1	1	6	0	5339431	4866	50.71	ST453	B1	O45:H16	Keep
GCF_003342715.1	1	5	0	5492302	5083	50.58	ST448	B1	O-:H32	Keep
GCF_003344465.1	1	5	0	5042521	4577	50.59	ST1193	B2	O75:H5	Keep
GCF_003346835.1	1	1	0	5313245	4731	50.33	ST80	B2	Unk:H7	Keep
GCF_003351385.1	1	4	0	5086148	4487	50.71	ST410	C	O8:H21	Keep
GCF_003351485.1	1	0	0	5133477	4624	50.54	ST73	B2	O6:H1	GCF_003351485.1 has been dropped because has ANI=99.9988 to GCF_017357505.1
GCF_003352425.1	1	3	0	5093756	4624	50.37	ST10	A	O11:H16	Keep
GCF_003355175.1	1	2	0	4891336	4339	50.80	ST2350	B1	O8:H49	Keep
GCF_003367885.1	1	0	0	4599824	4138	50.78	ST10	A	O16:H48	GCF_003367885.1 has been dropped because has ANI=99.9921 to GCF_000005845.2
GCF_003402955.1	1	4	0	5905147	5347	50.34	ST88	C	O116:H11	Keep
GCF_003410275.1	1	1	0	4981733	4360	50.64	ST6140	D	O-:H16	Keep
GCF_003413625.1	1	5	0	5114849	4587	50.63	ST410	C	O8:H21	Keep
GCF_003432305.1	1	0	0	4854459	4317	50.66	ST10	A	O45:H45	Keep
GCF_003433275.1	1	3	0	5588834	5173	50.60	ST678	B1	O104:H4	Keep
GCF_003443795.1	1	1	0	4848021	4261	50.99	ST48	A	O5:H11	Keep
GCF_003443815.1	1	4	0	5166180	4615	50.64	ST48*	A	O88:H16	Keep
GCF_003491165.1	1	1	0	5267223	4786	50.66	ST678	B1	O104:H4	GCF_003491165.1 has been dropped because has ANI=99.9984 to GCF_002214745.2
GCF_003546975.1	1	2	0	5072329	4537	50.56	ST73	B2	O6:H1	Keep
GCF_003570765.1	1	1	0	5035086	4572	50.76	ST56	B1	O71:H21	Keep
GCF_003571665.1	1	2	0	5289589	4868	50.83	ST131	B2	O25:H4	Keep
GCF_003571685.1	1	1	0	5481110	4902	50.76	ST62	F	O7:H45	Keep
GCF_003571765.1	1	2	0	5059364	4484	50.75	ST48	A	O86:H38	Keep
GCF_003571785.1	1	4	0	5459956	4985	50.73	ST405	D	O102:H6	Keep
GCF_003571825.1	1	2	0	5245490	4830	50.68	ST131	B2	O25:H4	Keep
GCF_003586045.1	1	3	0	5279597	4835	50.60	ST223	B1	O113:H21	Keep
GCF_003586065.1	1	1	0	5475442	4850	50.69	ST32	D	O145:H28	GCF_003586065.1 has been dropped because has ANI=99.9957 to GCF_014623405.1
GCF_003591595.1	1	0	0	4746918	4257	50.87	ST3021	A	O146:H20	Keep
GCF_003627195.1	1	0	0	4639694	4188	50.79	ST10	A	O16:H48	GCF_003627195.1 has been dropped because has ANI=99.9939 to GCF_000005845.2
GCF_003627855.1	1	2	0	5300729	4812	50.73	ST69	D	O15:H18	Keep
GCF_003667385.1	1	2	0	4813331	4291	50.72	ST1684	A	O86:H10	Keep
GCF_003667405.1	1	2	0	5064759	4531	50.47	ST162	B1	O9:H19	Keep
GCF_003667425.1	1	3	0	4997440	4364	50.45	ST744	A	O101:H10	Keep
GCF_003691425.1	1	4	0	5100251	4553	50.60	ST206	A	O-:H38	Keep
GCF_003697165.2	1	1	0	5034834	4612	50.64	ST95	B2	O1:H7	Keep
GCF_003703795.1	1	2	0	5058292	4505	50.70	ST7139	A	O81:H27	Keep
GCF_003711005.1	1	2	0	5030087	4497	50.79	ST48	A	O45:H11	Keep
GCF_003711045.1	1	4	0	4894762	4401	50.60	ST410	C	O8:H9	Keep
GCF_003717595.1	1	0	0	4582842	4028	50.77	ST10	A	O16:H48	Keep
GCF_003722195.1	1	0	0	5569804	5020	50.53	ST717	E	O157:H7	Keep
GCF_003790525.1	1	4	0	6162737	5576	50.29	ST6862	F	O21:H34	Keep
GCF_003812625.1	1	5	0	5104538	4644	50.65	ST636	B2	O21:H7	Keep
GCF_003812945.1	1	6	0	5513232	5045	50.42	ST648	F	O1:H6	Keep
GCF_003813145.1	1	5	0	5550714	5092	50.55	ST405	D	O102:H6	Keep
GCF_003856575.1	1	4	0	4928465	4408	50.76	ST167	A	O101:H9	Keep
GCF_003856615.1	1	3	0	5503245	5101	50.67	ST131	B2	O25:H4	Keep
GCF_003856635.1	1	5	0	5319417	4869	50.71	ST131	B2	O25:H4	Keep
GCF_003856655.1	1	7	0	5377516	5010	50.72	ST131	B2	O25:H4	Keep
GCF_003856675.1	1	5	0	5295885	4854	50.66	ST405	D	O102:H6	Keep
GCF_003856695.1	1	4	0	5371977	4982	50.66	ST131	B2	O25:H4	Keep
GCF_003856995.1	1	5	0	5585941	5096	50.38	ST131	B2	O25:H4	Keep
GCF_003925895.1	1	2	0	5000441	4447	50.68	ST167	A	O101:H9	Keep
GCF_003956165.1	1	2	0	5302308	4699	50.68	ST173	B1	O128ac:H12	Keep
GCF_003956185.1	1	2	0	5200734	4731	50.62	ST443	B1	O115:H5	Keep
GCF_003956205.1	1	2	0	5335684	4822	50.72	ST443	B1	O115:H5	GCF_003956205.1 has been dropped because has ANI=99.9934 to GCF_003956485.1
GCF_003956225.1	1	2	0	5038713	4498	50.72	ST1312	A	O25:H16	Keep
GCF_003956245.1	1	1	0	5271236	4626	50.60	ST398	A	O167:H5	Keep
GCF_003956265.1	1	4	0	5116904	4401	50.72	ST1201	A	O25:H42	Keep
GCF_003956285.1	1	3	0	5150622	4634	50.52	ST94	B1	O148:H28	Keep
GCF_003956305.1	1	2	0	5034709	4505	50.55	ST10	A	O128ac:H12	Keep
GCF_003956325.1	1	2	0	5347793	4818	50.71	ST443	B1	O115:H5	GCF_003956325.1 has been dropped because has ANI=99.9949 to GCF_003956485.1
GCF_003956345.1	1	4	0	5078039	4482	50.95	ST1564	A	O-:H21	Keep
GCF_003956365.1	1	1	0	5207077	4650	50.69	ST443	B1	O115:H5	Keep
GCF_003956385.1	1	1	0	4977019	4510	50.72	ST517	B1	Unk:H19	Keep
GCF_003956405.1	1	2	0	5237282	4622	50.71	ST2332	A	O128ac:H45	Keep
GCF_003956425.1	1	3	0	5179575	4636	50.54	ST94	B1	O148:H28	Keep
GCF_003956445.1	1	4	0	5284416	4758	50.54	ST94?	B1	O148:H28	Keep
GCF_003956465.1	1	3	0	5169235	4584	50.55	ST94	B1	O148:H28	Keep
GCF_003956485.1	1	3	0	5388677	4867	50.70	ST443	B1	O115:H5	Keep
GCF_003966425.1	1	5	0	5935076	5427	50.67	ST16	B1	O111:H8	Keep
GCF_003966445.1	1	5	0	5751663	5245	50.47	ST16	B1	O111:H8	Keep
GCF_003966465.1	1	4	0	6007923	5541	50.52	ST21	B1	O26:H11	Keep
GCF_003966775.1	1	1	0	5198805	4767	50.76	ST131	B2	O25:H4	Keep
GCF_003966795.1	1	1	0	5692546	5001	50.57	ST11	E	O157:H7	Keep
GCF_003971215.1	1	3	0	4814158	4255	50.89	ST48	A	O-:H37	Keep
GCF_003991155.1	1	4	0	5580091	5139	50.35	ST457	F	O11:H25	Keep
GCF_003999795.1	1	6	0	4986450	4559	50.79	ST3076	B1	O-:H34	Keep
GCF_004006575.1	1	3	0	5300515	4712	50.40	ST2705	A	O173:H10	Keep
GCF_004010575.1	1	2	0	5674054	5163	50.48	ST11	E	O157:H7	Keep
GCF_004010595.1	1	1	0	5516392	4966	50.46	ST11	E	O157:H7	Keep
GCF_004010615.1	1	2	0	5564973	5035	50.41	ST11	E	O157:H7	Keep
GCF_004010635.1	1	1	0	5545237	4998	50.44	ST11	E	O157:H7	Keep
GCF_004010655.1	1	1	0	5574764	5040	50.45	ST11	E	O157:H7	Keep
GCF_004010675.1	1	1	0	5633927	5134	50.49	ST11	E	O157:H7	Keep
GCF_004010695.1	1	1	0	5573470	5055	50.45	ST11	E	O157:H7	Keep
GCF_004010715.1	1	1	0	5624664	5066	50.43	ST11	E	O157:H7	Keep
GCF_004011015.1	1	2	0	5560834	5082	50.51	ST38	D	O99:H30	Keep
GCF_004022505.2	1	0	0	4548948	4086	50.75	ST10	A	O16:H48	GCF_004022505.2 has been dropped because has ANI=99.9944 to GCF_001559655.1
GCF_004088295.1	1	5	0	5069694	4572	50.66	ST410	C	O-:H9	Keep
GCF_004114395.1	1	3	0	5348132	4844	50.35	ST648	F	O102:H6	Keep
GCF_004118915.1	1	1	0	5549704	4967	50.53	ST11	E	O157:H7	Keep
GCF_004135125.1	1	3	0	5066785	4540	50.57	ST73	B2	O6:H1	GCF_004135125.1 has been dropped because has ANI=99.9954 to GCF_003546975.1
GCF_004135165.1	1	6	0	5300616	4870	50.78	ST131	B2	O25:H4	GCF_004135165.1 has been dropped because has ANI=99.9921 to GCF_004141955.1
GCF_004135775.1	1	4	0	5270012	4643	50.75	ST448	B1	O-:H8	Keep
GCF_004135815.1	1	4	0	5261183	4664	50.74	ST448	B1	O-:H8	Keep
GCF_004135915.1	1	6	0	5300575	4839	50.78	ST131	B2	O25:H4	Keep
GCF_004141955.1	1	8	0	5384821	4971	50.76	ST131	B2	O25:H4	Keep
GCF_004193755.1	1	6	0	5128015	4747	50.85	ST131	B2	O25:H4	Keep
GCF_004295365.1	1	8	0	5304202	4811	50.58	ST167	A	O101:H9	Keep
GCF_004299805.1	1	1	0	5334561	4884	50.70	ST131	B2	O25:H4	Keep
GCF_004301465.1	1	5	0	5069560	4680	50.76	ST2161	B1	O180:H14	Keep
GCF_004328685.1	1	4	0	4851057	4405	50.83	ST1114	A	O2:H26	Keep
GCF_004355105.1	1	0	0	4624857	4174	50.79	ST10	A	O16:H48	Keep
GCF_004358365.1	1	2	0	5761749	5251	50.64	ST21	B1	O26:H11	Keep
GCF_004358385.1	1	1	0	5593613	5013	50.64	ST29	B1	O26:H11	Keep
GCF_004358405.1	1	1	0	5778004	5245	50.68	ST21	B1	O26:H11	Keep
GCF_004358965.1	1	0	0	4641652	4188	50.79	ST10	A	O16:H48	GCF_004358965.1 has been dropped because has ANI=100 to GCF_000005845.2
GCF_004358985.1	1	0	0	4697181	4145	50.83	ST10	A	O16:H48	Keep
GCF_004368015.1	1	4	0	5135611	4656	50.58	ST10	A	O140:H21	Keep
GCF_004377995.2	1	0	0	5164344	4635	50.48	ST457	F	O11:H6	Keep
GCF_004526255.1	1	2	0	4689713	4187	50.67	ST46	A	Unk:H10	Keep
GCF_004564035.1	1	0	0	5349824	4878	50.58	ST141	B2	Unk:H6	Keep
GCF_004564175.1	1	2	0	5330963	4837	50.64	ST405	D	O102:H6	GCF_004564175.1 has been dropped because has ANI=99.9996 to GCF_003031795.1
GCF_004759025.1	1	1	0	5435394	4935	50.51	ST38	D	O102:H6	Keep
GCF_004771135.1	1	3	0	5242835	4784	50.63	ST73	B2	Unk:H1	Keep
GCF_004771235.1	1	4	0	5441892	4925	50.67	ST10	A	O117:H4	Keep
GCF_004792495.1	1	1	0	4967077	4484	50.85	ST10	A	Unk:H32	Keep
GCF_004801575.1	1	4	0	4898477	4481	50.78	ST48	A	O88:H25	Keep
GCF_004804185.1	1	1	0	4990487	4607	50.66	ST583	B2	O63:H6	Keep
GCF_004804205.1	1	0	0	4702395	4360	50.73	ST122	B2	O63:H6	Keep
GCF_004924255.1	1	2	0	5111490	4549	50.70	ST542	A	O8:H45	Keep
GCF_004924275.1	1	6	0	5115704	4580	50.69	ST515	B1	O128ac:H12	Keep
GCF_004924355.1	1	2	0	5186669	4676	50.61	ST1196	B1	O173:H28	Keep
GCF_005014055.1	1	3	0	5131000	4687	50.79	ST223	B1	O113:H21	Keep
GCF_005014075.1	1	3	0	5442997	4955	50.65	ST678	B1	O104:H4	GCF_005014075.1 has been dropped because has ANI=99.9957 to GCF_002983645.1
GCF_005037715.1	1	1	0	5479551	4903	50.62	ST655	B1	O121:H19	Keep
GCF_005037725.1	1	3	0	5803315	5271	50.62	ST21	B1	O26:H11	Keep
GCF_005037735.1	1	2	0	5505679	4972	50.45	ST11	E	O157:H7	Keep
GCF_005037775.1	1	1	0	5093580	4672	50.86	ST442	B1	O91:H21	Keep
GCF_005037795.1	1	1	0	5470829	5048	50.69	ST17	B1	O103:H2	Keep
GCF_005037805.1	1	0	0	5132754	4629	50.64	ST16	B1	O111:H8	Keep
GCF_005037815.1	1	2	0	5790057	5097	50.64	ST32	D	O145:H28	Keep
GCF_005037845.1	1	2	0	5680623	5145	50.60	ST17	B1	O45:H2	Keep
GCF_005156265.1	1	6	0	5319169	4747	50.81	ST167	A	O-:H10	Keep
GCF_005221505.1	1	3	0	5697533	5154	50.44	ST11	E	O157:H7	Keep
GCF_005221525.1	1	2	0	5577185	5072	50.35	ST11	E	O157:H7	Keep
GCF_005221545.1	1	1	0	5517227	4997	50.44	ST11	E	O157:H7	GCF_005221545.1 has been dropped because has ANI=99.9999 to GCF_005221525.1
GCF_005221565.1	1	1	0	5517290	4997	50.44	ST11	E	O157:H7	GCF_005221565.1 has been dropped because has ANI=99.9987 to GCF_005221525.1
GCF_005221585.1	1	3	0	5643655	5066	50.44	ST11	E	O157:H7	GCF_005221585.1 has been dropped because has ANI=99.9924 to GCF_005221505.1
GCF_005221605.1	1	2	0	5555563	5033	50.50	ST11	E	O157:H7	GCF_005221605.1 has been dropped because has ANI=99.9994 to GCF_005221645.1
GCF_005221625.1	1	2	0	5555913	5034	50.50	ST11	E	O157:H7	GCF_005221625.1 has been dropped because has ANI=99.9999 to GCF_005221645.1
GCF_005221645.1	1	2	0	5555925	5033	50.50	ST11	E	O157:H7	Keep
GCF_005221665.1	1	2	0	5553169	5031	50.50	ST11	E	O157:H7	GCF_005221665.1 has been dropped because has ANI=99.9946 to GCF_005221645.1
GCF_005221685.1	1	2	0	5553158	5032	50.50	ST11	E	O157:H7	GCF_005221685.1 has been dropped because has ANI=99.9947 to GCF_005221645.1
GCF_005221705.1	1	2	0	5553154	5032	50.50	ST11	E	O157:H7	GCF_005221705.1 has been dropped because has ANI=99.9946 to GCF_005221645.1
GCF_005221725.1	1	2	0	5553163	5031	50.50	ST11	E	O157:H7	GCF_005221725.1 has been dropped because has ANI=99.9946 to GCF_005221645.1
GCF_005221745.1	1	2	0	5553251	5032	50.50	ST11	E	O157:H7	GCF_005221745.1 has been dropped because has ANI=99.9965 to GCF_005221645.1
GCF_005221765.1	1	1	0	5551339	5003	50.46	ST11	E	O157:H7	GCF_005221765.1 has been dropped because has ANI=99.9926 to GCF_005222325.1
GCF_005221785.1	1	1	0	5551589	5016	50.47	ST11	E	O157:H7	GCF_005221785.1 has been dropped because has ANI=99.9909 to GCF_004010575.1
GCF_005221805.1	1	2	0	5555919	5032	50.50	ST11	E	O157:H7	GCF_005221805.1 has been dropped because has ANI=99.9999 to GCF_005221645.1
GCF_005221825.1	1	2	0	5555918	5033	50.50	ST11	E	O157:H7	GCF_005221825.1 has been dropped because has ANI=99.9999 to GCF_005221645.1
GCF_005221845.1	1	2	0	5495749	4968	50.50	ST11	E	O157:H7	GCF_005221845.1 has been dropped because has ANI=99.9953 to GCF_005221645.1
GCF_005221865.1	1	2	0	5553168	5028	50.50	ST11	E	O157:H7	GCF_005221865.1 has been dropped because has ANI=99.9947 to GCF_005221645.1
GCF_005221885.1	1	1	0	5697472	5175	50.50	ST11	E	O157:H7	Keep
GCF_005221905.1	1	4	0	5680026	5185	50.52	ST11	E	O157:H7	Keep
GCF_005221925.1	1	2	0	5555919	5033	50.50	ST11	E	O157:H7	GCF_005221925.1 has been dropped because has ANI=99.9998 to GCF_005221645.1
GCF_005221945.1	1	2	0	5553146	5033	50.50	ST11	E	O157:H7	GCF_005221945.1 has been dropped because has ANI=99.9964 to GCF_005221645.1
GCF_005221965.1	1	2	0	5555919	5034	50.50	ST11	E	O157:H7	GCF_005221965.1 has been dropped because has ANI=99.9999 to GCF_005221645.1
GCF_005221985.1	1	2	0	5553249	5032	50.50	ST11	E	O157:H7	GCF_005221985.1 has been dropped because has ANI=99.9965 to GCF_005221645.1
GCF_005222005.1	1	1	0	5546907	5021	50.46	ST11	E	O157:H7	Keep
GCF_005222025.1	1	2	0	5555917	5033	50.50	ST11	E	O157:H7	GCF_005222025.1 has been dropped because has ANI=99.9999 to GCF_005221645.1
GCF_005222045.1	1	2	0	5553074	5034	50.50	ST11	E	O157:H7	GCF_005222045.1 has been dropped because has ANI=99.9963 to GCF_005221645.1
GCF_005222065.1	1	2	0	5553150	5031	50.50	ST11	E	O157:H7	GCF_005222065.1 has been dropped because has ANI=99.9966 to GCF_005221645.1
GCF_005222265.1	1	2	0	5553158	5028	50.50	ST11	E	O157:H7	GCF_005222265.1 has been dropped because has ANI=99.9947 to GCF_005221645.1
GCF_005222285.1	1	1	0	5601006	5011	50.46	ST11	E	O157:H7	Keep
GCF_005222305.1	1	2	0	5542240	5027	50.48	ST11	E	O157:H7	GCF_005222305.1 has been dropped because has ANI=99.9996 to GCF_005222445.1
GCF_005222325.1	1	1	0	5559170	5016	50.47	ST11	E	O157:H7	Keep
GCF_005222345.1	1	1	0	5531321	4977	50.47	ST11	E	O157:H7	Keep
GCF_005222365.1	1	1	0	5552230	5020	50.46	ST11	E	O157:H7	GCF_005222365.1 has been dropped because has ANI=99.9915 to GCF_004010575.1
GCF_005222385.1	1	2	0	5551313	5031	50.50	ST11	E	O157:H7	GCF_005222385.1 has been dropped because has ANI=99.9941 to GCF_005221645.1
GCF_005222405.1	1	1	0	5600993	5010	50.46	ST11	E	O157:H7	GCF_005222405.1 has been dropped because has ANI=100 to GCF_005222285.1
GCF_005222425.1	1	2	0	5542244	5028	50.48	ST11	E	O157:H7	GCF_005222425.1 has been dropped because has ANI=99.9986 to GCF_005222445.1
GCF_005222445.1	1	2	0	5542245	5028	50.48	ST11	E	O157:H7	Keep
GCF_005484365.1	1	0	0	4666029	4190	50.60	ST410	C	O-:H21	GCF_005484365.1 has been dropped because has ANI=99.9974 to GCF_008042015.2
GCF_005671355.1	1	2	0	4909241	4366	50.52	ST410	C	O8:H9	Keep
GCF_005885915.1	1	1	0	5550459	5019	50.47	ST11	E	O157:H7	GCF_005885915.1 has been dropped because has ANI=99.9916 to GCF_000008865.2
GCF_005885955.1	1	1	0	5569576	5032	50.44	ST11	E	O157:H7	GCF_005885955.1 has been dropped because has ANI=99.9906 to GCF_013168155.1
GCF_005886035.1	1	0	0	5305706	4864	50.63	ST38	D	Unk:H30	Keep
GCF_005890115.1	1	0	0	4775122	4313	50.76	ST10	A	O16:H48	Keep
GCF_005954605.1	1	0	0	4601511	4126	50.79	ST11066	A	O16:H48	Keep
GCF_005954625.1	1	0	0	4605015	4146	50.77	ST11066	A	O16:H48	Keep
GCF_005954725.1	1	0	0	4772290	4261	50.93	ST10	A	O16:H48	Keep
GCF_006088875.1	1	2	0	5101085	4674	50.79	ST131	B2	O25:H4	Keep
GCF_006337025.1	1	2	0	5197522	4735	50.61	ST410	C	O8:H9	Keep
GCF_006351885.1	1	4	0	5545145	4983	50.42	ST8655	F	O1:H6	Keep
GCF_006352265.1	1	9	0	5186477	4699	50.59	ST410	C	O-:H21	Keep
GCF_006364695.1	1	3	0	5381037	4872	50.67	ST678	B1	O104:H4	GCF_006364695.1 has been dropped because has ANI=99.99 to GCF_000299475.1
GCF_006536085.2	1	0	0	4877468	4298	50.49	ST410	C	O-:H9	Keep
GCF_006537505.2	1	0	0	4780380	4197	50.60	ST410	C	O8:H9	Keep
GCF_006777045.1	1	1	0	5278774	4724	50.42	ST648	F	O1:H42	Keep
GCF_006777065.1	1	1	0	4932910	4423	50.60	ST10754	B1	O82:H8	Keep
GCF_006777085.1	1	1	0	5103743	4606	50.71	ST5796*	G	O24:H4	Keep
GCF_006874785.1	1	1	0	5660288	5054	50.48	ST11	E	O157:H7	Keep
GCF_006965465.1	1	1	0	5450027	4933	50.51	ST38	D	O86:H18	Keep
GCF_007012305.1	1	2	0	5135313	4570	50.84	ST167	A	Unk:H9	Keep
GCF_007632435.1	1	3	0	5038433	4599	50.66	ST2599	B1	O28ab:H2	Keep
GCF_007833255.1	1	1	0	5412194	4934	50.61	ST95	B2	Unk:H7	GCF_007833255.1 has been dropped because has ANI=99.9952 to GCF_002844685.1
GCF_007833295.1	1	3	0	5386935	4959	50.42	ST95	B2	Unk:H5	Keep
GCF_007833875.1	1	2	0	5452963	4924	50.51	ST10522	B2	O4:H5	Keep
GCF_007922655.1	1	2	0	5503522	4906	50.37	ST11	E	O157:H7	GCF_007922655.1 has been dropped because has ANI=99.9911 to GCF_013168095.1
GCF_007990655.1	1	7	0	5566342	5085	50.55	ST16	B1	O111:H8	Keep
GCF_007995175.1	1	3	0	5202911	4744	50.49	ST162	B1	O8:H19	Keep
GCF_008033295.1	1	3	0	5017957	4493	50.53	ST10	A	O16:H48	Keep
GCF_008033315.1	1	1	0	4948957	4474	50.58	ST10	A	O16:H48	GCF_008033315.1 has been dropped because has ANI=99.9986 to GCF_008033295.1
GCF_008042015.2	1	2	0	4789860	4286	50.55	ST410	C	O-:H21	Keep
GCF_008065435.1	1	2	0	5524396	4935	50.68	ST339*	A	O109:H48	Keep
GCF_008065455.1	1	0	0	5227472	4584	50.55	ST10	A	O113:H4	Keep
GCF_008080655.1	1	2	0	4815659	4277	50.75	ST48	A	O-:H20	Keep
GCF_008124005.1	1	4	0	5338095	4871	50.68	ST10082	A	O80:H26	Keep
GCF_008124085.1	1	1	0	5109630	4654	50.58	ST141	B2	Unk:H6	Keep
GCF_008124105.1	1	1	0	4636437	4179	50.81	ST10	A	O16:H48	GCF_008124105.1 has been dropped because has ANI=99.9929 to GCF_017161035.1
GCF_008124125.1	1	1	0	4699880	4243	50.77	ST10	A	O16:H48	GCF_008124125.1 has been dropped because has ANI=99.9928 to GCF_017161035.1
GCF_008124145.1	1	1	0	4699346	4246	50.77	ST10	A	O16:H48	GCF_008124145.1 has been dropped because has ANI=99.9932 to GCF_017161035.1
GCF_008124165.1	1	1	0	4822202	4382	50.84	ST10	A	O16:H48	GCF_008124165.1 has been dropped because has ANI=99.997 to GCF_008124185.1
GCF_008124185.1	1	1	0	4822402	4382	50.84	ST10	A	O16:H48	Keep
GCF_008124205.1	1	1	0	4721753	4268	50.66	ST10	A	O16:H48	GCF_008124205.1 has been dropped because has ANI=99.9914 to GCF_017161035.1
GCF_008124225.1	1	1	0	4721471	4268	50.66	ST10	A	O16:H48	GCF_008124225.1 has been dropped because has ANI=99.9931 to GCF_008124185.1
GCF_008124245.1	1	1	0	4659165	4207	50.70	ST10	A	O16:H48	GCF_008124245.1 has been dropped because has ANI=99.9906 to GCF_017161035.1
GCF_008124265.1	1	1	0	4721143	4271	50.66	ST10	A	O16:H48	GCF_008124265.1 has been dropped because has ANI=99.9925 to GCF_017161035.1
GCF_008124285.1	1	1	0	4733068	4273	50.64	ST10	A	O16:H48	Keep
GCF_008124305.1	1	1	0	4680340	4234	50.64	ST10	A	O16:H48	GCF_008124305.1 has been dropped because has ANI=99.991 to GCF_017161035.1
GCF_008124325.1	1	1	0	4721168	4270	50.66	ST10	A	O16:H48	GCF_008124325.1 has been dropped because has ANI=99.9931 to GCF_017161035.1
GCF_008124345.1	1	1	0	4680319	4234	50.64	ST10	A	O16:H48	GCF_008124345.1 has been dropped because has ANI=99.9907 to GCF_017161035.1
GCF_008124365.1	1	1	0	4680348	4240	50.64	ST10	A	O16:H48	GCF_008124365.1 has been dropped because has ANI=99.993 to GCF_017161035.1
GCF_008124385.1	1	1	0	4680310	4240	50.64	ST10	A	O16:H48	GCF_008124385.1 has been dropped because has ANI=99.9982 to GCF_008124285.1
GCF_008124405.1	1	0	0	4698238	4193	50.79	ST10	A	O16:H48	GCF_008124405.1 has been dropped because has ANI=99.996 to GCF_008124185.1
GCF_008124425.1	1	3	0	5131875	4618	50.85	ST167	A	Unk:H9	GCF_008124425.1 has been dropped because has ANI=99.9945 to GCF_003254065.1
GCF_008152105.1	1	1	0	5273509	4813	50.40	ST457	F	O11:H25	Keep
GCF_008329665.1	1	0	0	5074423	4642	50.86	ST223	B1	O159:H21	Keep
GCF_008370755.1	1	3	0	5099245	4633	50.64	ST40	B1	O109:H21	Keep
GCF_008375335.1	1	0	0	4790657	4355	50.90	ST48	A	O6:H16	Keep
GCF_008462425.1	1	0	0	5444610	4879	50.53	ST11	E	O157:H7	Keep
GCF_008632555.1	1	3	0	5129890	4614	50.85	ST167	A	Unk:H9	GCF_008632555.1 has been dropped because has ANI=99.9958 to GCF_003254065.1
GCF_008632575.1	1	3	0	5130791	4611	50.85	ST167	A	Unk:H9	Keep
GCF_008632595.1	1	2	0	5517367	5042	50.41	ST95	B2	Unk:H7	Keep
GCF_008642395.1	1	5	0	5406033	4973	50.53	ST38	D	O102:H6	Keep
GCF_008642415.1	1	2	0	4831587	4446	50.72	ST191	A	O48:H20	Keep
GCF_008727135.1	1	4	0	5764004	5106	50.43	ST11	E	O157:H7	Keep
GCF_008727155.1	1	2	0	5737987	5120	50.50	ST11	E	O157:H7	Keep
GCF_008727175.1	1	2	0	5697128	5105	50.45	ST11	E	O157:H7	Keep
GCF_008727195.1	1	2	0	5691532	5136	50.47	ST11	E	O157:H7	Keep
GCF_008761455.2	1	1	0	5363526	4913	50.90	ST2217	B1	O45:H16	Keep
GCF_008761475.2	1	2	0	5380411	4899	50.92	ST2217	B1	O45:H16	Keep
GCF_008761495.2	1	1	0	5485427	5000	50.86	ST2217	B1	O45:H16	Keep
GCF_008761515.1	1	0	0	5096264	4699	50.80	ST223	B1	O113:H21	Keep
GCF_008761535.2	1	2	0	5572038	5064	50.68	ST17	B1	O45:H2	Keep
GCF_008807135.1	1	5	0	5137627	4578	50.67	ST10	A	O5:H32	Keep
GCF_008807155.1	1	4	0	5070189	4560	50.70	ST761	A	O5:H32	Keep
GCF_008807295.1	1	3	0	4873760	4364	50.66	ST761	A	O5:H32	Keep
GCF_008807655.1	1	0	0	5260440	4819	50.64	ST38	D	Unk:H30	GCF_008807655.1 has been dropped because has ANI=99.9919 to GCF_005886035.1
GCF_008823185.1	1	4	0	4789129	4315	50.80	ST1695	A	O101:H10	Keep
GCF_008824125.1	1	0	0	4658503	4169	50.79	ST10	A	O16:H48	GCF_008824125.1 has been dropped because has ANI=99.9959 to GCF_000005845.2
GCF_008925965.1	1	1	0	5596785	5053	50.48	ST11	E	O157:H7	Keep
GCF_008926085.1	1	1	0	5504500	4901	50.47	ST11	E	O157:H7	Keep
GCF_008926105.1	1	1	0	5488364	4938	50.53	ST11	E	O157:H7	Keep
GCF_008926125.1	1	1	0	5638235	5098	50.45	ST11	E	O157:H7	Keep
GCF_008926145.1	1	3	0	5663907	5147	50.50	ST11	E	O157:H7	Keep
GCF_008926165.1	1	1	0	5610215	5051	50.45	ST11	E	O157:H7	Keep
GCF_008926185.1	1	1	0	5644710	5065	50.45	ST11	E	O157:H7	Keep
GCF_008926305.1	1	2	0	5486349	4959	50.44	ST11	E	O157:H7	GCF_008926305.1 has been dropped because has ANI=99.99 to GCF_008926145.1
GCF_008931135.1	1	2	0	5727332	5095	50.47	ST11	E	O157:H7	Keep
GCF_008931185.1	1	2	0	5581536	5041	50.46	ST11	E	O157:H7	Keep
GCF_008931725.1	1	0	0	4640975	4195	50.80	ST10	A	O16:H48	Keep
GCF_008931745.1	1	0	0	4635862	4189	50.80	ST10	A	O16:H48	Keep
GCF_008931765.1	1	0	0	4634116	4187	50.80	ST10	A	O16:H48	GCF_008931765.1 has been dropped because has ANI=99.993 to GCF_001566335.1
GCF_008931865.1	1	0	0	4639229	4193	50.80	ST10	A	O16:H48	GCF_008931865.1 has been dropped because has ANI=99.9921 to GCF_001566335.1
GCF_008949495.1	1	5	0	5540143	4966	50.22	ST354	F	O153:H34	Keep
GCF_009176965.1	1	6	0	5016101	4555	50.79	ST542	A	O184:H40	GCF_009176965.1 has been dropped because has ANI=99.9967 to GCF_014169695.1
GCF_009363035.1	1	9	0	5119027	4610	50.61	ST10	A	O8:H17	Keep
GCF_009395265.1	1	0	0	4762639	4102	50.62	ST10	A	O16:H48	Keep
GCF_009431955.1	1	1	0	5635513	5071	50.53	ST11	E	O157:H7	Keep
GCF_009432215.1	1	1	0	5591793	5034	50.53	ST11	E	O157:H7	Keep
GCF_009432415.1	1	1	0	5494884	4919	50.50	ST11	E	O157:H7	Keep
GCF_009432635.1	1	1	0	5474637	4890	50.47	ST11	E	O157:H7	Keep
GCF_009432795.1	1	0	0	5396363	4878	50.55	ST11	E	O157:H7	Keep
GCF_009432915.1	1	1	0	5556552	4974	50.51	ST11	E	O157:H7	Keep
GCF_009433135.1	1	1	0	5542442	5012	50.51	ST11	E	O157:H7	Keep
GCF_009577985.1	1	6	0	5335523	4927	50.82	ST131	B2	O25:H4	Keep
GCF_009618015.1	1	3	0	4909393	4434	50.54	ST4577	B1	O8:H8	Keep
GCF_009627495.1	1	1	0	5428573	4863	50.46	ST11	E	O157:H7	GCF_009627495.1 has been dropped because has ANI=99.995 to GCF_017357545.1
GCF_009648495.1	1	1	0	4762275	4263	50.80	ST1060	A	O16:H48	Keep
GCF_009650035.1	1	3	0	5774445	5214	50.65	ST29	B1	O26:H11	Keep
GCF_009650175.1	1	2	0	5438085	4903	50.50	ST11	E	O157:H7	Keep
GCF_009663855.1	1	0	0	4528123	4060	50.80	ST93	A	O7:H-	GCF_009663855.1 has been dropped because has ANI=99.9918 to GCF_000022665.1
GCF_009664185.1	1	0	0	4789695	4329	50.86	ST1079	B1	O6:H49	Keep
GCF_009664205.1	1	0	0	4753097	4305	50.85	ST1079*	B1	O6:H49	Keep
GCF_009664305.1	1	1	0	5578015	5032	50.45	ST11	E	O157:H7	Keep
GCF_009664455.1	1	1	0	5647778	5056	50.48	ST11	E	O157:H7	Keep
GCF_009671045.1	1	2	0	4966215	4409	50.74	ST641	B1	O-:H10	Keep
GCF_009671085.1	1	2	0	4866996	4376	50.70	ST761	A	O5:H32	Keep
GCF_009671105.1	1	2	0	5024825	4528	50.66	ST8165	A	O173:H4	Keep
GCF_009671125.1	1	2	0	4969394	4429	50.52	ST7131	A	O96:H48	Keep
GCF_009720465.1	1	5	0	5201916	4665	50.65	ST167	A	O101:H9	Keep
GCF_009720605.1	1	2	0	5059444	4646	50.74	ST5415	B1	O178:H7	Keep
GCF_009728565.1	1	1	0	5251120	4742	50.83	ST446	B1	O22:H8	Keep
GCF_009738145.1	1	3	0	5034814	4471	50.64	ST206	A	O-:H38	Keep
GCF_009738455.1	1	1	0	5609319	5073	50.43	ST11	E	O157:H7	Keep
GCF_009761715.1	1	2	0	4994342	4483	50.66	ST410	C	O-:H9	Keep
GCF_009762385.1	1	1	0	4642465	4010	50.70	ST48	A	O113:H16	Keep
GCF_009832885.1	1	1	0	4668489	4187	50.79	ST1060	A	O16:H48	Keep
GCF_009832985.1	1	0	0	4530564	4060	50.80	ST93	A	O7:H-	Keep
GCF_009866925.2	1	3	0	5000462	4524	50.85	ST10	A	Unk:H9	Keep
GCF_009866945.2	1	3	0	5543531	4866	50.54	ST167	A	Unk:H9	Keep
GCF_009867035.2	1	4	0	5238908	4699	50.83	ST58	B1	Unk:H12	Keep
GCF_009873375.1	1	0	0	4820620	4162	50.59	ST10	A	O-:H-	Keep
GCF_009905115.1	1	4	0	4868589	4341	50.90	ST4977	A	O188:H26	Keep
GCF_009905135.1	1	6	0	5240704	4789	50.55	ST156	B1	O-:H28	Keep
GCF_009905355.1	1	0	0	4694065	4248	50.68	ST10	A	Unk:H48	Keep
GCF_009909465.1	1	3	0	5077652	4590	50.44	ST2325	A	O10:H25	Keep
GCF_009909485.1	1	2	0	5160950	4719	50.60	ST3714	B1	Unk:H21	GCF_009909485.1 has been dropped because has ANI=99.9951 to GCF_009913415.1
GCF_009909505.1	1	2	0	4897780	4360	50.79	ST7511	A	Unk:H30	Keep
GCF_009913415.1	1	3	0	5168283	4724	50.59	ST3714	B1	Unk:H21	Keep
GCF_009914295.1	1	3	0	5047444	4559	50.56	ST2705	A	O-:H10	Keep
GCF_009931235.1	1	4	0	5661009	5087	50.46	ST11	E	O157:H7	Keep
GCF_009931435.1	1	1	0	5271130	4729	50.39	ST3042	cladeI	O153:H51	Keep
GCF_009948655.1	1	4	0	5243006	4911	50.71	ST4038	B1	O93:H28	Keep
GCF_009949145.1	1	5	0	5169747	4777	50.68	ST446	B1	O22:H8	Keep
GCF_009949705.1	1	2	0	4857389	4470	50.82	ST993	A	O100:H30	Keep
GCF_009950125.1	1	3	0	5178114	4607	50.77	ST3630	A	O159:H-	Keep
GCF_009950475.1	1	1	0	5170049	4779	50.73	ST1611	B1	O100:H19	Keep
GCF_009950805.1	1	1	0	5326462	4969	50.70	ST1611	B1	O100:H19	Keep
GCF_009951245.1	1	1	0	5179566	4782	50.70	ST1611	B1	O100:H19	Keep
GCF_009951745.1	1	1	0	5005965	4636	50.74	ST155	B1	O-:H21	Keep
GCF_009952125.1	1	1	0	5027267	4678	50.73	ST162	B1	Unk:H19	Keep
GCF_010092405.1	1	3	0	5107918	4588	50.72	ST156	B1	O-:H25	Keep
GCF_010092965.1	1	0	0	5195374	4647	50.41	ST648	F	O154:H51	Keep
GCF_010365325.1	1	5	0	5375875	4865	50.49	ST73	B2	O6:H1	Keep
GCF_010365345.1	1	11	0	5173218	4591	50.74	ST1284	A	O101:H21	Keep
GCF_010365365.1	1	3	0	4835250	4311	50.78	ST940	B1	O-:H4	GCF_010365365.1 has been dropped because has ANI=99.9942 to GCF_010365405.1
GCF_010365385.1	1	6	0	5350019	4896	50.60	ST648	F	O153:H6	Keep
GCF_010365405.1	1	3	0	4835592	4312	50.78	ST940	B1	O-:H4	Keep
GCF_010365425.1	1	6	0	5126529	4630	50.77	ST656	A	O-:H45	Keep
GCF_010365465.1	1	4	0	4910586	4399	50.59	ST410	C	O8:H9	Keep
GCF_010365485.1	1	7	0	5234237	4786	50.81	ST205	B1	O100:H12	Keep
GCF_010365505.1	1	4	0	4995341	4435	50.68	ST167	A	O101:H9	Keep
GCF_010365525.1	1	3	0	5030497	4495	50.79	ST167	A	O101:H5	Keep
GCF_010365545.1	1	2	0	4827947	4317	50.64	ST410	C	O8:H9	Keep
GCF_010509415.1	1	1	0	4755096	4310	50.75	ST10	A	O-:H48	GCF_010509415.1 has been dropped because has ANI=99.9908 to GCF_000005845.2
GCF_010668985.1	1	0	0	4769521	4319	50.44	ST8527	B2	O25:H31	Keep
GCF_010669005.1	1	0	0	4703889	4302	50.74	ST8827	B1	O170:H28	Keep
GCF_010669025.1	1	0	0	4945561	4460	50.56	ST8525	E	O83:H39	Keep
GCF_010706435.1	1	1	0	5164286	4655	50.52	ST12	B2	O4:H5	Keep
GCF_010724935.1	1	0	0	4812157	4353	50.81	ST10605	B2	O16:H5	Keep
GCF_010725305.1	1	0	0	5237933	4756	50.84	ST131	B2	O25:H4	Keep
GCF_011022275.1	1	0	0	5151952	4685	50.64	ST315	D	O86:H30	Keep
GCF_011044355.1	1	5	0	5260133	4862	50.28	ST429	B2	O83:H4	Keep
GCF_011045215.1	1	2	0	5581923	5018	50.28	ST8826	E	O81:H51	Keep
GCF_011045235.1	1	0	0	4866137	4450	50.57	ST8532	D	Unk:H31	Keep
GCF_011045255.1	1	0	0	5268889	4713	50.59	ST405	D	O102:H6	Keep
GCF_011045275.1	1	0	0	5166228	4610	50.58	ST405	D	O102:H6	Keep
GCF_011045295.1	1	0	0	5162306	4488	50.59	ST405	D	O102:H6	Keep
GCF_011045475.1	1	3	0	5159926	4495	50.72	ST167	A	O101:H9	Keep
GCF_011045875.1	1	5	0	4792435	4240	50.92	ST10170	A	O5:H32	Keep
GCF_011045895.1	1	5	0	4789677	4236	50.90	ST10170	A	O5:H32	GCF_011045895.1 has been dropped because has ANI=99.9929 to GCF_011045875.1
GCF_011064575.1	1	0	0	4707626	4267	50.83	ST708	B1	O8:H19	Keep
GCF_011067085.1	1	4	0	5272959	4724	50.68	ST156	B1	O-:H25	Keep
GCF_011330935.2	1	2	0	5546852	5087	50.73	ST131	B2	O25:H4	Keep
GCF_011331065.1	1	4	0	4920692	4400	50.79	ST10	A	O101:H10	Keep
GCF_011331215.2	1	0	0	5255749	4840	50.67	ST131	B2	O25:H4	Keep
GCF_011383085.1	1	1	0	4859091	4293	50.86	ST58	B1	O126:H20	Keep
GCF_011403355.1	1	0	0	4869407	4442	50.80	ST201	B1	O153:H19	Keep
GCF_011404215.1	1	0	0	4615626	4113	50.90	ST206	A	O-:H5	Keep
GCF_011404355.1	1	0	0	4711570	4214	50.84	ST206	A	Unk:H5	Keep
GCF_011404475.1	1	0	0	4753810	4313	50.81	ST189	A	O80:H34	Keep
GCF_011404595.1	1	0	0	4701941	4191	50.73	ST165	A	O154:H16	Keep
GCF_011404755.1	1	0	0	4557772	4074	50.94	ST206*	A	O96:H5	Keep
GCF_011404895.1	1	1	0	4622391	4066	50.89	ST10	A	O1:H32	Keep
GCF_011492885.1	1	3	0	5025884	4505	50.60	ST7366	A	O184:H30	Keep
GCF_011492925.1	1	0	0	4934027	4449	50.74	ST58	B1	O153:H25	Keep
GCF_011492985.1	1	3	0	5035953	4490	50.63	ST48	A	O-:H20	Keep
GCF_011691525.1	1	1	0	4793022	4306	50.76	ST761	A	O5:H32	GCF_011691525.1 has been dropped because has ANI=99.994 to GCF_008807155.1
GCF_011769865.1	1	2	0	4985581	4450	50.76	ST167	A	O101:H21	Keep
GCF_011996085.1	1	6	0	6068178	5467	50.47	ST29	B1	O4:H11	Keep
GCF_012044775.1	1	1	0	4853022	4423	50.69	ST8535	B1	O-:H8	Keep
GCF_012149945.1	1	9	0	5246320	4835	50.56	ST1193	B2	O75:H5	Keep
GCF_012221365.1	1	2	0	5142316	4326	50.82	ST270	B1	O136:H7	Keep
GCF_012221565.1	1	2	0	5141082	4322	50.82	ST270	B1	O136:H7	GCF_012221565.1 has been dropped because has ANI=99.9949 to GCF_012221365.1
GCF_012278675.1	1	3	0	4770380	4268	50.77	ST761	A	O5:H32	GCF_012278675.1 has been dropped because has ANI=99.993 to GCF_008807295.1
GCF_012516455.1	1	2	0	5214762	4727	50.67	ST533	B1	O45:H14	Keep
GCF_012537835.1	1	4	0	5092344	4586	50.57	ST93	A	O5:H4	Keep
GCF_012934435.1	1	0	0	4863332	4392	50.59	ST973	D	O11:H15	Keep
GCF_012934455.1	1	5	0	5367348	4866	50.43	ST394	D	Unk:H18	Keep
GCF_012934475.1	1	2	0	5239110	4818	50.59	ST95	B2	O1:H7	Keep
GCF_012934495.1	1	1	0	5144298	4604	50.72	ST963	D	O-:H18	Keep
GCF_012934515.1	1	5	0	5079785	4567	50.70	ST491	B2	O33:H6	Keep
GCF_012934535.1	1	1	0	5198425	4618	50.53	ST73	B2	O6:H1	Keep
GCF_012934555.1	1	5	0	5167467	4694	50.76	ST95	B2	Unk:H4	Keep
GCF_012934575.1	1	2	0	4702137	4227	50.66	ST10	A	O101:H4	Keep
GCF_012934615.1	1	2	0	5260004	4838	50.63	ST95	B2	O1:H7	Keep
GCF_012934635.1	1	4	0	4954354	4451	50.57	ST357	B2	Unk:H4	Keep
GCF_012934655.2	1	4	0	5274983	4836	50.76	ST144	B2	O16:H6	Keep
GCF_012934675.1	1	1	0	4874580	4368	50.87	ST54	B1	O104:H2	Keep
GCF_012934695.1	1	1	0	5060858	4561	50.61	ST967	F	O36:H42	Keep
GCF_012934715.1	1	3	0	5264512	4717	50.82	ST69	D	O25:H18	Keep
GCF_012934765.1	1	3	0	5514160	4967	50.49	ST14	B2	Unk:H5	Keep
GCF_012934785.1	1	4	0	5236765	4685	50.57	ST998	B2	Unk:H6	Keep
GCF_012935215.1	1	6	0	5497021	4990	50.44	ST453	B1	O23:H16	Keep
GCF_012974525.1	1	4	0	5066017	4616	50.62	ST156	B1	O51:H28	Keep
GCF_012974565.1	1	0	0	5357129	4783	50.46	ST1262	B2	Unk:H1	GCF_012974565.1 has been dropped because has ANI=100 to GCF_017815815.1
GCF_012974805.1	1	1	0	5129124	4556	50.49	ST73	B2	O6:H1	GCF_012974805.1 has been dropped because has ANI=99.9914 to GCF_017357505.1
GCF_013004045.1	1	3	0	5539080	4916	50.31	ST127	B2	O6:H31	Keep
GCF_013084945.1	1	2	0	5270261	4725	50.54	ST95	B2	O1:H7	Keep
GCF_013085025.1	1	3	0	5304260	4732	50.79	ST69	D	Unk:H18	Keep
GCF_013085185.1	1	10	0	5507015	4980	50.76	ST3695	B1	O113:H21	Keep
GCF_013085205.1	1	1	0	4787332	4302	50.64	ST420	B2	Unk:H31	Keep
GCF_013085865.1	1	2	0	5202081	4558	50.77	ST58	B1	O8:H25	Keep
GCF_013085905.2	1	5	0	5349412	4886	50.49	ST1193	B2	O75:H5	Keep
GCF_013112335.1	1	0	0	4706754	4262	50.63	ST10654	E	O152:H31	Keep
GCF_013122565.1	1	0	0	4821968	4334	50.51	ST9286	B1	O3:H38	Keep
GCF_013166855.1	1	1	0	4483866	4027	50.80	ST93	A	O7:H-	GCF_013166855.1 has been dropped because has ANI=99.9934 to GCF_013166895.1
GCF_013166875.1	1	0	0	4478566	4018	50.81	ST93	A	O7:H-	GCF_013166875.1 has been dropped because has ANI=99.9943 to GCF_013166895.1
GCF_013166895.1	1	1	0	4486677	4025	50.80	ST93	A	O7:H-	Keep
GCF_013166935.1	1	0	0	4476291	4019	50.81	ST93	A	O7:H-	GCF_013166935.1 has been dropped because has ANI=99.9935 to GCF_013166895.1
GCF_013166955.1	1	0	0	4560909	4101	50.83	ST93	A	O7:H-	Keep
GCF_013166975.1	1	0	0	4529413	4067	50.80	ST93	A	O7:H-	Keep
GCF_013166995.1	1	0	0	4628041	4125	50.81	ST10	A	O16:H48	Keep
GCF_013167015.1	1	0	0	4560251	4103	50.83	ST93	A	O7:H-	GCF_013167015.1 has been dropped because has ANI=99.9989 to GCF_013166955.1
GCF_013167035.1	1	0	0	4667764	4073	50.77	ST1060	A	O16:H48	Keep
GCF_013167055.1	1	1	0	4758579	4253	50.75	ST10	A	O16:H48	Keep
GCF_013167075.1	1	1	0	4827455	4285	50.74	ST1060	A	O16:H48	Keep
GCF_013167135.1	1	1	0	5606180	5044	50.50	ST11	E	O157:H7	Keep
GCF_013167155.1	1	2	0	5649520	5086	50.54	ST11	E	O157:H7	Keep
GCF_013167175.1	1	2	0	5652450	5083	50.44	ST11	E	O157:H7	Keep
GCF_013167195.1	1	1	0	5688743	5141	50.56	ST11	E	O157:H7	Keep
GCF_013167235.1	1	2	0	5597666	5052	50.51	ST11	E	O157:H7	Keep
GCF_013167255.1	1	4	0	5367819	4847	50.46	ST335	E	O55:H7	Keep
GCF_013167275.1	1	1	0	5641052	5083	50.52	ST5560	E	O157:H7	Keep
GCF_013167295.1	1	2	0	5777936	5215	50.42	ST11	E	O157:H7	Keep
GCF_013167315.1	1	3	0	5630167	5080	50.45	ST11	E	O157:H7	Keep
GCF_013167335.1	1	3	0	5736880	5124	50.47	ST11	E	O157:H7	Keep
GCF_013167355.1	1	2	0	5560677	5014	50.47	ST11	E	O157:H7	Keep
GCF_013167375.1	1	2	0	5538109	4919	50.40	ST11	E	O157:H7	Keep
GCF_013167395.1	1	1	0	5547743	4960	50.54	ST11	E	O157:H7	Keep
GCF_013167415.1	1	2	0	5751117	5184	50.50	ST11	E	O157:H7	GCF_013167415.1 has been dropped because has ANI=100 to GCF_013167435.1
GCF_013167435.1	1	3	0	5757794	5192	50.50	ST11	E	O157:H7	Keep
GCF_013167455.1	1	4	0	5802177	5279	50.55	ST11	E	O157:H7	Keep
GCF_013167475.1	1	2	0	5658182	5135	50.44	ST11	E	O157:H7	Keep
GCF_013167495.1	1	2	0	5669067	5139	50.39	ST11	E	O157:H7	Keep
GCF_013167515.1	1	2	0	5626776	5093	50.36	ST11	E	O157:H7	Keep
GCF_013167535.1	1	1	0	5588988	5077	50.49	ST11	E	O157:H7	GCF_013167535.1 has been dropped because has ANI=99.9929 to GCF_000008865.2
GCF_013167555.1	1	1	0	5501393	4884	50.47	ST11	E	O157:H7	GCF_013167555.1 has been dropped because has ANI=99.9935 to GCF_013167375.1
GCF_013167575.1	1	2	0	5745266	5167	50.48	ST11	E	O157:H7	GCF_013167575.1 has been dropped because has ANI=99.9981 to GCF_016458925.1
GCF_013167595.1	1	1	0	5492338	4967	50.46	ST11	E	O157:H7	Keep
GCF_013167615.1	1	1	0	5662137	5129	50.48	ST11	E	O157:H7	Keep
GCF_013167635.1	1	1	0	5570283	5055	50.44	ST11	E	O157:H7	Keep
GCF_013167655.1	1	1	0	5618714	5069	50.51	ST11	E	O157:H7	Keep
GCF_013167675.1	1	2	0	5641889	5088	50.46	ST11	E	O157:H7	Keep
GCF_013167695.1	1	2	0	5557033	5039	50.36	ST11	E	O157:H7	Keep
GCF_013167715.1	1	2	0	5615318	5036	50.45	ST11	E	O157:H7	Keep
GCF_013167735.1	1	2	0	5648903	5094	50.40	ST11	E	O157:H7	Keep
GCF_013167755.1	1	2	0	5626460	5079	50.49	ST11	E	O157:H7	Keep
GCF_013167775.1	1	1	0	5685865	5128	50.51	ST11	E	O157:H7	Keep
GCF_013167795.1	1	1	0	5545489	4903	50.51	ST5516	E	O157:H7	Keep
GCF_013167815.1	1	3	0	5723703	5156	50.48	ST11	E	O157:H7	Keep
GCF_013167875.1	1	2	0	5621861	5096	50.35	ST11	E	O157:H7	Keep
GCF_013167935.1	1	2	0	5721525	5169	50.56	ST61	E	O55:H7	Keep
GCF_013167975.1	1	2	0	5259579	4709	50.43	ST335	E	O55:H7	Keep
GCF_013167995.1	1	4	0	5484204	4946	50.46	ST335	E	O55:H7	Keep
GCF_013168015.1	1	3	0	5380215	4868	50.40	ST7444	E	O55:H7	GCF_013168015.1 has been dropped because has ANI=99.993 to GCF_016026195.1
GCF_013168035.1	1	3	0	5466350	4893	50.46	ST11	E	O157:H7	Keep
GCF_013168055.1	1	2	0	5711451	5137	50.49	ST11	E	O157:H7	Keep
GCF_013168075.1	1	2	0	5555348	5020	50.46	ST11	E	O157:H7	GCF_013168075.1 has been dropped because has ANI=99.9955 to GCF_008926145.1
GCF_013168095.1	1	3	0	5594122	5052	50.37	ST11	E	O157:H7	Keep
GCF_013168115.1	1	1	0	5606577	5073	50.47	ST11	E	O157:H7	Keep
GCF_013168135.1	1	1	0	5634620	5028	50.48	ST11	E	O157:H7	Keep
GCF_013168155.1	1	2	0	5658644	5130	50.43	ST11	E	O157:H7	Keep
GCF_013168175.1	1	1	0	5650829	5109	50.48	ST11	E	O157:H7	Keep
GCF_013168195.1	1	1	0	5553597	4965	50.51	ST11	E	O157:H7	Keep
GCF_013168215.1	1	1	0	5592126	5045	50.52	ST11	E	O157:H7	Keep
GCF_013168235.1	1	2	0	5668040	5119	50.51	ST11	E	O157:H7	Keep
GCF_013168255.1	1	2	0	5573700	5025	50.48	ST11	E	O157:H7	Keep
GCF_013201175.1	1	2	0	4935527	4295	50.78	ST48	A	O-:H10	Keep
GCF_013201195.1	1	4	0	5048669	4573	50.64	ST5229	B1	O29:H51	Keep
GCF_013201215.1	1	2	0	4763818	4216	50.93	ST11938	A	O-:H30	Keep
GCF_013201235.1	1	7	0	4989648	4537	50.89	ST34	A	O45:H30	Keep
GCF_013201255.1	1	4	0	5394711	4915	50.73	ST971	B1	O21:H25	Keep
GCF_013201505.1	1	1	0	4847710	4386	50.62	ST1998	C	Unk:H9	Keep
GCF_013201525.1	1	1	0	4959636	4513	50.89	ST48	A	O8:H11	Keep
GCF_013282195.1	1	4	0	5436719	4869	50.45	ST405	D	O102:H6	Keep
GCF_013282275.1	1	3	0	5548921	4989	50.60	ST38	D	O86:H18	Keep
GCF_013282315.1	1	7	0	5564014	4972	50.53	ST1286	A	Unk:H32	Keep
GCF_013282335.1	1	7	0	5331375	4848	50.79	ST69	D	O25:H18	Keep
GCF_013282355.1	1	4	0	5368680	4858	50.44	ST405	D	O102:H6	Keep
GCF_013305705.1	1	0	0	5056572	4606	50.60	ST648	F	O45:H6	Keep
GCF_013315675.1	1	7	0	5088045	4609	50.53	ST550	B2	O75:H5	Keep
GCF_013315695.1	1	9	0	5428728	4918	50.79	ST379	F	O1:H7	Keep
GCF_013315715.1	1	4	0	5370190	4949	50.77	ST657	G	O3:H8	Keep
GCF_013315735.1	1	2	0	5084986	4630	50.59	ST1155	B2	O39:H4	Keep
GCF_013315755.1	1	0	0	4957282	4423	50.73	ST57	E	O27:H18	Keep
GCF_013315975.1	1	0	0	4765874	4349	50.87	ST5974	B1	O59:H23	Keep
GCF_013315995.1	1	1	0	5245988	4644	50.72	ST8125	A	O112ab:H19	Keep
GCF_013317085.1	1	3	0	5146790	4718	50.74	ST101	B1	O188:H31	Keep
GCF_013340785.1	1	6	0	5453908	4913	50.34	ST1011	D	Unk:H45	GCF_013340785.1 has been dropped because has ANI=99.9982 to GCF_013340805.1
GCF_013340805.1	1	7	0	5509516	4989	50.30	ST1011	D	Unk:H45	Keep
GCF_013340825.1	1	6	0	4803721	4415	50.77	ST2040	A	O159:H20	Keep
GCF_013342925.1	1	0	0	4955271	4557	50.50	ST457	F	O3:H25	Keep
GCF_013343595.1	1	2	0	5604725	5063	50.47	ST11	E	O157:H7	Keep
GCF_013343615.1	1	6	0	5610554	5122	50.41	ST335	E	O55:H7	Keep
GCF_013343635.1	1	3	0	5655656	5058	50.42	ST11	E	O157:H7	Keep
GCF_013357345.1	1	4	0	5188554	4771	50.72	ST101	B1	O188:H31	Keep
GCF_013357365.1	1	1	0	5698610	5213	50.70	ST17	B1	O103:H2	Keep
GCF_013371685.1	1	4	0	5215569	4783	50.65	ST602	B1	O78:H21	Keep
GCF_013371725.1	1	2	0	5327130	4791	50.52	ST156	B1	O125ab:H28	Keep
GCF_013371745.1	1	3	0	5081478	4600	50.56	ST1788	A	O15:H40	Keep
GCF_013372305.1	1	4	0	5210779	4790	50.64	ST1193	B2	O75:H5	Keep
GCF_013372325.1	1	4	0	5232916	4808	50.70	ST131	B2	O25:H4	Keep
GCF_013372345.1	1	2	0	4851525	4269	50.94	ST216	A	O127:H4	Keep
GCF_013372365.1	1	2	0	4938634	4453	50.48	ST394	D	Unk:H18	Keep
GCF_013372385.1	1	1	0	5137006	4620	50.51	ST73	B2	O25:H1	Keep
GCF_013372405.1	1	3	0	5131782	4699	50.72	ST2279	B2	O25:H4	Keep
GCF_013372425.1	1	2	0	5280618	4719	50.46	ST73	B2	O6:H1	Keep
GCF_013374235.2	1	4	0	5172829	4633	50.78	ST8453	A	O101:H21	Keep
GCF_013374255.1	1	1	0	4955855	4421	50.56	ST410	C	O-:H9	Keep
GCF_013374275.1	1	3	0	5071931	4509	50.72	ST10	A	O101:H10	Keep
GCF_013374295.2	1	4	0	5138997	4593	50.75	ST8453	A	O101:H21	Keep
GCF_013374315.1	1	1	0	4715546	4258	50.90	ST48	A	O6:H16	Keep
GCF_013374335.1	1	1	0	4967499	4439	50.52	ST410	C	O-:H9	Keep
GCF_013376515.1	1	0	0	4765524	4252	50.71	ST1437	A	O130:H26	Keep
GCF_013376575.1	1	8	0	5322305	4908	50.69	ST7505	B1	O-:H8	Keep
GCF_013376895.1	1	0	0	4875596	4456	50.68	ST11231	B1	Unk:H21	Keep
GCF_013388275.1	1	2	0	5225616	4750	50.80	ST69	D	O15:H18	Keep
GCF_013389615.1	1	3	0	5311109	4817	50.40	ST155	B1	O21:H51	Keep
GCF_013389695.1	1	3	0	5053746	4573	50.54	ST1788	A	O15:H40	GCF_013389695.1 has been dropped because has ANI=99.9974 to GCF_013371745.1
GCF_013390265.1	1	2	0	5288136	4832	50.63	ST550	B2	O75:H5	Keep
GCF_013391825.1	1	2	0	4819811	4298	50.86	ST716	A	O43:H38	Keep
GCF_013393825.1	1	2	0	4823088	4340	50.65	ST3107	A	Unk:H12	Keep
GCF_013394575.1	1	0	0	5140708	4702	50.36	ST537	B2	O75:H5	Keep
GCF_013402855.1	1	2	0	5344123	4813	50.80	ST10	A	O29:H4	Keep
GCF_013402895.1	1	3	0	5292065	4795	50.85	ST69	D	O15:H1	Keep
GCF_013423805.1	1	2	0	5036441	4577	50.57	ST10	A	O16:H48	Keep
GCF_013425935.1	1	1	0	4998487	4526	50.58	ST10	A	O16:H48	GCF_013425935.1 has been dropped because has ANI=99.997 to GCF_013423805.1
GCF_013425955.1	1	5	0	5363300	4899	50.60	ST354	F	O45:H6	Keep
GCF_013426075.1	1	4	0	4972571	4515	50.62	ST410	C	O8:H21	Keep
GCF_013426095.1	1	4	0	4944512	4485	50.65	ST410	C	O8:H21	GCF_013426095.1 has been dropped because has ANI=99.9932 to GCF_013426075.1
GCF_013426115.1	1	4	0	5121313	4603	50.67	ST3835	A	O101:H21	Keep
GCF_013459015.1	1	0	0	4878730	4419	50.52	ST457	F	O11:H25	Keep
GCF_013459175.1	1	0	0	5077833	4647	50.46	ST457	F	O11:H25	Keep
GCF_013694285.1	1	5	0	4849058	4307	50.71	ST48	A	O88:H6	Keep
GCF_013694325.1	1	1	0	5139934	4663	50.73	ST131	B2	O16:H5	GCF_013694325.1 has been dropped because has ANI=99.9953 to GCF_013694465.1
GCF_013694345.1	1	4	0	5023885	4562	50.64	ST4656	A	O-:H11	Keep
GCF_013694465.1	1	1	0	5139981	4665	50.73	ST131	B2	O16:H5	Keep
GCF_014058445.2	1	6	0	5936184	5373	50.51	ST21	B1	O26:H11	Keep
GCF_014075335.1	1	4	0	4943519	4493	50.90	ST10776	B1	O8:H10	Keep
GCF_014075475.1	1	2	0	4900056	4284	50.68	ST7187	A	O32:H11	Keep
GCF_014075595.1	1	3	0	4603123	4067	50.91	ST7366	A	O184:H30	Keep
GCF_014075795.1	1	3	0	4739166	4192	50.77	ST48	A	O103:H43	Keep
GCF_014075915.1	1	4	0	4738982	4188	50.74	ST48	A	O103:H43	GCF_014075915.1 has been dropped because has ANI=99.9958 to GCF_014075795.1
GCF_014076685.2	1	3	0	5063166	4600	50.68	ST1286	A	O16:H32	Keep
GCF_014117345.1	1	2	0	5045776	4649	50.52	ST15	B2	O127:H6	Keep
GCF_014117405.1	1	6	0	4983865	4557	50.64	ST10	A	O128ac:H12	Keep
GCF_014157395.1	1	0	0	4993983	4430	50.68	ST38	D	O86:H18	Keep
GCF_014160155.1	1	0	0	4781831	4312	50.75	ST58	B1	Unk:H30	Keep
GCF_014162235.1	1	0	0	5011599	4505	50.67	ST38	D	Unk:H30	Keep
GCF_014168595.1	1	2	0	5008545	4549	50.83	ST602	B1	Unk:H9	Keep
GCF_014168675.1	1	1	0	5034794	4580	50.56	ST457	F	O11:H25	Keep
GCF_014168735.1	1	1	0	4874799	4450	50.74	ST533	B1	O140:H14	Keep
GCF_014168755.1	1	3	0	5437099	4845	50.62	ST10	A	O101:H10	Keep
GCF_014168775.1	1	5	0	5218294	4756	50.54	ST1193	B2	O75:H5	Keep
GCF_014168835.1	1	4	0	5138430	4677	50.77	ST131	B2	O25:H4	Keep
GCF_014168855.1	1	1	0	5366684	4901	50.66	ST11252	D	Unk:H30	Keep
GCF_014168935.1	1	1	0	4681744	4195	50.79	ST744	A	O101:H10	Keep
GCF_014168955.1	1	3	0	5064465	4614	50.83	ST131	B2	O25:H4	Keep
GCF_014168975.1	1	1	0	4857638	4460	50.70	ST1148	B1	O168:H7	Keep
GCF_014169015.1	1	4	0	5203192	4768	50.83	ST131	B2	O25:H4	Keep
GCF_014169035.1	1	5	0	5203078	4645	50.65	ST2003	D	O1:H15	Keep
GCF_014169095.1	1	4	0	5212262	4733	50.74	ST131	B2	O25:H4	Keep
GCF_014169115.1	1	7	0	5584874	5024	50.72	ST405	D	O102:H6	Keep
GCF_014169155.1	1	2	0	5172223	4677	50.61	ST3941	A	O86:H52	Keep
GCF_014169175.1	1	6	0	5165679	4709	50.41	ST648	F	O1:H6	Keep
GCF_014169195.1	1	1	0	5016659	4476	50.78	ST10	A	O8:H17	Keep
GCF_014169275.1	1	5	0	5055147	4556	50.84	ST2025	B1	O8:H25	Keep
GCF_014169395.1	1	1	0	5187764	4698	50.57	ST38	D	Unk:H30	Keep
GCF_014169415.1	1	9	0	5508947	5055	50.45	ST3177	F	O1:H6	Keep
GCF_014169435.1	1	1	0	5254652	4748	50.57	ST131	B2	O16:H5	Keep
GCF_014169455.1	1	3	0	5333874	4855	50.70	ST69	D	O25:H4	Keep
GCF_014169475.1	1	5	0	4964366	4352	50.89	ST10	A	O184:H32	Keep
GCF_014169575.1	1	5	0	5435456	4937	50.72	ST405	D	O45:H6	Keep
GCF_014169595.1	1	5	0	5065434	4647	50.70	ST641	B1	O37:H2	Keep
GCF_014169615.1	1	4	0	5280665	4857	50.72	ST69	D	O15:H18	Keep
GCF_014169695.1	1	6	0	5016101	4556	50.79	ST542	A	O184:H40	Keep
GCF_014169775.1	1	2	0	5125148	4640	50.50	ST2858	D	Unk:H18	Keep
GCF_014169855.1	1	2	0	5441804	4913	50.50	ST38	D	Unk:H30	Keep
GCF_014169895.1	1	2	0	4774704	4372	50.87	ST847	B1	O-:H2	Keep
GCF_014169915.1	1	3	0	5335413	4829	50.59	ST130	E	O176:H34	Keep
GCF_014169995.1	1	2	0	4779842	4366	50.82	ST2178	B1	O174:H16	Keep
GCF_014170615.1	1	5	0	5517904	5107	50.78	ST117	G	O-:H4	Keep
GCF_014170675.1	1	4	0	5487002	4933	50.75	ST3258	G	O157:H43	Keep
GCF_014170975.1	1	5	0	5073447	4557	50.76	ST58	B1	O8:H10	Keep
GCF_014171015.1	1	7	0	5459758	4935	50.52	ST70	D	O7:H15	Keep
GCF_014189395.1	1	1	0	5030994	4573	50.97	ST10	A	O1:H32	Keep
GCF_014217135.1	1	5	0	5190371	4699	50.72	ST131	B2	O25:H4	Keep
GCF_014217155.1	1	5	0	5144044	4669	50.77	ST131	B2	O25:H4	Keep
GCF_014262945.1	1	0	0	5242376	4689	50.48	ST73	B2	O6:H1	Keep
GCF_014263375.1	1	0	0	4528118	4066	50.80	ST93	A	O7:H-	GCF_014263375.1 has been dropped because has ANI=99.9919 to GCF_000022665.1
GCF_014295215.1	1	3	0	5404155	4878	50.84	ST10	A	O-:H-	Keep
GCF_014295235.1	1	3	0	5434724	4919	50.86	ST10	A	O-:H-	Keep
GCF_014295255.1	1	1	0	4673472	4138	50.73	ST10	A	Unk:H31	Keep
GCF_014295275.1	1	7	0	5115106	4553	50.83	ST472	A	Unk:H12	Keep
GCF_014295295.1	1	7	0	5052732	4520	50.94	ST10	A	O1:H4	Keep
GCF_014295315.1	1	0	0	5288297	4748	50.90	ST10	A	O-:H-	Keep
GCF_014338505.1	1	0	0	4686434	4243	50.92	ST-Unknown	A	O16:H48	GCF_014338505.1 has been dropped because has ANI=99.9906 to GCF_000005845.2
GCF_014338525.1	1	0	0	4825686	4300	50.91	ST10	A	O16:H48	Keep
GCF_014361285.1	1	5	0	4939392	4387	51.01	ST48	A	O181:H11	Keep
GCF_014522225.1	1	13	0	5139627	4598	50.72	ST773	A	O11:H52	Keep
GCF_014522245.1	1	0	0	5203972	4699	50.43	ST73	B2	O6:H1	Keep
GCF_014541045.1	1	1	0	5234024	4678	50.51	ST73	B2	O6:H1	Keep
GCF_014605875.1	1	1	0	4953366	4460	50.66	ST297	B1	O179:H8	Keep
GCF_014607515.1	1	1	0	5475422	4842	50.69	ST32	D	O145:H28	GCF_014607515.1 has been dropped because has ANI=99.996 to GCF_014623405.1
GCF_014607535.1	1	1	0	5432556	4809	50.69	ST32	D	O145:H28	GCF_014607535.1 has been dropped because has ANI=99.9925 to GCF_014623405.1
GCF_014607555.1	1	1	0	5546727	4806	50.69	ST32	D	O145:H28	GCF_014607555.1 has been dropped because has ANI=99.9964 to GCF_014622985.1
GCF_014607575.1	1	1	0	5505797	4782	50.68	ST32*	D	O145:H28	GCF_014607575.1 has been dropped because has ANI=99.9975 to GCF_014623205.1
GCF_014622725.1	1	3	0	5412910	4918	50.22	ST1485	F	O83:H42	Keep
GCF_014622965.1	1	1	0	5497342	4762	50.71	ST32	D	O145:H28	GCF_014622965.1 has been dropped because has ANI=99.9933 to GCF_014622985.1
GCF_014622985.1	1	1	0	5547167	4887	50.69	ST32	D	O145:H28	Keep
GCF_014623185.1	1	1	0	5546938	4894	50.69	ST32	D	O145:H28	GCF_014623185.1 has been dropped because has ANI=99.9987 to GCF_014622985.1
GCF_014623205.1	1	1	0	5505919	4852	50.68	ST32*	D	O145:H28	Keep
GCF_014623225.1	1	3	0	5576061	4948	50.59	ST32	D	O145:H46	Keep
GCF_014623245.1	1	1	0	5475413	4835	50.69	ST32	D	O145:H28	GCF_014623245.1 has been dropped because has ANI=99.9942 to GCF_014623405.1
GCF_014623405.1	1	1	0	5563227	4858	50.71	ST32	D	O145:H28	Keep
GCF_014623425.1	1	1	0	5475334	4797	50.69	ST32	D	O145:H28	GCF_014623425.1 has been dropped because has ANI=99.9946 to GCF_014623405.1
GCF_014656605.1	1	1	0	5037044	4611	50.66	ST69	D	Unk:H18	GCF_014656605.1 has been dropped because has ANI=99.996 to GCF_014656625.1
GCF_014656625.1	1	1	0	5040622	4592	50.66	ST69	D	Unk:H18	Keep
GCF_014705965.1	1	4	0	4875160	4402	50.77	ST2491	A	O-:H32	Keep
GCF_014770655.1	1	4	0	5274628	4611	50.91	ST399	A	O15:H12	Keep
GCF_014770895.1	1	3	0	5293395	4754	50.77	ST5791	A	Unk:H14	Keep
GCF_014771055.1	1	5	0	5135698	4644	50.83	ST215	A	O68:H12	Keep
GCF_014771275.1	1	3	0	5217997	4716	50.98	ST1429	A	O19:H7	Keep
GCF_014805805.1	1	2	0	5024336	4573	50.81	ST297	B1	O179:H8	Keep
GCF_014825845.1	1	1	0	5603401	5037	50.48	ST11	E	O157:H7	GCF_014825845.1 has been dropped because has ANI=99.9994 to GCF_001865295.1
GCF_014826015.1	1	5	0	4939208	4456	50.65	ST410	C	O8:H21	Keep
GCF_014854575.1	1	2	0	5358674	4914	50.69	ST442	B1	O146:H21	Keep
GCF_014854635.1	1	6	0	5331255	4878	50.49	ST101	B1	Unk:H51	Keep
GCF_014854675.1	1	0	0	5017281	4425	50.43	ST1	D	O139:H1	Keep
GCF_014858525.1	1	0	0	5065741	4637	50.60	ST95	B2	Unk:H7	GCF_014858525.1 has been dropped because has ANI=99.9996 to GCF_000013265.1
GCF_014863625.1	1	0	0	4631469	4182	50.78	ST10	A	O16:H48	GCF_014863625.1 has been dropped because has ANI=99.9948 to GCF_000005845.2
GCF_014863645.1	1	0	0	4632668	4182	50.78	ST10	A	O16:H48	GCF_014863645.1 has been dropped because has ANI=99.9944 to GCF_000005845.2
GCF_014863665.1	1	0	0	4632668	4182	50.78	ST10	A	O16:H48	GCF_014863665.1 has been dropped because has ANI=99.9944 to GCF_000005845.2
GCF_014863685.1	1	0	0	4631469	4182	50.78	ST10	A	O16:H48	GCF_014863685.1 has been dropped because has ANI=99.9948 to GCF_000005845.2
GCF_014863705.1	1	0	0	4632676	4183	50.78	ST10	A	O16:H48	GCF_014863705.1 has been dropped because has ANI=99.9938 to GCF_000005845.2
GCF_014863725.1	1	0	0	4631469	4183	50.78	ST10	A	O16:H48	GCF_014863725.1 has been dropped because has ANI=99.9946 to GCF_000005845.2
GCF_014863745.1	1	0	0	4631468	4183	50.78	ST10	A	O16:H48	GCF_014863745.1 has been dropped because has ANI=99.9947 to GCF_000005845.2
GCF_014863765.1	1	0	0	4632672	4182	50.78	ST10	A	O16:H48	GCF_014863765.1 has been dropped because has ANI=99.9928 to GCF_000005845.2
GCF_014863785.1	1	0	0	4631469	4183	50.78	ST10	A	O16:H48	GCF_014863785.1 has been dropped because has ANI=99.9947 to GCF_000005845.2
GCF_014863805.1	1	0	0	4631470	4182	50.78	ST10	A	O16:H48	GCF_014863805.1 has been dropped because has ANI=99.9947 to GCF_000005845.2
GCF_014863825.1	1	0	0	4632668	4182	50.78	ST10	A	O16:H48	GCF_014863825.1 has been dropped because has ANI=99.9928 to GCF_000005845.2
GCF_014863845.1	1	0	0	4631469	4183	50.78	ST10	A	O16:H48	GCF_014863845.1 has been dropped because has ANI=99.9948 to GCF_000005845.2
GCF_014930875.1	1	0	0	5065741	4638	50.60	ST95	B2	Unk:H7	GCF_014930875.1 has been dropped because has ANI=100 to GCF_000013265.1
GCF_014930915.1	1	0	0	5305214	4800	50.38	ST12	B2	O4:H5	Keep
GCF_014962565.1	1	3	0	5154279	4734	50.51	ST69	D	Unk:H18	Keep
GCF_015033265.1	1	0	0	4990420	4509	50.50	ST1946	B2	O15:H7	Keep
GCF_015135355.1	1	2	0	4869410	4454	50.96	ST224	B1	O8:H23	Keep
GCF_015136715.1	1	3	0	5172464	4670	50.65	ST393	D	O15:H1	GCF_015136715.1 has been dropped because has ANI=99.9986 to GCF_015139155.1
GCF_015136895.1	1	3	0	4987264	4480	50.77	ST9586	B1	O8:H10	Keep
GCF_015138575.1	1	1	0	5379055	4951	50.70	ST131	B2	O25:H4	Keep
GCF_015138955.1	1	2	0	5265682	4763	50.62	ST73	B2	O6:H1	Keep
GCF_015139155.1	1	3	0	5231583	4672	50.72	ST393	D	O15:H1	Keep
GCF_015139375.1	1	6	0	5514580	4942	50.29	ST1011	D	O130:H10	Keep
GCF_015139735.1	1	3	0	5228148	4760	50.69	ST131	B2	O25:H4	Keep
GCF_015277555.1	1	4	0	5133690	4704	50.78	ST131	B2	O25:H4	Keep
GCF_015290725.1	1	2	0	5159456	4566	50.48	ST73	B2	O6:H1	Keep
GCF_015291785.1	1	1	0	5152714	4700	50.74	ST392	B1	O8:H2	Keep
GCF_015291845.1	1	0	0	4631543	4181	50.78	ST10	A	O16:H48	GCF_015291845.1 has been dropped because has ANI=99.9919 to GCF_000005845.2
GCF_015353135.1	1	2	0	5586104	5048	50.49	ST11	E	O157:H7	GCF_015353135.1 has been dropped because has ANI=99.9948 to GCF_001612495.1
GCF_015508805.1	1	3	0	5530044	5056	50.67	ST3570	B1	O86:H27	Keep
GCF_015509005.1	1	5	0	5590628	5107	50.68	ST3570	B1	O86:H27	Keep
GCF_015534935.1	1	0	0	4631470	4180	50.78	ST10	A	O16:H48	GCF_015534935.1 has been dropped because has ANI=99.9944 to GCF_000005845.2
GCF_015534955.1	1	0	0	4631470	4180	50.78	ST10	A	O16:H48	GCF_015534955.1 has been dropped because has ANI=99.9943 to GCF_000005845.2
GCF_015534975.1	1	0	0	4631467	4180	50.78	ST10	A	O16:H48	GCF_015534975.1 has been dropped because has ANI=99.9944 to GCF_000005845.2
GCF_015534995.1	1	0	0	4631476	4181	50.78	ST10	A	O16:H48	GCF_015534995.1 has been dropped because has ANI=99.9944 to GCF_000005845.2
GCF_015535015.1	1	0	0	4631470	4181	50.78	ST10	A	O16:H48	GCF_015535015.1 has been dropped because has ANI=99.9945 to GCF_000005845.2
GCF_015571535.1	1	3	0	5329358	4884	50.63	ST543	E	O-:H-	Keep
GCF_015571555.1	1	5	0	5113439	4536	50.62	ST761	A	O-:H4	GCF_015571555.1 has been dropped because has ANI=99.9978 to GCF_015571655.1
GCF_015571595.1	1	1	0	4970871	4545	50.63	ST5135	D	O167:H26	Keep
GCF_015571615.1	1	5	0	5113968	4533	50.63	ST761	A	O-:H4	GCF_015571615.1 has been dropped because has ANI=99.9966 to GCF_015571655.1
GCF_015571635.1	1	5	0	5109444	4524	50.63	ST761	A	O-:H4	GCF_015571635.1 has been dropped because has ANI=99.9969 to GCF_015571655.1
GCF_015571655.1	1	5	0	5116488	4539	50.63	ST761	A	O-:H4	Keep
GCF_015571675.1	1	1	0	4736888	4189	50.83	ST46	A	O9a:H10	GCF_015571675.1 has been dropped because has ANI=99.9973 to GCF_015571695.1
GCF_015571695.1	1	1	0	4736893	4188	50.83	ST46	A	O9a:H10	Keep
GCF_015571715.1	1	3	0	5190756	4751	50.69	ST88	C	O137:H12	Keep
GCF_015571735.1	1	2	0	5017694	4544	50.70	ST101	B1	O39:H21	Keep
GCF_015571755.1	1	4	0	5232314	4744	50.71	ST603	B1	O-:H16	Keep
GCF_015571775.1	1	5	0	5115450	4534	50.62	ST761	A	O-:H4	GCF_015571775.1 has been dropped because has ANI=99.9951 to GCF_015571655.1
GCF_015571795.1	1	5	0	4955522	4479	50.62	ST101	B1	Unk:H21	Keep
GCF_015571815.1	1	5	0	5018513	4476	50.77	ST48	A	O-:H11	Keep
GCF_015571835.1	1	2	0	4956170	4462	50.63	ST101	B1	O86:H21	Keep
GCF_015571855.1	1	6	0	5213098	4642	50.65	ST5502	A	O157:H16	Keep
GCF_015571875.1	1	5	0	5106761	4527	50.63	ST761	A	O-:H4	GCF_015571875.1 has been dropped because has ANI=99.9913 to GCF_015571655.1
GCF_015571895.1	1	2	0	5025679	4626	50.89	ST939	A	O152:H23	Keep
GCF_015571915.1	1	5	0	5353630	4892	50.50	ST75	B1	O112ab:H8	Keep
GCF_015571955.1	1	5	0	5018506	4477	50.77	ST48	A	O-:H11	GCF_015571955.1 has been dropped because has ANI=99.9968 to GCF_015571815.1
GCF_015644765.1	1	0	0	5065741	4638	50.60	ST95	B2	Unk:H7	GCF_015644765.1 has been dropped because has ANI=100 to GCF_000013265.1
GCF_015649805.1	1	3	0	5301345	4871	50.56	ST1722	F	O11:H25	Keep
GCF_015697215.1	1	1	0	5211045	4610	50.47	ST6570	B2	O150:H6	Keep
GCF_015843075.1	1	2	0	5043978	4472	50.84	ST167	A	Unk:H9	Keep
GCF_015910185.1	1	4	0	5175494	4733	50.80	ST131	B2	O16:H5	Keep
GCF_016026195.1	1	3	0	5389640	4900	50.41	ST7444	E	O55:H7	Keep
GCF_016026215.1	1	2	0	5569560	4924	50.71	ST281	A	O144:H25	Keep
GCF_016026235.1	1	1	0	5330898	4601	50.55	ST280	D	O143:H26	Keep
GCF_016026335.1	1	2	0	5433224	4641	50.85	ST279	D	O112ac:H26	Keep
GCF_016026375.1	1	1	0	5063313	4354	50.90	ST4627	B1	Unk:H7	Keep
GCF_016126995.1	1	3	0	5400968	4891	50.65	ST1807	C	O78:H4	Keep
GCF_016127695.1	1	4	0	5415751	4980	50.66	ST3	B1	O111:H2	Keep
GCF_016132505.1	1	4	0	5209988	4720	50.42	ST73	B2	O6:H1	GCF_016132505.1 has been dropped because has ANI=99.9968 to GCF_017357505.1
GCF_016432785.1	1	6	0	4991513	4526	50.59	ST940	B1	O-:H4	Keep
GCF_016432805.1	1	4	0	5054351	4551	50.54	ST410	C	O8:H9	Keep
GCF_016446335.1	1	5	0	5084514	4622	50.71	ST48	A	O78:H11	Keep
GCF_016458885.1	1	2	0	5586376	5054	50.42	ST11	E	O157:H7	Keep
GCF_016458905.1	1	2	0	5586183	5036	50.44	ST11	E	O157:H7	Keep
GCF_016458925.1	1	2	0	5772391	5167	50.45	ST11	E	O157:H7	Keep
GCF_016458945.1	1	4	0	5730723	5223	50.53	ST11	E	O157:H7	Keep
GCF_016592875.1	1	0	0	4694979	4216	50.86	ST10	A	O-:H32	Keep
GCF_016598635.1	1	2	0	5318630	4849	50.48	ST1722	F	O11:H25	Keep
GCF_016629485.1	1	4	0	4818647	4321	50.67	ST746	A	O-:H37	Keep
GCF_016659085.1	1	0	0	4657252	4185	50.78	ST10	A	O16:H48	GCF_016659085.1 has been dropped because has ANI=99.9933 to GCF_008124185.1
GCF_016696665.1	1	5	0	5451109	4962	50.45	ST88	C	O116:H11	Keep
GCF_016728085.1	1	2	0	5091375	4633	50.75	ST3854	A	O6:H16	Keep
GCF_016756455.1	1	5	0	5256311	4813	50.86	ST131	B2	O25:H4	Keep
GCF_016757655.1	1	0	0	5028010	4589	50.81	ST141	B2	Unk:H6	Keep
GCF_016767775.1	1	3	0	4993909	4563	50.73	ST355	B2	Unk:H5	Keep
GCF_016772495.1	1	3	0	5015610	4448	50.68	ST155	B1	O8:H25	Keep
GCF_016774415.1	1	1	0	5007066	4529	50.50	ST10	A	O16:H48	Keep
GCF_016775805.1	1	0	0	5086785	4619	50.75	ST69	D	Unk:H18	GCF_016775805.1 has been dropped because has ANI=99.9967 to GCF_016776265.1
GCF_016775825.1	1	0	0	5280943	4775	50.65	ST38	D	Unk:H30	Keep
GCF_016775845.1	1	0	0	5215672	4764	50.66	ST38	D	O11:H30	Keep
GCF_016775865.1	1	0	0	5256124	4763	50.53	ST38	D	O86:H30	GCF_016775865.1 has been dropped because has ANI=99.9911 to GCF_016776025.1
GCF_016775885.1	1	0	0	5209229	4739	50.56	ST38	D	O86:H30	Keep
GCF_016775905.1	1	0	0	5104263	4645	50.64	ST69	D	O15:H18	Keep
GCF_016775925.1	1	0	0	5191412	4623	50.43	ST127	B2	O6:H31	GCF_016775925.1 has been dropped because has ANI=99.9907 to GCF_016776185.1
GCF_016775945.1	1	0	0	5251089	4722	50.61	ST38	D	O153:H30	Keep
GCF_016775965.1	1	0	0	5197546	4730	50.48	ST38	D	O153:H30	Keep
GCF_016775985.1	1	0	0	5348975	4849	50.63	ST38	D	O153:H30	Keep
GCF_016776005.1	1	0	0	4935988	4475	50.50	ST1722	F	O1:H25	Keep
GCF_016776025.1	1	0	0	5256191	4774	50.53	ST38	D	O86:H30	Keep
GCF_016776045.1	1	0	0	5180503	4720	50.53	ST38	D	O86:H30	Keep
GCF_016776065.1	1	0	0	5174511	4693	50.46	ST38	D	O86:H30	Keep
GCF_016776085.1	1	0	0	5385668	4855	50.57	ST38	D	O11:H30	Keep
GCF_016776105.1	1	0	0	5188564	4734	50.62	ST38	D	Unk:H30	Keep
GCF_016776125.1	1	0	0	5086007	4549	50.55	ST127	B2	O-:H31	GCF_016776125.1 has been dropped because has ANI=99.9911 to GCF_016776305.1
GCF_016776145.1	1	0	0	5210247	4695	50.67	ST38	D	Unk:H30	Keep
GCF_016776165.1	1	0	0	5230678	4768	50.60	ST38	D	O86:H18	Keep
GCF_016776185.1	1	0	0	5220173	4660	50.46	ST127	B2	O6:H31	Keep
GCF_016776205.1	1	0	0	5262652	4824	50.63	ST38	D	Unk:H30	Keep
GCF_016776225.1	1	0	0	5165070	4615	50.45	ST127	B2	O6:H31	GCF_016776225.1 has been dropped because has ANI=99.9908 to GCF_016776185.1
GCF_016776245.1	1	0	0	5279417	4793	50.46	ST38	D	O86:H30	Keep
GCF_016776265.1	1	0	0	5089794	4620	50.76	ST69	D	Unk:H18	Keep
GCF_016776285.1	1	0	0	5192168	4617	50.43	ST127	B2	O6:H31	GCF_016776285.1 has been dropped because has ANI=99.9957 to GCF_016776305.1
GCF_016776305.1	1	0	0	5227631	4663	50.44	ST127	B2	O6:H31	Keep
GCF_016776325.1	1	0	0	5419042	4915	50.55	ST38	D	O153:H30	Keep
GCF_016776345.1	1	0	0	4832919	4365	50.68	ST940	B1	O-:H5	Keep
GCF_016776365.1	1	0	0	4983069	4504	50.72	ST349	D	O166:H15	Keep
GCF_016776385.1	1	0	0	5343645	4850	50.60	ST38	D	Unk:H30	Keep
GCF_016779865.1	1	0	0	5294629	4835	50.62	ST38	D	O11:H30	Keep
GCF_016780285.1	1	0	0	4884056	4404	50.71	ST361	A	Unk:H30	Keep
GCF_016780415.1	1	0	0	5185152	4715	50.53	ST38	D	O86:H30	Keep
GCF_016780575.1	1	0	0	5280569	4819	50.62	ST38	D	Unk:H30	Keep
GCF_016780725.1	1	0	0	5253435	4752	50.62	ST405	D	O102:H6	Keep
GCF_016803855.1	1	4	0	4986271	4473	50.54	ST410	C	O8:H9	Keep
GCF_016803875.1	1	5	0	5565139	5081	50.61	ST25	B1	Unk:H2	Keep
GCF_016803915.1	1	6	0	5402470	5042	50.80	ST829	B1	O146:H21	Keep
GCF_016803935.1	1	1	0	4926859	4511	50.58	ST28	B2	O84:H7	Keep
GCF_016806005.1	1	2	0	5155316	4765	50.58	ST2169	B1	O159:H8	Keep
GCF_016806025.1	1	1	0	5110249	4583	50.51	ST93	A	O5:H4	Keep
GCF_016806045.1	1	3	0	5547309	5080	50.25	ST354	F	O153:H34	Keep
GCF_016811855.1	1	0	0	4631465	4183	50.78	ST10	A	O16:H48	GCF_016811855.1 has been dropped because has ANI=99.9946 to GCF_000005845.2
GCF_016811875.1	1	0	0	4631469	4182	50.78	ST10	A	O16:H48	GCF_016811875.1 has been dropped because has ANI=99.9945 to GCF_000005845.2
GCF_016864175.1	1	2	0	5140910	4639	50.62	ST140	B2	Unk:H5	Keep
GCF_016864475.1	1	1	0	4920540	4343	50.70	ST93	A	O15:H33	Keep
GCF_016888925.1	1	1	0	5180264	4715	50.58	ST12	B2	O21:H5	Keep
GCF_016888965.1	1	0	0	5050101	4527	50.42	ST2604	B2	O4:H5	Keep
GCF_016889025.1	1	1	0	5237386	4690	50.37	ST998	B2	Unk:H6	Keep
GCF_016889045.1	1	2	0	5063498	4577	50.60	ST1278	B2	O6:H1	Keep
GCF_016889085.1	1	1	0	5192539	4683	50.47	ST127	B2	O6:H31	Keep
GCF_016889105.1	1	5	0	4892135	4510	50.65	ST420	B2	Unk:H31	Keep
GCF_016889125.1	1	10	0	5232296	4643	50.86	ST10	A	O-:H4	Keep
GCF_016889185.1	1	1	0	5311839	4742	50.40	ST127	B2	O6:H31	Keep
GCF_016889265.1	1	6	0	5041884	4597	50.75	ST131	B2	O25:H4	Keep
GCF_016889325.1	1	1	0	5231008	4716	50.53	ST12	B2	O4:H1	Keep
GCF_016889485.1	1	0	0	4861324	4418	50.94	ST202	A	O128ac:H-	Keep
GCF_016889505.1	1	4	0	5301216	4843	50.28	ST2973	A	O25:H21	Keep
GCF_016889525.1	1	1	0	4697386	4205	50.96	ST7122	A	O41:H25	Keep
GCF_016889545.1	1	1	0	4882325	4448	50.87	ST5416*	A	O75:H7	Keep
GCF_016889565.1	1	4	0	5084006	4571	50.65	ST7941	A	O-:H27	Keep
GCF_016889605.1	1	2	0	5008697	4594	50.53	ST457	F	O11:H25	Keep
GCF_016889625.1	1	0	0	5225337	4711	50.38	ST12	B2	O4:H5	Keep
GCF_016889685.1	1	3	0	5434756	4959	50.49	ST141	B2	Unk:H6	Keep
GCF_016889725.1	1	3	0	5438144	4910	50.53	ST14	B2	Unk:H5	Keep
GCF_016889845.1	1	6	0	5066485	4558	50.50	ST43	A	O5:H10	Keep
GCF_016889865.1	1	8	0	4695402	4323	50.69	ST569	B2	Unk:H31	Keep
GCF_016889905.1	1	3	0	5224343	4775	50.62	ST12	B2	O21:H5	Keep
GCF_016890005.1	1	10	0	5058561	4620	50.64	ST93	A	O7:H4	Keep
GCF_016890045.1	1	2	0	5425278	4947	50.71	ST131	B2	O25:H4	Keep
GCF_016890105.1	1	3	0	5215978	4804	50.81	ST131	B2	O25:H4	Keep
GCF_016903275.1	1	8	0	5282986	4821	50.79	ST405	D	O102:H6	Keep
GCF_016903315.1	1	7	0	5526202	5056	50.52	ST69	D	O15:H6	Keep
GCF_016903335.1	1	1	0	5142344	4692	50.62	ST95	B2	Unk:H7	Keep
GCF_016903375.1	1	7	0	5168953	4702	50.78	ST117	G	O24:H4	Keep
GCF_016903435.1	1	4	0	5130876	4661	50.58	ST95	B2	Unk:H4	Keep
GCF_016903535.1	1	0	0	4825083	4368	50.68	ST491	B2	O131:H45	Keep
GCF_016903595.1	1	3	0	5346695	4816	50.63	ST405	D	O102:H6	Keep
GCF_016903615.1	1	1	0	5274569	4869	50.58	ST95	B2	Unk:H7	Keep
GCF_016903815.1	1	7	0	5496727	4999	50.61	ST405	D	O102:H6	Keep
GCF_016903835.1	1	1	0	5170636	4725	50.66	ST95	B2	Unk:H7	Keep
GCF_016903855.1	1	9	0	5232231	4749	50.80	ST69	D	O15:H18	Keep
GCF_016903915.1	1	10	0	5457554	4980	50.66	ST95	B2	Unk:H4	Keep
GCF_016903935.1	1	7	0	5681879	5208	50.65	ST69	D	Unk:H18	Keep
GCF_016903995.1	1	10	0	4967391	4530	50.53	ST10	A	O-:H12	Keep
GCF_016904055.1	1	2	0	5140750	4634	50.59	ST73	B2	O6:H1	Keep
GCF_016904075.1	1	1	0	5292431	4881	50.66	ST95	B2	Unk:H7	Keep
GCF_016904115.1	1	8	0	5206932	4776	50.70	ST69	D	O117:H4	Keep
GCF_016904175.1	1	2	0	4823526	4472	50.59	ST420	B2	Unk:H31	Keep
GCF_016904195.1	1	2	0	5000651	4568	50.81	ST1231	B2	O-:H7	Keep
GCF_016904235.1	1	5	0	5544873	5146	50.66	ST117	G	O114:H4	Keep
GCF_016904255.1	1	5	0	5140426	4610	50.65	ST405	D	O102:H6	Keep
GCF_016904335.1	1	5	0	5343218	4792	50.58	ST405	D	O102:H6	Keep
GCF_016904395.1	1	1	0	4751330	4284	50.94	ST398	A	O8:H20	Keep
GCF_016904435.1	1	3	0	5205234	4720	50.70	ST95	B2	Unk:H4	Keep
GCF_016904455.1	1	8	0	5365154	4965	50.56	ST95	B2	Unk:H7	Keep
GCF_016904475.1	1	7	0	5120593	4708	50.59	ST95	B2	O1:H7	Keep
GCF_016904495.1	1	11	0	5590265	5063	50.52	ST405	D	O102:H6	Keep
GCF_016904535.1	1	2	0	5183774	4701	50.62	ST95	B2	Unk:H7	Keep
GCF_016904555.1	1	5	0	5189441	4594	50.59	ST624	F	O25:H17	Keep
GCF_016904575.1	1	0	0	5082423	4525	50.63	ST38	D	O86:H18	Keep
GCF_016904615.1	1	6	0	5214956	4770	50.64	ST144	B2	O16:H6	Keep
GCF_016904655.1	1	1	0	5067769	4583	50.70	ST969	B2	O6:H7	Keep
GCF_016904695.1	1	0	0	4678626	4199	50.85	ST10	A	Unk:H9	Keep
GCF_016939795.1	1	6	0	5181914	4740	50.87	ST131	B2	O25:H4	Keep
GCF_016942475.1	1	8	0	5230819	4695	50.45	ST10	A	O126:H2	Keep
GCF_016942505.1	1	7	0	5086828	4632	50.63	ST654	B1	O8:H49	Keep
GCF_016942535.1	1	3	0	5012816	4586	50.64	ST278	B1	O-:H7	Keep
GCF_016942575.1	1	7	0	5115476	4562	50.69	ST23	C	O53:H9	Keep
GCF_016942595.1	1	5	0	4681187	4158	50.80	ST1585	A	Unk:H32	Keep
GCF_016942615.1	1	2	0	4979338	4452	50.70	ST11225	A	O126:H26	Keep
GCF_016942635.1	1	2	0	5087318	4631	50.51	ST648	F	O153:H30	Keep
GCF_016942655.1	1	3	0	5023026	4565	50.78	ST156	B1	O-:H25	Keep
GCF_016944635.1	1	3	0	4953876	4437	50.74	ST10	A	Unk:H9	Keep
GCF_016944655.1	1	4	0	4766465	4251	50.83	ST48	A	O8:H18	Keep
GCF_016944675.1	1	6	0	5776675	5311	50.49	ST69	D	Unk:H18	Keep
GCF_016944695.1	1	3	0	4739365	4239	50.91	ST165	A	O147:H40	Keep
GCF_016944715.1	1	7	0	5116006	4691	50.79	ST3944	A	Unk:H9	Keep
GCF_016944735.1	1	3	0	4980313	4484	50.69	ST542	A	O128ac:H45	Keep
GCF_016944755.1	1	2	0	5266847	4861	50.75	ST131	B2	O16:H5	Keep
GCF_016944775.1	1	6	0	4937486	4468	50.70	ST4014	B1	O88:H31	Keep
GCF_017088405.1	1	3	0	4947804	4446	50.41	ST7087	A	O-:H19	Keep
GCF_017088425.1	1	7	0	5157225	4561	50.52	ST1011	D	O86:H9	Keep
GCF_017088445.1	1	9	0	5254905	4845	50.50	ST4088	B1	O-:H7	Keep
GCF_017088465.1	1	5	0	5055327	4510	50.53	ST2705	A	O-:H10	Keep
GCF_017088485.1	1	4	0	4761190	4261	50.70	ST2325	A	O21:H25	Keep
GCF_017161035.1	1	1	0	4762778	4303	50.56	ST10	A	O16:H48	Keep
GCF_017161345.1	1	3	0	4951226	4358	50.71	ST206	A	O-:H19	Keep
GCF_017164755.1	1	1	0	5630159	5117	50.51	ST11	E	O157:H7	Keep
GCF_017164775.1	1	1	0	5582607	5063	50.49	ST11	E	O157:H7	GCF_017164775.1 has been dropped because has ANI=99.9962 to GCF_017164755.1
GCF_017164795.1	1	2	0	5633962	5048	50.55	ST11	E	O157:H7	Keep
GCF_017164815.1	1	2	0	5649174	5046	50.42	ST11	E	O157:H7	GCF_017164815.1 has been dropped because has ANI=99.9979 to GCF_017164835.1
GCF_017164835.1	1	2	0	5649196	5063	50.42	ST11	E	O157:H7	Keep
GCF_017164855.1	1	1	0	5613214	5026	50.49	ST11	E	O157:H7	GCF_017164855.1 has been dropped because has ANI=99.9997 to GCF_017164835.1
GCF_017164875.1	1	1	0	5611611	5022	50.49	ST11	E	O157:H7	GCF_017164875.1 has been dropped because has ANI=99.9965 to GCF_017164835.1
GCF_017164895.1	1	1	0	5619058	5050	50.52	ST11	E	O157:H7	GCF_017164895.1 has been dropped because has ANI=99.9986 to GCF_017164915.1
GCF_017164915.1	1	1	0	5641483	5081	50.51	ST11	E	O157:H7	Keep
GCF_017164935.1	1	1	0	5651163	5084	50.51	ST11	E	O157:H7	GCF_017164935.1 has been dropped because has ANI=99.997 to GCF_017164955.1
GCF_017164955.1	1	1	0	5652528	5072	50.51	ST11	E	O157:H7	Keep
GCF_017164975.1	1	1	0	5612251	4990	50.49	ST11	E	O157:H7	GCF_017164975.1 has been dropped because has ANI=99.9925 to GCF_017165455.1
GCF_017164995.1	1	1	0	5684358	5110	50.53	ST11	E	O157:H7	GCF_017164995.1 has been dropped because has ANI=99.9917 to GCF_017165115.1
GCF_017165015.1	1	1	0	5606380	5040	50.48	ST11	E	O157:H7	GCF_017165015.1 has been dropped because has ANI=99.9907 to GCF_017165115.1
GCF_017165035.1	1	1	0	5604360	5045	50.48	ST11	E	O157:H7	GCF_017165035.1 has been dropped because has ANI=99.9939 to GCF_017165115.1
GCF_017165055.1	1	1	0	5609253	5039	50.49	ST11	E	O157:H7	GCF_017165055.1 has been dropped because has ANI=99.9997 to GCF_017165115.1
GCF_017165075.1	1	1	0	5609264	5044	50.49	ST11	E	O157:H7	GCF_017165075.1 has been dropped because has ANI=99.9984 to GCF_017165115.1
GCF_017165095.1	1	2	0	5612529	5032	50.48	ST11	E	O157:H7	GCF_017165095.1 has been dropped because has ANI=99.9978 to GCF_017165115.1
GCF_017165115.1	1	2	0	5825793	5047	50.46	ST-Unknown	E	O157:H7	Keep
GCF_017165135.1	1	2	0	5612573	5049	50.48	ST11	E	O157:H7	GCF_017165135.1 has been dropped because has ANI=99.9984 to GCF_017165115.1
GCF_017165155.1	1	1	0	5609276	5040	50.48	ST11	E	O157:H7	GCF_017165155.1 has been dropped because has ANI=99.993 to GCF_017165435.1
GCF_017165215.1	1	1	0	5611694	5042	50.49	ST11	E	O157:H7	GCF_017165215.1 has been dropped because has ANI=99.9996 to GCF_017165115.1
GCF_017165235.1	1	2	0	5600699	5035	50.49	ST11	E	O157:H7	GCF_017165235.1 has been dropped because has ANI=99.9924 to GCF_017165115.1
GCF_017165255.1	1	2	0	5613850	5038	50.48	ST11	E	O157:H7	GCF_017165255.1 has been dropped because has ANI=99.9906 to GCF_017165435.1
GCF_017165275.1	1	2	0	5600778	5034	50.49	ST11	E	O157:H7	GCF_017165275.1 has been dropped because has ANI=99.9983 to GCF_017165455.1
GCF_017165295.1	1	2	0	5613910	5048	50.48	ST11	E	O157:H7	GCF_017165295.1 has been dropped because has ANI=99.9917 to GCF_017165115.1
GCF_017165315.1	1	1	0	5625781	5066	50.50	ST11	E	O157:H7	GCF_017165315.1 has been dropped because has ANI=99.9919 to GCF_017165375.1
GCF_017165335.1	1	2	0	5603028	5040	50.48	ST11	E	O157:H7	Keep
GCF_017165355.1	1	2	0	5624856	5065	50.49	ST11	E	O157:H7	Keep
GCF_017165375.1	1	2	0	5656808	5068	50.50	ST11	E	O157:H7	Keep
GCF_017165395.1	1	4	0	5817871	5238	50.47	ST11	E	O157:H7	Keep
GCF_017165415.1	1	1	0	5554322	5030	50.48	ST11	E	O157:H7	Keep
GCF_017165435.1	1	2	0	5649359	5098	50.50	ST11	E	O157:H7	Keep
GCF_017165455.1	1	3	0	5633885	5071	50.42	ST11	E	O157:H7	Keep
GCF_017310055.1	1	7	0	4898936	4456	50.79	ST10	A	O-:H43	Keep
GCF_017310445.1	1	4	0	5628624	5185	50.47	ST648	F	O1:H6	Keep
GCF_017338715.1	1	0	0	4690878	4238	50.78	ST10	A	O16:H48	Keep
GCF_017348835.2	1	6	0	5539838	4997	50.16	ST799	E or cladeI	O108:H9	Keep
GCF_017352035.1	1	1	0	5111999	4633	50.70	ST393	D	O15:H1	Keep
GCF_017352055.1	1	2	0	4622527	4144	50.71	ST46	A	Unk:H10	Keep
GCF_017352075.1	1	2	0	5076468	4593	50.87	ST58	B1	O8:H25	Keep
GCF_017356665.1	1	2	0	5133980	4750	50.64	ST95	B2	Unk:H7	Keep
GCF_017357505.1	1	3	0	5312633	4727	50.27	ST73	B2	O6:H1	Keep
GCF_017357545.1	1	1	0	5593719	5054	50.44	ST11	E	O157:H7	Keep
GCF_017570585.1	1	10	0	5032262	4582	50.62	ST93	A	O7:H4	Keep
GCF_017570605.1	1	8	0	5274803	4669	50.79	ST10	A	O101:H10	Keep
GCF_017570625.1	1	10	0	4988215	4476	50.41	ST10	A	O101:H9	Keep
GCF_017570645.1	1	4	0	5402822	4894	50.56	ST162	B1	O126:H45	Keep
GCF_017570665.1	1	9	0	5032799	4492	50.55	ST6856	A	Unk:H11	Keep
GCF_017570685.1	1	8	0	5186956	4677	50.59	ST533	B1	O-:H20	Keep
GCF_017579865.1	1	2	0	4885435	4362	50.68	ST744	A	O101:H9	Keep
GCF_017603565.1	1	0	0	5227361	4771	50.65	ST38	D	Unk:H30	Keep
GCF_017604265.1	1	0	0	4526746	4069	50.78	ST10	A	O16:H48	GCF_017604265.1 has been dropped because has ANI=99.9946 to GCF_000022345.1
GCF_017638965.1	1	2	0	4824765	4448	50.77	ST11633	B1	O-:H7	Keep
GCF_017638985.1	1	5	0	5221827	4813	50.47	ST354	F	O153:H34	Keep
GCF_017639005.1	1	3	0	5208004	4713	50.37	ST457	F	O11:H25	Keep
GCF_017639025.1	1	4	0	5014164	4529	50.91	ST11280	A	O86:H21	Keep
GCF_017639045.1	1	4	0	4991508	4445	50.79	ST167	A	O101:H10	Keep
GCF_017639105.1	1	8	0	5159527	4771	50.67	ST215	A	O68:H12	Keep
GCF_017639125.1	1	3	0	4859353	4359	50.67	ST10	A	O101:H-	Keep
GCF_017639145.1	1	3	0	4805372	4293	50.69	ST10	A	O101:H-	GCF_017639145.1 has been dropped because has ANI=99.9954 to GCF_017639125.1
GCF_017639165.1	1	6	0	5145496	4742	50.78	ST215	A	O68:H12	Keep
GCF_017639185.1	1	3	0	5598951	5014	50.33	ST1266	E	Unk:H34	Keep
GCF_017654165.1	1	0	0	4933433	4438	50.61	ST155	B1	O153:H51	Keep
GCF_017743075.1	1	2	0	5036724	4587	50.86	ST448	B1	Unk:H10	GCF_017743075.1 has been dropped because has ANI=99.9967 to GCF_900497455.1
GCF_017815815.1	1	3	0	5370586	4797	50.45	ST1262	B2	Unk:H1	Keep
GCF_017868515.1	1	2	0	4661831	4158	50.80	ST6856	A	Unk:H11	Keep
GCF_017900955.1	1	0	0	5030087	4544	50.66	ST998	B2	Unk:H6	GCF_017900955.1 has been dropped because has ANI=99.9952 to GCF_001660585.1
GCF_017900975.1	1	0	0	5030087	4544	50.66	ST998	B2	Unk:H6	GCF_017900975.1 has been dropped because has ANI=99.9952 to GCF_001660585.1
GCF_017900995.1	1	0	0	5030087	4544	50.66	ST998	B2	Unk:H6	GCF_017900995.1 has been dropped because has ANI=99.9952 to GCF_001660585.1
GCF_017901015.1	1	0	0	5030087	4544	50.66	ST998	B2	Unk:H6	GCF_017901015.1 has been dropped because has ANI=99.9952 to GCF_001660585.1
GCF_017903455.1	1	5	0	5321746	4780	50.53	ST48	A	O-:H11	Keep
GCF_018075285.1	1	3	0	5098723	4535	50.64	ST410	C	O-:H9	Keep
GCF_018075305.1	1	2	0	5359540	4902	50.67	ST131	B2	O25:H4	Keep
GCF_018075345.1	1	1	0	4762594	4303	50.56	ST10	A	O16:H48	GCF_018075345.1 has been dropped because has ANI=99.9976 to GCF_017161035.1
GCF_018085225.1	1	6	0	5130057	4557	50.74	ST6002	A	O128ac:H12	Keep
GCF_018343835.1	1	0	0	5030087	4545	50.66	ST998	B2	Unk:H6	GCF_018343835.1 has been dropped because has ANI=99.9952 to GCF_001660585.1
GCF_900088105.1	1	3	0	5203361	4686	50.55	ST410	C	O8:H9	Keep
GCF_900092615.1	1	0	0	5144250	4438	50.65	ST10	A	O15:H10	Keep
GCF_900096795.1	1	0	0	4638126	4191	50.83	ST10	A	O16:H48	GCF_900096795.1 has been dropped because has ANI=99.9928 to GCF_900096845.1
GCF_900096845.1	1	0	0	4638126	4185	50.83	ST10	A	O16:H48	Keep
GCF_900149875.1	1	0	0	4792490	4446	50.70	ST15	B2	O127:H6	Keep
GCF_900149915.1	1	0	0	4848621	4474	50.57	ST15	B2	O127:H6	GCF_900149915.1 has been dropped because has ANI=99.9957 to GCF_000026545.1
GCF_900174625.1	1	3	0	5008891	4560	50.79	ST1288	A	Unk:H9	GCF_900174625.1 has been dropped because has ANI=99.9981 to GCF_900174635.1
GCF_900174635.1	1	4	0	5053216	4623	50.72	ST1288	A	Unk:H9	Keep
GCF_900184875.1	1	3	0	5176780	4573	50.89	ST8217	A	Unk:H30	Keep
GCF_900186905.1	1	0	0	4625968	4114	50.96	ST1721	A	O-:H19	Keep
GCF_900474445.1	1	0	0	4705297	4165	50.88	ST8740	A	O134:H-	Keep
GCF_900474495.1	1	0	0	4705041	4220	50.94	ST218	A	O160:H34	Keep
GCF_900474625.1	1	0	0	4648794	4124	50.94	ST5766	A	Unk:H30	Keep
GCF_900497095.1	1	3	0	4899425	4388	50.68	ST410	C	O-:H9	Keep
GCF_900497415.1	1	4	0	5343796	4875	50.67	ST131	B2	O25:H4	Keep
GCF_900497455.1	1	2	0	5036727	4588	50.86	ST448	B1	Unk:H10	Keep
GCF_900497485.1	1	4	0	5271079	4784	50.64	ST393	D	O15:H1	Keep
GCF_900520285.1	1	1	0	5025250	4529	50.80	ST10	A	O16:H48	Keep
GCF_900520305.1	1	2	0	4892013	4373	50.73	ST10	A	O101:H10	Keep
GCF_900520325.1	1	2	0	5250414	4781	50.74	ST131	B2	O25:H4	Keep
GCF_900520345.1	1	2	0	5420598	4917	50.85	ST131	B2	O25:H4	Keep
GCF_900520365.1	1	2	0	5517774	5104	50.67	ST131	B2	O25:H4	Keep
GCF_900520385.1	1	4	0	5348119	4812	50.62	ST617	A	Unk:H10	Keep
GCF_900520395.1	1	1	0	5257805	4789	50.84	ST131	B2	O25:H4	GCF_900520395.1 has been dropped because has ANI=99.9929 to GCF_900520345.1
GCF_900618295.1	1	0	0	5009390	4342	50.87	ST8346	B1	O64:H10	Keep
GCF_900622635.1	1	2	0	5261718	4812	50.86	ST131	B2	O25:H4	Keep
GCF_900622655.1	1	6	0	5461091	5060	50.30	ST648	F	O1:H6	Keep
GCF_900622665.1	1	2	0	5058016	4604	50.88	ST224	B1	O8:H23	Keep
GCF_900622685.1	1	2	0	5232331	4774	50.76	ST69	D	Unk:H18	Keep
GCF_900622695.1	1	1	0	5186043	4683	50.72	ST963	D	O-:H18	Keep
GCF_900635145.1	1	0	0	4644134	4222	50.80	ST2325	A	O66:H25	Keep
GCF_900635165.1	1	0	0	4961426	4532	50.71	ST95	B2	Unk:H4	Keep
GCF_900635175.1	1	0	0	4601921	4067	50.66	ST10	A	O84:H21	Keep
GCF_900635185.1	1	0	0	5468700	4907	50.74	ST350	E	O112ab:H18	Keep
GCF_900635205.1	1	0	0	5030213	4443	50.62	ST278	B1	O82:H19	Keep
GCF_900635215.1	1	0	0	4682556	4112	50.74	ST10	A	O38:H26	Keep
GCF_900635325.1	1	0	0	5295029	4702	50.51	ST57	E	O115:H19	Keep
GCF_900635635.1	1	0	0	4692996	4126	50.71	ST10	A	O104:H12	Keep
GCF_900636005.1	1	0	0	4809759	4355	50.70	ST297	B1	O-:H-	Keep
GCF_900636045.1	1	0	0	4647667	4209	50.88	ST34	A	O162:H10	Keep
GCF_900636055.1	1	0	0	4635216	4125	50.87	ST8740	A	O134:H-	Keep
GCF_900636075.1	1	0	0	5008027	4514	50.78	ST155	B1	O8:H51	Keep
GCF_900636105.1	1	0	0	4736671	4244	50.83	ST1679	B1	O88:H25	Keep
GCF_900636115.1	1	0	0	4573055	3973	50.67	ST10	A	O110:H39	Keep
GCF_900636125.1	1	0	0	4969847	4483	50.72	ST6071	A	O28ac/O42:H4	Keep
GCF_900636145.1	1	0	0	4594692	4176	50.74	ST10	A	O87:H12	Keep
GCF_900636175.1	1	0	0	4943400	4537	50.76	ST1611	B1	O125ab:H19	Keep
GCF_900636195.1	1	0	0	4757340	4310	50.93	ST398	A	O8:H4	Keep
GCF_900636215.1	1	0	0	5167677	4648	50.59	ST73	B2	O22:H1	Keep
GCF_900636235.1	1	0	0	4532589	4095	50.71	ST10	A	O100:H2	Keep
GCF_900636245.1	1	0	0	4742976	4159	50.88	ST10	A	O107:H27	Keep
GCF_900636295.1	1	0	0	4984892	4328	50.88	ST10	A	Unk:H4	Keep
GCF_900636305.1	1	0	0	4603981	4090	50.80	ST93	A	O7:H-	Keep
GCF_900636595.1	1	0	0	4722738	4256	50.79	ST189	A	O80:H26	Keep
GCF_900636605.1	1	0	0	4693367	4244	50.75	ST10	A	O41:H40	Keep
GCF_900636785.1	1	0	0	4853909	4378	50.80	ST56	B1	O113:H21	Keep
GCF_900636795.1	1	0	0	4636685	4168	50.76	ST2952	B1	O64:H19	Keep
GCF_900699165.1	1	0	0	5102517	4486	50.69	ST10	A	O15:H10	GCF_900699165.1 has been dropped because has ANI=99.9905 to GCF_900092615.1
GCF_900747775.1	1	0	0	4975029	4419	50.79	ST635	A	O11:H25	Keep
GCF_900747785.1	1	0	0	5114416	4494	50.92	ST7095	A	O-:H21	Keep
GCF_901733115.1	1	3	0	4899891	4403	50.60	ST410	C	O8:H9	Keep
GCF_902703415.1	1	2	0	5432968	4904	50.61	ST95	B2	Unk:H4	Keep
GCF_902705295.1	1	1	0	5213739	4731	50.54	ST95	B2	Unk:H5	Keep
GCF_902810275.1	1	0	0	5003951	4495	50.63	ST58	B1	O39:H21	Keep
GCF_902810285.1	1	0	0	4958102	4491	50.67	ST58	B1	O39:H21	GCF_902810285.1 has been dropped because has ANI=99.9917 to GCF_902810295.1
GCF_902810295.1	1	0	0	5088866	4624	50.66	ST58	B1	O39:H21	Keep
GCF_902810315.1	1	0	0	4658197	4301	50.61	ST1164	B2	O71:H27	GCF_902810315.1 has been dropped because has ANI=99.9925 to GCF_902810395.1
GCF_902810325.1	1	0	0	4716885	4291	50.88	ST2005	B1	O-:H7	Keep
GCF_902810335.1	1	0	0	5222289	4707	50.54	ST2550	G	O-:H48	Keep
GCF_902810345.1	1	0	0	4655420	4261	50.61	ST1164	B2	O71:H27	GCF_902810345.1 has been dropped because has ANI=99.9927 to GCF_902810395.1
GCF_902810365.1	1	0	0	4794586	4386	50.75	ST4392	B1	O149:H8	Keep
GCF_902810375.1	1	0	0	4736913	4280	50.89	ST5891	B1	O112ab:H19	Keep
GCF_902810385.1	1	0	0	4729401	4318	50.76	ST297	B1	O130:H11	Keep
GCF_902810395.1	1	0	0	4658510	4265	50.61	ST1164	B2	O71:H27	Keep
GCF_902810405.1	1	0	0	4741504	4354	50.91	ST6994	B1	O168:H16	Keep
GCF_902810415.1	1	0	0	4747946	4251	50.80	ST295	B1	O-:H11	Keep
GCF_902825205.1	1	0	0	4715938	4258	50.87	ST4623	B1	O-:H16	Keep
GCF_904425475.1	1	0	0	4625146	4177	50.79	ST10	A	O16:H48	GCF_904425475.1 has been dropped because has ANI=99.9941 to GCF_000005845.2
GCF_904426485.1	1	1	0	4679578	4179	50.80	ST1421	A	Unk:H4	Keep
GCF_904711265.1	1	4	0	5270466	4760	50.64	ST453	B1	O23:H16	Keep
GCF_904711295.1	1	4	0	4867812	4364	50.60	ST10	A	O101:H9	Keep
GCF_904711305.1	1	1	0	4902355	4460	51.00	ST7036	A	O8:H12	Keep
GCF_904799825.1	1	2	0	4998471	4559	50.43	ST23	C	O8:H9	Keep
GCF_904830965.1	1	4	0	5038778	4463	50.62	ST4	A	O6:H16	Keep
GCF_904830975.1	1	3	0	5224901	4775	50.66	ST5305	B1	O114:H49	Keep
GCF_904831805.1	1	2	0	5182605	4723	50.20	ST182	E	O-:H-	Keep
GCF_904831825.1	1	2	0	5632468	5055	50.66	ST173	B1	O78:H12	Keep
GCF_904831835.1	1	2	0	5094940	4535	50.75	ST1312	A	O25:H16	Keep
GCF_904831875.1	1	5	0	5403712	4929	50.71	ST443	B1	O115:H5	Keep
GCF_904833135.1	1	4	0	5191820	4559	50.48	ST2353	A	O6:H16	Keep
GCF_904842665.1	1	1	0	4817635	4394	50.79	ST2165	B1	O-:H7	Keep
GCF_904863105.1	1	3	0	5343539	4857	50.46	ST141	B2	Unk:H6	Keep
GCF_904863235.1	1	6	0	5466242	4957	50.58	ST393	D	O15:H1	Keep
GCF_904863255.1	1	8	0	5439363	5034	50.55	ST648	F	O1:H6	Keep
GCF_904863305.1	1	7	0	5511913	5005	50.61	ST38	D	O1:H15	Keep
GCF_904863375.1	1	7	0	5434439	4959	50.74	ST354	F	O45:H6	Keep
GCF_904863385.1	1	2	0	5060378	4535	50.83	ST617	A	Unk:H9	Keep
GCF_904863445.1	1	3	0	5329072	4775	50.78	ST176	A	Unk:H30	Keep
GCF_904864555.1	1	4	0	5291829	4784	50.71	ST69	D	O15:H18	Keep
GCF_904864615.1	1	4	0	5345054	4809	50.65	ST38	D	O1:H15	GCF_904864615.1 has been dropped because has ANI=99.9997 to GCF_904863305.1
GCF_904864635.1	1	4	0	4993500	4539	50.61	ST1193	B2	O75:H5	Keep
GCF_904865655.1	1	5	0	5516011	5083	50.54	ST648	F	O102:H6	Keep
GCF_904865835.1	1	3	0	4987882	4503	50.71	ST10	A	O71:H27	Keep
GCF_904866225.1	1	2	0	5031817	4505	50.81	ST617	A	Unk:H9	Keep
GCF_904866305.1	1	5	0	5278789	4850	50.79	ST602	B1	O103:H21	Keep
GCF_904866345.1	1	9	0	5236070	4736	50.66	ST10	A	O8:H17	Keep
GCF_904866455.1	1	4	0	5184798	4749	50.77	ST131	B2	O25:H4	Keep
GCF_904866495.1	1	4	0	5348923	4860	50.62	ST38	D	O153:H18	Keep
GCF_905071835.1	1	11	0	5510545	4959	50.67	ST59	F	O1:H7	Keep
GCF_905071865.1	1	5	0	4739082	4174	50.82	ST48	A	O153:H11	Keep
GCF_000184185.1	-	-	-	-	-	-	-	-	-	Excluded due to the difference between the Refseq and Genbank sequence
GCF_002925525.1	-	-	-	-	-	-	-	-	-	Excluded due to the difference between the Refseq and Genbank sequence
