# Supplementary material for: To kill or to be killed: pangenome analysis of Escherichia coli strains reveals a tailocin specific for pandemic ST131
Source: BMC Biol. 2022 Jun 16;20:146. doi: 10.1186/s12915-022-01347-7 (PMC9205054; doi:10.1186/s12915-022-01347-7)
Supplement: Supplementary file 3 — Additional file 3. The Additional file 3 is a compressed file library (zip package) containing 11 files. File 1 genome list with serotypes, sequence types, phylogroups, etc. File 2A pangenome matrix determined with CD-HIT. File 2B softcore genome GF list determined with CD-HIT. File 3A pangenome matrix determined with ProteinOrtho. File 3B softcore genome GF list determined with ProteinOrtho. File 4 the GFs of the six distinctive clusters. File 5 summary of the strains’ virulence and antibiotics resistance. File 6 antibiogram data. File 7 virulence factor PAM. File 8 coincident pairwise association results from CoinFinder. README. [file 12915_2022_1347_MOESM3_ESM.zip › Additional File 3/Supplementary File 2B.txt]

GF_ID
GF_80
GF_113
GF_120
GF_142
GF_143
GF_169
GF_179
GF_185
GF_194
GF_196
GF_224
GF_230
GF_233
GF_250
GF_270
GF_271
GF_283
GF_298
GF_302
GF_327
GF_344
GF_362
GF_369
GF_409
GF_417
GF_423
GF_427
GF_438
GF_454
GF_471
GF_474
GF_481
GF_496
GF_499
GF_575
GF_580
GF_592
GF_601
GF_606
GF_611
GF_626
GF_627
GF_633
GF_634
GF_635
GF_665
GF_686
GF_693
GF_711
GF_712
GF_713
GF_718
GF_725
GF_739
GF_741
GF_742
GF_745
GF_754
GF_758
GF_780
GF_787
GF_788
GF_793
GF_796
GF_802
GF_826
GF_848
GF_858
GF_866
GF_872
GF_874
GF_875
GF_887
GF_888
GF_924
GF_931
GF_935
GF_945
GF_952
GF_971
GF_972
GF_1003
GF_1007
GF_1008
GF_1014
GF_1019
GF_1023
GF_1027
GF_1029
GF_1036
GF_1048
GF_1049
GF_1088
GF_1103
GF_1114
GF_1129
GF_1130
GF_1131
GF_1149
GF_1159
GF_1168
GF_1172
GF_1173
GF_1175
GF_1189
GF_1190
GF_1192
GF_1199
GF_1205
GF_1206
GF_1209
GF_1217
GF_1218
GF_1230
GF_1231
GF_1232
GF_1233
GF_1236
GF_1237
GF_1239
GF_1241
GF_1249
GF_1260
GF_1262
GF_1275
GF_1299
GF_1309
GF_1314
GF_1315
GF_1324
GF_1327
GF_1329
GF_1335
GF_1343
GF_1364
GF_1371
GF_1373
GF_1374
GF_1380
GF_1385
GF_1392
GF_1399
GF_1400
GF_1405
GF_1414
GF_1427
GF_1428
GF_1435
GF_1482
GF_1488
GF_1494
GF_1499
GF_1508
GF_1509
GF_1519
GF_1527
GF_1533
GF_1557
GF_1560
GF_1562
GF_1563
GF_1585
GF_1586
GF_1593
GF_1598
GF_1600
GF_1604
GF_1617
GF_1625
GF_1626
GF_1636
GF_1649
GF_1650
GF_1651
GF_1660
GF_1676
GF_1677
GF_1679
GF_1680
GF_1693
GF_1699
GF_1700
GF_1707
GF_1722
GF_1728
GF_1731
GF_1733
GF_1734
GF_1742
GF_1745
GF_1767
GF_1776
GF_1791
GF_1796
GF_1803
GF_1839
GF_1840
GF_1846
GF_1848
GF_1857
GF_1865
GF_1870
GF_1873
GF_1878
GF_1879
GF_1880
GF_1883
GF_1884
GF_1888
GF_1903
GF_1940
GF_1941
GF_1953
GF_1962
GF_1969
GF_1976
GF_1979
GF_1981
GF_1987
GF_1996
GF_2003
GF_2004
GF_2012
GF_2014
GF_2020
GF_2032
GF_2037
GF_2042
GF_2045
GF_2050
GF_2055
GF_2060
GF_2061
GF_2073
GF_2076
GF_2092
GF_2099
GF_2103
GF_2109
GF_2110
GF_2120
GF_2132
GF_2146
GF_2149
GF_2158
GF_2161
GF_2167
GF_2182
GF_2218
GF_2219
GF_2228
GF_2236
GF_2248
GF_2249
GF_2265
GF_2267
GF_2268
GF_2282
GF_2283
GF_2284
GF_2285
GF_2288
GF_2293
GF_2295
GF_2308
GF_2321
GF_2327
GF_2331
GF_2334
GF_2337
GF_2339
GF_2356
GF_2368
GF_2373
GF_2374
GF_2375
GF_2383
GF_2392
GF_2398
GF_2406
GF_2416
GF_2421
GF_2422
GF_2423
GF_2429
GF_2435
GF_2448
GF_2470
GF_2476
GF_2478
GF_2491
GF_2496
GF_2506
GF_2508
GF_2514
GF_2520
GF_2521
GF_2522
GF_2523
GF_2532
GF_2534
GF_2535
GF_2538
GF_2555
GF_2569
GF_2572
GF_2583
GF_2584
GF_2590
GF_2592
GF_2600
GF_2604
GF_2611
GF_2612
GF_2614
GF_2616
GF_2617
GF_2621
GF_2622
GF_2628
GF_2631
GF_2632
GF_2637
GF_2645
GF_2647
GF_2654
GF_2655
GF_2656
GF_2657
GF_2661
GF_2667
GF_2670
GF_2675
GF_2676
GF_2677
GF_2689
GF_2692
GF_2702
GF_2703
GF_2705
GF_2709
GF_2713
GF_2715
GF_2725
GF_2736
GF_2741
GF_2746
GF_2766
GF_2767
GF_2801
GF_2809
GF_2813
GF_2815
GF_2826
GF_2829
GF_2835
GF_2870
GF_2872
GF_2874
GF_2888
GF_2889
GF_2893
GF_2895
GF_2917
GF_2918
GF_2942
GF_2950
GF_2962
GF_2963
GF_2972
GF_2991
GF_3014
GF_3015
GF_3016
GF_3026
GF_3041
GF_3053
GF_3065
GF_3066
GF_3067
GF_3068
GF_3075
GF_3077
GF_3078
GF_3079
GF_3087
GF_3088
GF_3096
GF_3098
GF_3099
GF_3104
GF_3116
GF_3117
GF_3118
GF_3119
GF_3131
GF_3132
GF_3133
GF_3140
GF_3150
GF_3162
GF_3164
GF_3170
GF_3179
GF_3180
GF_3181
GF_3182
GF_3183
GF_3201
GF_3202
GF_3216
GF_3217
GF_3237
GF_3239
GF_3242
GF_3248
GF_3251
GF_3253
GF_3272
GF_3273
GF_3274
GF_3275
GF_3286
GF_3287
GF_3288
GF_3294
GF_3298
GF_3311
GF_3313
GF_3314
GF_3315
GF_3334
GF_3340
GF_3342
GF_3349
GF_3353
GF_3354
GF_3355
GF_3356
GF_3372
GF_3384
GF_3385
GF_3388
GF_3399
GF_3403
GF_3409
GF_3411
GF_3414
GF_3415
GF_3420
GF_3421
GF_3425
GF_3432
GF_3439
GF_3440
GF_3457
GF_3458
GF_3459
GF_3467
GF_3471
GF_3486
GF_3493
GF_3498
GF_3503
GF_3504
GF_3517
GF_3546
GF_3548
GF_3550
GF_3566
GF_3567
GF_3584
GF_3587
GF_3597
GF_3602
GF_3603
GF_3607
GF_3610
GF_3617
GF_3628
GF_3629
GF_3634
GF_3647
GF_3652
GF_3653
GF_3654
GF_3655
GF_3665
GF_3683
GF_3685
GF_3688
GF_3691
GF_3702
GF_3707
GF_3708
GF_3709
GF_3714
GF_3722
GF_3724
GF_3725
GF_3726
GF_3727
GF_3729
GF_3730
GF_3743
GF_3746
GF_3747
GF_3751
GF_3756
GF_3758
GF_3761
GF_3771
GF_3781
GF_3784
GF_3785
GF_3795
GF_3796
GF_3797
GF_3809
GF_3823
GF_3824
GF_3826
GF_3832
GF_3845
GF_3865
GF_3870
GF_3872
GF_3884
GF_3885
GF_3886
GF_3887
GF_3893
GF_3904
GF_3909
GF_3911
GF_3923
GF_3935
GF_3937
GF_3938
GF_3957
GF_3966
GF_3975
GF_3978
GF_3979
GF_3980
GF_3995
GF_4002
GF_4012
GF_4029
GF_4030
GF_4032
GF_4040
GF_4047
GF_4051
GF_4052
GF_4053
GF_4064
GF_4067
GF_4074
GF_4081
GF_4083
GF_4096
GF_4097
GF_4098
GF_4099
GF_4101
GF_4102
GF_4106
GF_4123
GF_4146
GF_4147
GF_4157
GF_4161
GF_4170
GF_4181
GF_4183
GF_4184
GF_4185
GF_4187
GF_4197
GF_4201
GF_4202
GF_4204
GF_4205
GF_4211
GF_4228
GF_4229
GF_4238
GF_4245
GF_4246
GF_4247
GF_4248
GF_4249
GF_4250
GF_4251
GF_4264
GF_4265
GF_4267
GF_4300
GF_4302
GF_4305
GF_4311
GF_4312
GF_4313
GF_4314
GF_4315
GF_4316
GF_4339
GF_4340
GF_4361
GF_4363
GF_4389
GF_4390
GF_4416
GF_4419
GF_4420
GF_4421
GF_4422
GF_4440
GF_4451
GF_4452
GF_4465
GF_4468
GF_4470
GF_4471
GF_4472
GF_4476
GF_4489
GF_4492
GF_4495
GF_4496
GF_4507
GF_4519
GF_4520
GF_4521
GF_4526
GF_4539
GF_4543
GF_4546
GF_4581
GF_4585
GF_4603
GF_4604
GF_4611
GF_4627
GF_4633
GF_4639
GF_4652
GF_4654
GF_4657
GF_4658
GF_4667
GF_4669
GF_4670
GF_4671
GF_4675
GF_4693
GF_4696
GF_4697
GF_4704
GF_4715
GF_4717
GF_4720
GF_4723
GF_4724
GF_4737
GF_4747
GF_4748
GF_4749
GF_4750
GF_4764
GF_4765
GF_4766
GF_4767
GF_4776
GF_4787
GF_4799
GF_4800
GF_4801
GF_4816
GF_4817
GF_4818
GF_4819
GF_4820
GF_4821
GF_4850
GF_4853
GF_4854
GF_4855
GF_4856
GF_4862
GF_4864
GF_4883
GF_4885
GF_4886
GF_4893
GF_4916
GF_4917
GF_4941
GF_4943
GF_4970
GF_4972
GF_4979
GF_4991
GF_5029
GF_5046
GF_5083
GF_5084
GF_5085
GF_5087
GF_5106
GF_5114
GF_5120
GF_5124
GF_5125
GF_5126
GF_5127
GF_5128
GF_5141
GF_5154
GF_5155
GF_5156
GF_5157
GF_5173
GF_5184
GF_5185
GF_5186
GF_5192
GF_5206
GF_5217
GF_5221
GF_5223
GF_5243
GF_5254
GF_5257
GF_5258
GF_5259
GF_5260
GF_5276
GF_5297
GF_5334
GF_5335
GF_5336
GF_5337
GF_5338
GF_5340
GF_5348
GF_5378
GF_5382
GF_5384
GF_5385
GF_5407
GF_5421
GF_5422
GF_5423
GF_5424
GF_5434
GF_5453
GF_5459
GF_5463
GF_5466
GF_5476
GF_5485
GF_5488
GF_5503
GF_5532
GF_5544
GF_5549
GF_5582
GF_5583
GF_5584
GF_5585
GF_5586
GF_5588
GF_5604
GF_5607
GF_5617
GF_5618
GF_5654
GF_5686
GF_5688
GF_5695
GF_5709
GF_5729
GF_5730
GF_5731
GF_5732
GF_5734
GF_5735
GF_5759
GF_5767
GF_5770
GF_5772
GF_5783
GF_5813
GF_5815
GF_5816
GF_5817
GF_5832
GF_5855
GF_5893
GF_5895
GF_5896
GF_5915
GF_5928
GF_5929
GF_5930
GF_5931
GF_5947
GF_5969
GF_5970
GF_5971
GF_5972
GF_5973
GF_5974
GF_5976
GF_6010
GF_6011
GF_6016
GF_6020
GF_6044
GF_6048
GF_6049
GF_6058
GF_6069
GF_6077
GF_6078
GF_6079
GF_6094
GF_6101
GF_6109
GF_6110
GF_6111
GF_6112
GF_6113
GF_6114
GF_6119
GF_6142
GF_6148
GF_6149
GF_6154
GF_6164
GF_6176
GF_6177
GF_6179
GF_6213
GF_6219
GF_6220
GF_6231
GF_6256
GF_6275
GF_6290
GF_6298
GF_6300
GF_6327
GF_6335
GF_6369
GF_6370
GF_6371
GF_6372
GF_6373
GF_6379
GF_6401
GF_6403
GF_6414
GF_6415
GF_6416
GF_6437
GF_6443
GF_6446
GF_6449
GF_6457
GF_6458
GF_6459
GF_6460
GF_6480
GF_6483
GF_6484
GF_6485
GF_6486
GF_6487
GF_6488
GF_6513
GF_6524
GF_6531
GF_6548
GF_6552
GF_6558
GF_6570
GF_6581
GF_6598
GF_6608
GF_6612
GF_6614
GF_6622
GF_6650
GF_6651
GF_6656
GF_6663
GF_6664
GF_6665
GF_6689
GF_6690
GF_6692
GF_6693
GF_6701
GF_6707
GF_6728
GF_6756
GF_6763
GF_6764
GF_6765
GF_6766
GF_6768
GF_6802
GF_6809
GF_6817
GF_6819
GF_6820
GF_6824
GF_6827
GF_6844
GF_6845
GF_6865
GF_6877
GF_6885
GF_6886
GF_6887
GF_6889
GF_6917
GF_6927
GF_6928
GF_6929
GF_6935
GF_6956
GF_6969
GF_6971
GF_6972
GF_6988
GF_6993
GF_7009
GF_7010
GF_7035
GF_7047
GF_7048
GF_7051
GF_7056
GF_7093
GF_7094
GF_7095
GF_7096
GF_7097
GF_7129
GF_7130
GF_7131
GF_7133
GF_7134
GF_7148
GF_7154
GF_7172
GF_7173
GF_7174
GF_7176
GF_7205
GF_7211
GF_7212
GF_7213
GF_7214
GF_7225
GF_7242
GF_7253
GF_7254
GF_7258
GF_7262
GF_7294
GF_7297
GF_7299
GF_7342
GF_7344
GF_7345
GF_7370
GF_7379
GF_7391
GF_7414
GF_7415
GF_7418
GF_7421
GF_7424
GF_7444
GF_7448
GF_7469
GF_7492
GF_7495
GF_7496
GF_7517
GF_7529
GF_7531
GF_7532
GF_7533
GF_7535
GF_7544
GF_7570
GF_7571
GF_7572
GF_7573
GF_7581
GF_7608
GF_7619
GF_7620
GF_7621
GF_7622
GF_7634
GF_7656
GF_7659
GF_7660
GF_7667
GF_7687
GF_7696
GF_7698
GF_7714
GF_7736
GF_7758
GF_7766
GF_7777
GF_7779
GF_7780
GF_7781
GF_7782
GF_7816
GF_7817
GF_7818
GF_7819
GF_7820
GF_7853
GF_7856
GF_7857
GF_7858
GF_7859
GF_7860
GF_7883
GF_7885
GF_7888
GF_7889
GF_7919
GF_7933
GF_7934
GF_7936
GF_7937
GF_7972
GF_7988
GF_7989
GF_7990
GF_7991
GF_7992
GF_7993
GF_8015
GF_8021
GF_8038
GF_8052
GF_8062
GF_8068
GF_8076
GF_8077
GF_8078
GF_8080
GF_8108
GF_8123
GF_8124
GF_8130
GF_8131
GF_8132
GF_8165
GF_8171
GF_8173
GF_8178
GF_8179
GF_8180
GF_8181
GF_8182
GF_8183
GF_8184
GF_8195
GF_8219
GF_8222
GF_8224
GF_8232
GF_8258
GF_8270
GF_8272
GF_8278
GF_8313
GF_8314
GF_8315
GF_8316
GF_8317
GF_8318
GF_8321
GF_8342
GF_8351
GF_8352
GF_8354
GF_8358
GF_8376
GF_8384
GF_8395
GF_8404
GF_8405
GF_8407
GF_8436
GF_8448
GF_8449
GF_8475
GF_8497
GF_8499
GF_8500
GF_8501
GF_8502
GF_8503
GF_8504
GF_8505
GF_8506
GF_8521
GF_8539
GF_8540
GF_8555
GF_8562
GF_8580
GF_8582
GF_8583
GF_8584
GF_8585
GF_8586
GF_8593
GF_8599
GF_8613
GF_8614
GF_8624
GF_8632
GF_8634
GF_8635
GF_8661
GF_8675
GF_8676
GF_8679
GF_8680
GF_8681
GF_8682
GF_8684
GF_8716
GF_8731
GF_8733
GF_8734
GF_8735
GF_8736
GF_8737
GF_8743
GF_8753
GF_8761
GF_8770
GF_8779
GF_8780
GF_8783
GF_8785
GF_8787
GF_8819
GF_8824
GF_8825
GF_8826
GF_8827
GF_8828
GF_8830
GF_8832
GF_8839
GF_8865
GF_8881
GF_8884
GF_8886
GF_8898
GF_8912
GF_8921
GF_8922
GF_8938
GF_8939
GF_8940
GF_8941
GF_8942
GF_8943
GF_8972
GF_8973
GF_8988
GF_9005
GF_9006
GF_9007
GF_9012
GF_9020
GF_9033
GF_9046
GF_9047
GF_9048
GF_9049
GF_9059
GF_9061
GF_9079
GF_9081
GF_9083
GF_9084
GF_9086
GF_9087
GF_9088
GF_9089
GF_9105
GF_9114
GF_9115
GF_9119
GF_9122
GF_9123
GF_9124
GF_9125
GF_9126
GF_9128
GF_9130
GF_9132
GF_9134
GF_9151
GF_9163
GF_9174
GF_9177
GF_9178
GF_9179
GF_9180
GF_9204
GF_9221
GF_9225
GF_9226
GF_9227
GF_9246
GF_9247
GF_9259
GF_9276
GF_9277
GF_9278
GF_9283
GF_9305
GF_9308
GF_9316
GF_9319
GF_9321
GF_9322
GF_9326
GF_9327
GF_9328
GF_9329
GF_9358
GF_9374
GF_9376
GF_9377
GF_9391
GF_9396
GF_9410
GF_9421
GF_9422
GF_9423
GF_9424
GF_9426
GF_9450
GF_9461
GF_9462
GF_9463
GF_9464
GF_9465
GF_9476
GF_9499
GF_9501
GF_9503
GF_9506
GF_9531
GF_9536
GF_9541
GF_9542
GF_9544
GF_9558
GF_9562
GF_9585
GF_9593
GF_9594
GF_9595
GF_9596
GF_9597
GF_9598
GF_9600
GF_9601
GF_9615
GF_9647
GF_9648
GF_9649
GF_9650
GF_9651
GF_9652
GF_9653
GF_9687
GF_9706
GF_9707
GF_9708
GF_9709
GF_9710
GF_9711
GF_9712
GF_9714
GF_9742
GF_9759
GF_9762
GF_9793
GF_9795
GF_9796
GF_9799
GF_9844
GF_9848
GF_9852
GF_9853
GF_9854
GF_9855
GF_9857
GF_9904
GF_9907
GF_9909
GF_9929
GF_9933
GF_9937
GF_9942
GF_9947
GF_9950
GF_9957
GF_9958
GF_9960
GF_9961
GF_9969
GF_10002
GF_10003
GF_10006
GF_10009
GF_10022
GF_10035
GF_10049
GF_10051
GF_10052
GF_10060
GF_10065
GF_10097
GF_10098
GF_10099
GF_10100
GF_10101
GF_10128
GF_10151
GF_10152
GF_10153
GF_10155
GF_10156
GF_10157
GF_10158
GF_10159
GF_10200
GF_10201
GF_10202
GF_10203
GF_10204
GF_10237
GF_10246
GF_10248
GF_10251
GF_10253
GF_10254
GF_10255
GF_10271
GF_10304
GF_10310
GF_10311
GF_10313
GF_10315
GF_10316
GF_10317
GF_10320
GF_10338
GF_10367
GF_10368
GF_10369
GF_10370
GF_10371
GF_10372
GF_10401
GF_10410
GF_10411
GF_10412
GF_10413
GF_10416
GF_10417
GF_10445
GF_10460
GF_10473
GF_10474
GF_10475
GF_10476
GF_10508
GF_10520
GF_10521
GF_10522
GF_10523
GF_10536
GF_10552
GF_10561
GF_10562
GF_10563
GF_10574
GF_10575
GF_10576
GF_10589
GF_10613
GF_10624
GF_10625
GF_10626
GF_10642
GF_10672
GF_10673
GF_10674
GF_10675
GF_10676
GF_10720
GF_10731
GF_10732
GF_10734
GF_10748
GF_10786
GF_10787
GF_10788
GF_10789
GF_10791
GF_10799
GF_10814
GF_10828
GF_10831
GF_10832
GF_10833
GF_10836
GF_10851
GF_10881
GF_10882
GF_10883
GF_10884
GF_10885
GF_10886
GF_10890
GF_10892
GF_10914
GF_10925
GF_10927
GF_10930
GF_10932
GF_10934
GF_10935
GF_10936
GF_10941
GF_10974
GF_10975
GF_10976
GF_10977
GF_10978
GF_10980
GF_10999
GF_11026
GF_11027
GF_11028
GF_11067
GF_11068
GF_11069
GF_11070
GF_11071
GF_11072
GF_11074
GF_11104
GF_11129
GF_11131
GF_11132
GF_11165
GF_11170
GF_11171
GF_11205
GF_11206
GF_11213
GF_11216
GF_11227
GF_11271
GF_11273
GF_11274
GF_11276
GF_11277
GF_11282
GF_11316
GF_11317
GF_11343
GF_11356
GF_11364
GF_11365
GF_11375
GF_11402
GF_11410
GF_11412
GF_11414
GF_11416
GF_11417
GF_11418
GF_11420
GF_11421
GF_11423
GF_11429
GF_11468
GF_11469
GF_11470
GF_11511
GF_11518
GF_11523
GF_11524
GF_11533
GF_11578
GF_11579
GF_11580
GF_11582
GF_11584
GF_11585
GF_11609
GF_11629
GF_11631
GF_11673
GF_11674
GF_11675
GF_11676
GF_11677
GF_11678
GF_11680
GF_11709
GF_11739
GF_11740
GF_11741
GF_11742
GF_11743
GF_11745
GF_11779
GF_11783
GF_11789
GF_11791
GF_11810
GF_11815
GF_11831
GF_11836
GF_11843
GF_11844
GF_11845
GF_11846
GF_11847
GF_11848
GF_11849
GF_11850
GF_11876
GF_11904
GF_11905
GF_11906
GF_11907
GF_11908
GF_11910
GF_11948
GF_11949
GF_11950
GF_11951
GF_11955
GF_11978
GF_12008
GF_12009
GF_12010
GF_12011
GF_12012
GF_12036
GF_12049
GF_12057
GF_12064
GF_12070
GF_12071
GF_12073
GF_12075
GF_12077
GF_12111
GF_12115
GF_12124
GF_12125
GF_12126
GF_12127
GF_12133
GF_12141
GF_12178
GF_12179
GF_12180
GF_12184
GF_12186
GF_12193
GF_12231
GF_12232
GF_12233
GF_12264
GF_12297
GF_12299
GF_12300
GF_12301
GF_12304
GF_12305
GF_12306
GF_12349
GF_12360
GF_12361
GF_12362
GF_12363
GF_12364
GF_12365
GF_12366
GF_12401
GF_12403
GF_12407
GF_12408
GF_12409
GF_12410
GF_12411
GF_12412
GF_12430
GF_12433
GF_12445
GF_12447
GF_12448
GF_12449
GF_12450
GF_12451
GF_12453
GF_12470
GF_12484
GF_12492
GF_12493
GF_12494
GF_12498
GF_12551
GF_12552
GF_12553
GF_12554
GF_12555
GF_12556
GF_12557
GF_12586
GF_12605
GF_12606
GF_12614
GF_12615
GF_12616
GF_12618
GF_12620
GF_12621
GF_12622
GF_12624
GF_12625
GF_12629
GF_12658
GF_12674
GF_12675
GF_12676
GF_12677
GF_12678
GF_12679
GF_12680
GF_12681
GF_12682
GF_12719
GF_12742
GF_12743
GF_12744
GF_12745
GF_12750
GF_12791
GF_12796
GF_12805
GF_12807
GF_12808
GF_12819
GF_12859
GF_12867
GF_12869
GF_12870
GF_12871
GF_12872
GF_12874
GF_12876
GF_12878
GF_12900
GF_12924
GF_12931
GF_12932
GF_12933
GF_12934
GF_12935
GF_12937
GF_12939
GF_12950
GF_12953
GF_12964
GF_12977
GF_12980
GF_12984
GF_12993
GF_12994
GF_12995
GF_12996
GF_13001
GF_13020
GF_13029
GF_13048
GF_13050
GF_13051
GF_13052
GF_13053
GF_13054
GF_13055
GF_13106
GF_13108
GF_13109
GF_13110
GF_13144
GF_13150
GF_13151
GF_13152
GF_13153
GF_13154
GF_13155
GF_13171
GF_13197
GF_13198
GF_13205
GF_13264
GF_13266
GF_13277
GF_13291
GF_13319
GF_13320
GF_13321
GF_13323
GF_13324
GF_13325
GF_13326
GF_13333
GF_13346
GF_13359
GF_13365
GF_13368
GF_13369
GF_13370
GF_13371
GF_13372
GF_13373
GF_13375
GF_13376
GF_13428
GF_13430
GF_13431
GF_13432
GF_13435
GF_13458
GF_13471
GF_13481
GF_13485
GF_13487
GF_13488
GF_13489
GF_13490
GF_13491
GF_13543
GF_13548
GF_13550
GF_13551
GF_13552
GF_13553
GF_13582
GF_13608
GF_13619
GF_13621
GF_13622
GF_13623
GF_13626
GF_13661
GF_13678
GF_13679
GF_13680
GF_13682
GF_13683
GF_13686
GF_13712
GF_13722
GF_13732
GF_13749
GF_13751
GF_13752
GF_13754
GF_13785
GF_13800
GF_13806
GF_13808
GF_13855
GF_13868
GF_13869
GF_13870
GF_13871
GF_13873
GF_13874
GF_13876
GF_13877
GF_13878
GF_13880
GF_13881
GF_13883
GF_13884
GF_13932
GF_13938
GF_13939
GF_13942
GF_13952
GF_13973
GF_13984
GF_13992
GF_13993
GF_13994
GF_13995
GF_13996
GF_13997
GF_13998
GF_13999
GF_14041
GF_14055
GF_14056
GF_14057
GF_14058
GF_14066
GF_14086
GF_14111
GF_14112
GF_14119
GF_14139
GF_14154
GF_14155
GF_14156
GF_14185
GF_14196
GF_14199
GF_14200
GF_14201
GF_14202
GF_14204
GF_14207
GF_14240
GF_14245
GF_14256
GF_14260
GF_14261
GF_14269
GF_14275
GF_14297
GF_14298
GF_14299
GF_14300
GF_14302
GF_14309
GF_14313
GF_14326
GF_14334
GF_14341
GF_14347
GF_14348
GF_14349
GF_14350
GF_14351
GF_14352
GF_14372
GF_14383
GF_14395
GF_14399
GF_14401
GF_14436
GF_14437
GF_14440
GF_14444
GF_14450
GF_14451
GF_14452
GF_14454
GF_14456
GF_14457
GF_14458
GF_14490
GF_14496
GF_14512
GF_14513
GF_14514
GF_14515
GF_14517
GF_14519
GF_14552
GF_14559
GF_14560
GF_14562
GF_14563
GF_14565
GF_14606
GF_14616
GF_14624
GF_14625
GF_14626
GF_14627
GF_14650
GF_14665
GF_14685
GF_14686
GF_14687
GF_14711
GF_14732
GF_14756
GF_14757
GF_14758
GF_14759
GF_14760
GF_14761
GF_14762
GF_14763
GF_14764
GF_14792
GF_14800
GF_14808
GF_14822
GF_14823
GF_14824
GF_14849
GF_14850
GF_14854
GF_14872
GF_14886
GF_14887
GF_14888
GF_14889
GF_14890
GF_14891
GF_14892
GF_14893
GF_14894
GF_14896
GF_14926
GF_14948
GF_14949
GF_14950
GF_14952
GF_14953
GF_14954
GF_14955
GF_14956
GF_14970
GF_14995
GF_15007
GF_15020
GF_15021
GF_15022
GF_15023
GF_15025
GF_15026
GF_15045
GF_15075
GF_15083
GF_15084
GF_15102
GF_15108
GF_15144
GF_15145
GF_15146
GF_15171
GF_15175
GF_15192
GF_15196
GF_15197
GF_15198
GF_15199
GF_15201
GF_15203
GF_15209
GF_15237
GF_15243
GF_15257
GF_15258
GF_15259
GF_15260
GF_15261
GF_15266
GF_15281
GF_15306
GF_15307
GF_15308
GF_15309
GF_15310
GF_15363
GF_15364
GF_15365
GF_15366
GF_15404
GF_15413
GF_15417
GF_15419
GF_15420
GF_15421
GF_15422
GF_15465
GF_15466
GF_15470
GF_15471
GF_15475
GF_15476
GF_15477
GF_15478
GF_15524
GF_15549
GF_15561
GF_15565
GF_15570
GF_15579
GF_15580
GF_15581
GF_15582
GF_15590
GF_15648
GF_15649
GF_15650
GF_15652
GF_15655
GF_15690
GF_15702
GF_15703
GF_15705
GF_15706
GF_15738
GF_15761
GF_15811
GF_15818
GF_15820
GF_15821
GF_15838
GF_15854
GF_15881
GF_15882
GF_15883
GF_15884
GF_15885
GF_15886
GF_15887
GF_15893
GF_15922
GF_15934
GF_15946
GF_15948
GF_15949
GF_15950
GF_16005
GF_16007
GF_16008
GF_16082
GF_16083
GF_16086
GF_16087
GF_16088
GF_16155
GF_16163
GF_16164
GF_16165
GF_16166
GF_16167
GF_16188
GF_16211
GF_16248
GF_16249
GF_16250
GF_16251
GF_16252
GF_16254
GF_16255
GF_16256
GF_16294
GF_16312
GF_16313
GF_16314
GF_16315
GF_16399
GF_16402
GF_16431
GF_16476
GF_16482
GF_16484
GF_16485
GF_16486
GF_16487
GF_16488
GF_16489
GF_16491
GF_16492
GF_16493
GF_16515
GF_16554
GF_16560
GF_16561
GF_16562
GF_16612
GF_16640
GF_16644
GF_16645
GF_16646
GF_16648
GF_16652
GF_16707
GF_16709
GF_16710
GF_16732
GF_16733
GF_16778
GF_16790
GF_16791
GF_16792
GF_16793
GF_16794
GF_16833
GF_16842
GF_16861
GF_16862
GF_16863
GF_16864
GF_16869
GF_16880
GF_16925
GF_16942
GF_16943
GF_16944
GF_16945
GF_16953
GF_16992
GF_17011
GF_17012
GF_17014
GF_17015
GF_17057
GF_17065
GF_17077
GF_17078
GF_17080
GF_17081
GF_17082
GF_17083
GF_17158
GF_17160
GF_17161
GF_17163
GF_17164
GF_17165
GF_17166
GF_17200
GF_17236
GF_17247
GF_17270
GF_17283
GF_17292
GF_17293
GF_17294
GF_17373
GF_17374
GF_17375
GF_17376
GF_17378
GF_17379
GF_17380
GF_17381
GF_17382
GF_17412
GF_17450
GF_17454
GF_17455
GF_17456
GF_17458
GF_17459
GF_17518
GF_17539
GF_17540
GF_17599
GF_17600
GF_17605
GF_17661
GF_17663
GF_17664
GF_17703
GF_17720
GF_17735
GF_17743
GF_17744
GF_17745
GF_17746
GF_17749
GF_17787
GF_17809
GF_17817
GF_17831
GF_17832
GF_17837
GF_17876
GF_17882
GF_17903
GF_17904
GF_17905
GF_17907
GF_17911
GF_17969
GF_17981
GF_17982
GF_17994
GF_18015
GF_18041
GF_18058
GF_18059
GF_18060
GF_18061
GF_18062
GF_18063
GF_18064
GF_18065
GF_18117
GF_18126
GF_18138
GF_18139
GF_18220
GF_18221
GF_18222
GF_18223
GF_18224
GF_18225
GF_18243
GF_18276
GF_18292
GF_18294
GF_18295
GF_18296
GF_18297
GF_18349
GF_18373
GF_18374
GF_18375
GF_18376
GF_18412
GF_18437
GF_18438
GF_18439
GF_18440
GF_18442
GF_18443
GF_18444
GF_18512
GF_18513
GF_18514
GF_18515
GF_18516
GF_18580
GF_18592
GF_18594
GF_18595
GF_18598
GF_18602
GF_18656
GF_18698
GF_18700
GF_18701
GF_18702
GF_18703
GF_18720
GF_18756
GF_18768
GF_18793
GF_18795
GF_18796
GF_18797
GF_18798
GF_18799
GF_18819
GF_18824
GF_18872
GF_18873
GF_18875
GF_18876
GF_18877
GF_18899
GF_18914
GF_18943
GF_18944
GF_18945
GF_18946
GF_18947
GF_18961
GF_18978
GF_19021
GF_19022
GF_19023
GF_19024
GF_19025
GF_19026
GF_19057
GF_19077
GF_19083
GF_19098
GF_19100
GF_19103
GF_19104
GF_19106
GF_19107
GF_19108
GF_19123
GF_19149
GF_19156
GF_19162
GF_19164
GF_19185
GF_19187
GF_19188
GF_19196
GF_19243
GF_19258
GF_19259
GF_19260
GF_19261
GF_19283
GF_19332
GF_19333
GF_19334
GF_19371
GF_19394
GF_19396
GF_19405
GF_19406
GF_19407
GF_19408
GF_19409
GF_19410
GF_19501
GF_19502
GF_19503
GF_19504
GF_19505
GF_19506
GF_19509
GF_19523
GF_19564
GF_19588
GF_19589
GF_19616
GF_19639
GF_19659
GF_19660
GF_19661
GF_19662
GF_19747
GF_19749
GF_19750
GF_19751
GF_19787
GF_19825
GF_19831
GF_19870
GF_19887
GF_19929
GF_19930
GF_19931
GF_19932
GF_19933
GF_19979
GF_20023
GF_20036
GF_20037
GF_20038
GF_20070
GF_20073
GF_20091
GF_20112
GF_20113
GF_20114
GF_20115
GF_20116
GF_20168
GF_20196
GF_20198
GF_20214
GF_20258
GF_20289
GF_20290
GF_20291
GF_20294
GF_20295
GF_20296
GF_20380
GF_20387
GF_20393
GF_20395
GF_20451
GF_20467
GF_20493
GF_20494
GF_20495
GF_20496
GF_20497
GF_20500
GF_20501
GF_20526
GF_20564
GF_20583
GF_20584
GF_20585
GF_20586
GF_20588
GF_20617
GF_20624
GF_20649
GF_20660
GF_20676
GF_20677
GF_20678
GF_20778
GF_20827
GF_20854
GF_20860
GF_20861
GF_20863
GF_20865
GF_20866
GF_20867
GF_20868
GF_20929
GF_20950
GF_20951
GF_20952
GF_21032
GF_21033
GF_21034
GF_21064
GF_21078
GF_21119
GF_21121
GF_21122
GF_21123
GF_21128
GF_21199
GF_21202
GF_21206
GF_21208
GF_21209
GF_21256
GF_21274
GF_21289
GF_21291
GF_21292
GF_21293
GF_21294
GF_21295
GF_21343
GF_21389
GF_21390
GF_21391
GF_21392
GF_21487
GF_21498
GF_21500
GF_21501
GF_21502
GF_21504
GF_21505
GF_21595
GF_21596
GF_21597
GF_21598
GF_21600
GF_21617
GF_21693
GF_21694
GF_21695
GF_21719
GF_21738
GF_21745
GF_21757
GF_21794
GF_21795
GF_21894
GF_21895
GF_21951
GF_21959
GF_21963
GF_21971
GF_21977
GF_21983
GF_21984
GF_21985
GF_21988
GF_22029
GF_22068
GF_22084
GF_22085
GF_22086
GF_22087
GF_22124
GF_22129
GF_22133
GF_22172
GF_22174
GF_22175
GF_22176
GF_22178
GF_22204
GF_22257
GF_22262
GF_22263
GF_22265
GF_22266
GF_22267
GF_22268
GF_22270
GF_22327
GF_22354
GF_22357
GF_22359
GF_22361
GF_22362
GF_22438
GF_22440
GF_22441
GF_22442
GF_22443
GF_22457
GF_22472
GF_22527
GF_22528
GF_22529
GF_22530
GF_22550
GF_22551
GF_22576
GF_22626
GF_22627
GF_22628
GF_22717
GF_22718
GF_22759
GF_22801
GF_22898
GF_22899
GF_22905
GF_22938
GF_22977
GF_22983
GF_23014
GF_23016
GF_23018
GF_23019
GF_23022
GF_23029
GF_23048
GF_23105
GF_23123
GF_23126
GF_23128
GF_23129
GF_23145
GF_23164
GF_23200
GF_23218
GF_23219
GF_23220
GF_23221
GF_23222
GF_23223
GF_23224
GF_23225
GF_23226
GF_23309
GF_23323
GF_23324
GF_23325
GF_23326
GF_23327
GF_23328
GF_23329
GF_23330
GF_23376
GF_23416
GF_23418
GF_23419
GF_23447
GF_23454
GF_23492
GF_23522
GF_23523
GF_23555
GF_23574
GF_23643
GF_23644
GF_23645
GF_23709
GF_23750
GF_23751
GF_23752
GF_23754
GF_23857
GF_23866
GF_23880
GF_23991
GF_23993
GF_23998
GF_24097
GF_24099
GF_24101
GF_24102
GF_24175
GF_24207
GF_24208
GF_24292
GF_24302
GF_24325
GF_24326
GF_24327
GF_24440
GF_24441
GF_24494
GF_24509
GF_24550
GF_24551
GF_24552
GF_24562
GF_24666
GF_24667
GF_24668
GF_24669
GF_24759
GF_24780
GF_24782
GF_24783
GF_24784
GF_24785
GF_24865
GF_24886
GF_24890
GF_24891
GF_24892
GF_25014
GF_25015
GF_25108
GF_25118
GF_25149
GF_25150
GF_25151
GF_25152
GF_25194
GF_25254
GF_25276
GF_25284
GF_25285
GF_25286
GF_25287
GF_25294
GF_25374
GF_25400
GF_25402
GF_25403
GF_25404
GF_25405
GF_25406
GF_25461
GF_25502
GF_25520
GF_25521
GF_25522
GF_25523
GF_25524
GF_25530
GF_25623
GF_25641
GF_25644
GF_25645
GF_25647
GF_25683
GF_25702
GF_25743
GF_25750
GF_25751
GF_25753
GF_25754
GF_25876
GF_25878
GF_25879
GF_25880
GF_25894
GF_25953
GF_25983
GF_26004
GF_26006
GF_26007
GF_26008
GF_26056
GF_26127
GF_26136
GF_26137
GF_26138
GF_26139
GF_26222
GF_26245
GF_26256
GF_26257
GF_26258
GF_26379
GF_26505
GF_26516
GF_26517
GF_26520
GF_26521
GF_26522
GF_26632
GF_26633
GF_26634
GF_26699
GF_26713
GF_26725
GF_26760
GF_26771
GF_26772
GF_26856
GF_26891
GF_26892
GF_26893
GF_26894
GF_26895
GF_26897
GF_26926
GF_27031
GF_27123
GF_27172
GF_27179
GF_27240
GF_27247
GF_27303
GF_27304
GF_27306
GF_27307
GF_27408
GF_27441
GF_27442
GF_27443
GF_27461
GF_27544
GF_27581
GF_27590
GF_27631
GF_27640
GF_27725
GF_27729
GF_27731
GF_27732
GF_27733
GF_27734
GF_27736
GF_27737
GF_27831
GF_28004
GF_28005
GF_28010
GF_28012
GF_28133
GF_28134
GF_28135
GF_28263
GF_28264
GF_28415
GF_28416
GF_28419
GF_28445
GF_28460
GF_28487
GF_28551
GF_28552
GF_28553
GF_28555
GF_28556
GF_28685
GF_28686
GF_28687
GF_28688
GF_28840
GF_28933
GF_28990
GF_28994
GF_29111
GF_29248
GF_29309
GF_29397
GF_29399
GF_29406
GF_29450
GF_29469
GF_29499
GF_29540
GF_29541
GF_29553
GF_29664
GF_29764
GF_29766
GF_29926
GF_29956
GF_29957
GF_29958
GF_29959
GF_30032
GF_30034
GF_30035
GF_30192
GF_30272
GF_30276
GF_30362
GF_30375
GF_30432
GF_30453
GF_30526
GF_30537
GF_30569
GF_30590
GF_30596
GF_30599
GF_30681
GF_30684
GF_30763
GF_30812
GF_30829
GF_30865
GF_30866
GF_30890
GF_30914
GF_30915
GF_31006
GF_31008
GF_31029
GF_31030
GF_31047
GF_31064
GF_31083
GF_31096
GF_31097
GF_31109
GF_31125
GF_31128
GF_31142
GF_31146
GF_31148
GF_31158
GF_31160
GF_31175
GF_31186
GF_31188
GF_31191
GF_31201
GF_31213
GF_31216
GF_31223
GF_31228
GF_31230
GF_31232
GF_31234
GF_31236
GF_31243
GF_31254
GF_31261
GF_31263
GF_31266
GF_31278
GF_31279
GF_31280
GF_31281
GF_31282
GF_31284
GF_31285
GF_31286
GF_31287
GF_31288
GF_31289
GF_31290
GF_31291
GF_31292
GF_31293
GF_31294
GF_31295
GF_31296
GF_31297
GF_31298
GF_31299
GF_31300
GF_31301
GF_31302
GF_31303
GF_31304
GF_31305
GF_31306
GF_31307
GF_31308
GF_31309
GF_31310
GF_31311
GF_31312
GF_31313
GF_31314
GF_31315
GF_31316
GF_31317
GF_31318
GF_31319
GF_31320
GF_31321
GF_31322
GF_31323
GF_31324
GF_31325
GF_31326
GF_31327
GF_31328
GF_31329
GF_31331
GF_31332
GF_31333
GF_31334
GF_31335
GF_31336
GF_31338
GF_31339
GF_31340
GF_31341
GF_31342
GF_31343
GF_31344
GF_31345
GF_31346
GF_31347
GF_31348
GF_31349
GF_31350
GF_31351
GF_31352
GF_31353
GF_31354
GF_31355
GF_31356
GF_31357
GF_31359
GF_31360
GF_31361
GF_31362
GF_31363
GF_31364
GF_31365
GF_31366
GF_31367
GF_31368
GF_31369
GF_31370
GF_31371
GF_31372
GF_31373
GF_31374
GF_31375
GF_31376
GF_31377
GF_31378
GF_31379
GF_31380
GF_31381
GF_31382
GF_31383
GF_31384
GF_31386
GF_31387
GF_31388
GF_31389
GF_31390
GF_31391
GF_31392
GF_31393
GF_31395
GF_31397
GF_31398
GF_31399
GF_31400
GF_31401
GF_31402
GF_31403
GF_31404
GF_31405
GF_31406
GF_31407
GF_31408
GF_31409
GF_31410
GF_31411
GF_31412
GF_31413
GF_31414
GF_31415
GF_31416
GF_31417
GF_31418
GF_31420
GF_31421
GF_31422
GF_31423
GF_31424
GF_31426
GF_31427
GF_31428
GF_31429
GF_31430
GF_31431
GF_31432
GF_31433
GF_31434
GF_31436
GF_31437
GF_31438
GF_31439
GF_31440
GF_31441
GF_31442
GF_31443
GF_31444
GF_31445
GF_31446
GF_31447
GF_31448
GF_31449
GF_31451
GF_31452
GF_31453
GF_31454
GF_31455
GF_31456
GF_31457
GF_31458
GF_31459
GF_31460
GF_31461
GF_31462
GF_31464
GF_31465
