# Supplementary material for: To kill or to be killed: pangenome analysis of Escherichia coli strains reveals a tailocin specific for pandemic ST131
Source: BMC Biol. 2022 Jun 16;20:146. doi: 10.1186/s12915-022-01347-7 (PMC9205054; doi:10.1186/s12915-022-01347-7)
Supplement: Supplementary file 3 — Additional file 3. The Additional file 3 is a compressed file library (zip package) containing 11 files. File 1 genome list with serotypes, sequence types, phylogroups, etc. File 2A pangenome matrix determined with CD-HIT. File 2B softcore genome GF list determined with CD-HIT. File 3A pangenome matrix determined with ProteinOrtho. File 3B softcore genome GF list determined with ProteinOrtho. File 4 the GFs of the six distinctive clusters. File 5 summary of the strains’ virulence and antibiotics resistance. File 6 antibiogram data. File 7 virulence factor PAM. File 8 coincident pairwise association results from CoinFinder. README. [file 12915_2022_1347_MOESM3_ESM.zip › Additional File 3/Supplementary File 3B.txt]

GF_ID
GF_44
GF_56
GF_61
GF_64
GF_72
GF_81
GF_107
GF_110
GF_142
GF_148
GF_150
GF_151
GF_174
GF_191
GF_234
GF_278
GF_289
GF_310
GF_343
GF_368
GF_379
GF_382
GF_409
GF_485
GF_495
GF_502
GF_503
GF_550
GF_618
GF_651
GF_664
GF_665
GF_667
GF_668
GF_714
GF_749
GF_834
GF_837
GF_843
GF_856
GF_861
GF_911
GF_971
GF_979
GF_1009
GF_1041
GF_1060
GF_1096
GF_1105
GF_1110
GF_1125
GF_1141
GF_1144
GF_1145
GF_1146
GF_1152
GF_1182
GF_1188
GF_1195
GF_1218
GF_1275
GF_1331
GF_1395
GF_1415
GF_1435
GF_1439
GF_1506
GF_1509
GF_1516
GF_1537
GF_1555
GF_1560
GF_1582
GF_1595
GF_1601
GF_1603
GF_1605
GF_1607
GF_1609
GF_1610
GF_1611
GF_1613
GF_1620
GF_1621
GF_1622
GF_1623
GF_1626
GF_1629
GF_1630
GF_1631
GF_1632
GF_1633
GF_1634
GF_1635
GF_1638
GF_1640
GF_1646
GF_1667
GF_1697
GF_1698
GF_1717
GF_1744
GF_1748
GF_1794
GF_1804
GF_1808
GF_1814
GF_1872
GF_1913
GF_1926
GF_1959
GF_1974
GF_2042
GF_2106
GF_2133
GF_2153
GF_2187
GF_2230
GF_2259
GF_2264
GF_2294
GF_2321
GF_2330
GF_2333
GF_2335
GF_2374
GF_2375
GF_2411
GF_2416
GF_2422
GF_2444
GF_2445
GF_2446
GF_2449
GF_2450
GF_2451
GF_2452
GF_2455
GF_2461
GF_2466
GF_2467
GF_2470
GF_2471
GF_2472
GF_2473
GF_2474
GF_2475
GF_2476
GF_2477
GF_2481
GF_2482
GF_2483
GF_2484
GF_2485
GF_2486
GF_2487
GF_2488
GF_2490
GF_2492
GF_2495
GF_2496
GF_2502
GF_2505
GF_2506
GF_2507
GF_2510
GF_2511
GF_2514
GF_2517
GF_2519
GF_2520
GF_2521
GF_2522
GF_2523
GF_2527
GF_2530
GF_2576
GF_2609
GF_2628
GF_2698
GF_2702
GF_2712
GF_2713
GF_2718
GF_2765
GF_2796
GF_2836
GF_2906
GF_2927
GF_2952
GF_2953
GF_2963
GF_3012
GF_3018
GF_3050
GF_3065
GF_3079
GF_3091
GF_3104
GF_3106
GF_3118
GF_3133
GF_3137
GF_3160
GF_3172
GF_3197
GF_3231
GF_3233
GF_3252
GF_3260
GF_3265
GF_3268
GF_3269
GF_3288
GF_3337
GF_3393
GF_3424
GF_3431
GF_3444
GF_3459
GF_3502
GF_3516
GF_3530
GF_3542
GF_3554
GF_3557
GF_3593
GF_3596
GF_3603
GF_3614
GF_3651
GF_3664
GF_3679
GF_3773
GF_3787
GF_3798
GF_3803
GF_3811
GF_3834
GF_3865
GF_3930
GF_3969
GF_3970
GF_3972
GF_3981
GF_4016
GF_4019
GF_4020
GF_4028
GF_4033
GF_4036
GF_4040
GF_4052
GF_4054
GF_4055
GF_4059
GF_4062
GF_4063
GF_4065
GF_4066
GF_4067
GF_4068
GF_4069
GF_4070
GF_4071
GF_4074
GF_4075
GF_4076
GF_4077
GF_4078
GF_4079
GF_4080
GF_4081
GF_4082
GF_4083
GF_4084
GF_4087
GF_4089
GF_4090
GF_4091
GF_4092
GF_4093
GF_4094
GF_4095
GF_4096
GF_4097
GF_4098
GF_4099
GF_4100
GF_4101
GF_4102
GF_4103
GF_4111
GF_4112
GF_4114
GF_4115
GF_4118
GF_4119
GF_4120
GF_4121
GF_4122
GF_4123
GF_4125
GF_4126
GF_4129
GF_4130
GF_4131
GF_4132
GF_4134
GF_4136
GF_4139
GF_4142
GF_4143
GF_4144
GF_4145
GF_4146
GF_4147
GF_4149
GF_4150
GF_4151
GF_4152
GF_4155
GF_4156
GF_4157
GF_4158
GF_4161
GF_4162
GF_4164
GF_4170
GF_4171
GF_4173
GF_4174
GF_4175
GF_4177
GF_4178
GF_4179
GF_4180
GF_4181
GF_4182
GF_4183
GF_4186
GF_4187
GF_4188
GF_4189
GF_4190
GF_4191
GF_4192
GF_4193
GF_4194
GF_4196
GF_4198
GF_4201
GF_4202
GF_4203
GF_4204
GF_4205
GF_4207
GF_4210
GF_4211
GF_4213
GF_4214
GF_4216
GF_4219
GF_4220
GF_4221
GF_4223
GF_4225
GF_4226
GF_4231
GF_4233
GF_4234
GF_4235
GF_4254
GF_4276
GF_4284
GF_4316
GF_4331
GF_4335
GF_4341
GF_4346
GF_4356
GF_4361
GF_4370
GF_4395
GF_4404
GF_4413
GF_4428
GF_4441
GF_4446
GF_4492
GF_4509
GF_4534
GF_4560
GF_4569
GF_4576
GF_4587
GF_4630
GF_4637
GF_4651
GF_4659
GF_4665
GF_4668
GF_4670
GF_4693
GF_4699
GF_4703
GF_4729
GF_4747
GF_4751
GF_4784
GF_4785
GF_4817
GF_4821
GF_4822
GF_4830
GF_4832
GF_4853
GF_4870
GF_4871
GF_4878
GF_4904
GF_4911
GF_4921
GF_4970
GF_4974
GF_4983
GF_4987
GF_4991
GF_5030
GF_5038
GF_5116
GF_5159
GF_5207
GF_5236
GF_5245
GF_5246
GF_5301
GF_5333
GF_5352
GF_5363
GF_5368
GF_5382
GF_5388
GF_5389
GF_5404
GF_5420
GF_5425
GF_5430
GF_5432
GF_5451
GF_5469
GF_5483
GF_5494
GF_5496
GF_5587
GF_5589
GF_5590
GF_5596
GF_5607
GF_5615
GF_5622
GF_5655
GF_5683
GF_5704
GF_5733
GF_5734
GF_5744
GF_5772
GF_5782
GF_5797
GF_5816
GF_5822
GF_5855
GF_5858
GF_5963
GF_6040
GF_6065
GF_6081
GF_6098
GF_6146
GF_6190
GF_6210
GF_6216
GF_6217
GF_6230
GF_6240
GF_6263
GF_6267
GF_6279
GF_6290
GF_6294
GF_6296
GF_6301
GF_6309
GF_6321
GF_6335
GF_6341
GF_6363
GF_6364
GF_6390
GF_6392
GF_6421
GF_6425
GF_6434
GF_6462
GF_6465
GF_6467
GF_6470
GF_6478
GF_6488
GF_6510
GF_6560
GF_6564
GF_6634
GF_6673
GF_6686
GF_6699
GF_6749
GF_6767
GF_6797
GF_6810
GF_6830
GF_6884
GF_6886
GF_6888
GF_6894
GF_6905
GF_6931
GF_6932
GF_6957
GF_6991
GF_6999
GF_7009
GF_7034
GF_7092
GF_7114
GF_7167
GF_7188
GF_7222
GF_7235
GF_7247
GF_7255
GF_7260
GF_7273
GF_7283
GF_7284
GF_7298
GF_7319
GF_7323
GF_7330
GF_7333
GF_7378
GF_7397
GF_7432
GF_7433
GF_7440
GF_7445
GF_7464
GF_7470
GF_7507
GF_7532
GF_7540
GF_7542
GF_7562
GF_7574
GF_7580
GF_7582
GF_7587
GF_7588
GF_7598
GF_7609
GF_7627
GF_7666
GF_7679
GF_7684
GF_7696
GF_7698
GF_7705
GF_7719
GF_7723
GF_7750
GF_7751
GF_7764
GF_7770
GF_7780
GF_7787
GF_7790
GF_7795
GF_7805
GF_7810
GF_7816
GF_7817
GF_7823
GF_7824
GF_7833
GF_7847
GF_7864
GF_7871
GF_7873
GF_7892
GF_7905
GF_7911
GF_7912
GF_7950
GF_7955
GF_7962
GF_7967
GF_8010
GF_8014
GF_8024
GF_8032
GF_8054
GF_8056
GF_8060
GF_8065
GF_8073
GF_8108
GF_8109
GF_8110
GF_8116
GF_8117
GF_8120
GF_8130
GF_8154
GF_8167
GF_8168
GF_8173
GF_8174
GF_8185
GF_8187
GF_8188
GF_8206
GF_8211
GF_8240
GF_8243
GF_8246
GF_8250
GF_8277
GF_8284
GF_8287
GF_8313
GF_8340
GF_8349
GF_8365
GF_8368
GF_8374
GF_8389
GF_8396
GF_8407
GF_8413
GF_8414
GF_8421
GF_8429
GF_8439
GF_8443
GF_8448
GF_8456
GF_8461
GF_8462
GF_8467
GF_8470
GF_8479
GF_8484
GF_8487
GF_8488
GF_8489
GF_8491
GF_8494
GF_8495
GF_8496
GF_8498
GF_8499
GF_8500
GF_8502
GF_8504
GF_8506
GF_8507
GF_8508
GF_8509
GF_8510
GF_8511
GF_8512
GF_8513
GF_8514
GF_8515
GF_8516
GF_8519
GF_8520
GF_8521
GF_8522
GF_8523
GF_8524
GF_8525
GF_8526
GF_8527
GF_8528
GF_8529
GF_8530
GF_8531
GF_8532
GF_8533
GF_8534
GF_8535
GF_8536
GF_8537
GF_8538
GF_8539
GF_8540
GF_8541
GF_8542
GF_8543
GF_8544
GF_8545
GF_8546
GF_8547
GF_8548
GF_8549
GF_8550
GF_8551
GF_8552
GF_8553
GF_8555
GF_8556
GF_8557
GF_8558
GF_8559
GF_8560
GF_8561
GF_8562
GF_8563
GF_8564
GF_8565
GF_8566
GF_8567
GF_8568
GF_8569
GF_8570
GF_8571
GF_8572
GF_8573
GF_8574
GF_8575
GF_8576
GF_8577
GF_8578
GF_8579
GF_8580
GF_8581
GF_8583
GF_8584
GF_8585
GF_8586
GF_8587
GF_8588
GF_8589
GF_8590
GF_8591
GF_8592
GF_8593
GF_8594
GF_8595
GF_8596
GF_8597
GF_8598
GF_8599
GF_8614
GF_8615
GF_8616
GF_8617
GF_8621
GF_8622
GF_8623
GF_8624
GF_8629
GF_8632
GF_8633
GF_8634
GF_8635
GF_8636
GF_8637
GF_8638
GF_8639
GF_8640
GF_8641
GF_8642
GF_8643
GF_8644
GF_8645
GF_8646
GF_8647
GF_8648
GF_8649
GF_8650
GF_8652
GF_8653
GF_8654
GF_8655
GF_8656
GF_8657
GF_8658
GF_8659
GF_8660
GF_8661
GF_8662
GF_8663
GF_8664
GF_8665
GF_8666
GF_8667
GF_8668
GF_8669
GF_8670
GF_8671
GF_8672
GF_8674
GF_8675
GF_8676
GF_8677
GF_8678
GF_8679
GF_8680
GF_8681
GF_8682
GF_8683
GF_8684
GF_8685
GF_8686
GF_8687
GF_8688
GF_8689
GF_8690
GF_8691
GF_8692
GF_8693
GF_8694
GF_8695
GF_8697
GF_8698
GF_8699
GF_8700
GF_8702
GF_8703
GF_8704
GF_8709
GF_8710
GF_8711
GF_8712
GF_8713
GF_8715
GF_8716
GF_8718
GF_8719
GF_8721
GF_8722
GF_8723
GF_8724
GF_8726
GF_8728
GF_8729
GF_8730
GF_8731
GF_8732
GF_8733
GF_8734
GF_8735
GF_8736
GF_8737
GF_8738
GF_8739
GF_8743
GF_8744
GF_8745
GF_8746
GF_8747
GF_8748
GF_8749
GF_8750
GF_8751
GF_8752
GF_8753
GF_8755
GF_8756
GF_8757
GF_8758
GF_8759
GF_8760
GF_8761
GF_8762
GF_8763
GF_8764
GF_8765
GF_8767
GF_8768
GF_8769
GF_8770
GF_8771
GF_8775
GF_8776
GF_8777
GF_8778
GF_8779
GF_8780
GF_8781
GF_8782
GF_8783
GF_8784
GF_8785
GF_8786
GF_8787
GF_8788
GF_8789
GF_8791
GF_8792
GF_8793
GF_8794
GF_8795
GF_8796
GF_8797
GF_8798
GF_8799
GF_8800
GF_8801
GF_8802
GF_8803
GF_8804
GF_8805
GF_8807
GF_8808
GF_8809
GF_8810
GF_8811
GF_8812
GF_8813
GF_8815
GF_8816
GF_8819
GF_8821
GF_8823
GF_8825
GF_8826
GF_8827
GF_8828
GF_8829
GF_8830
GF_8831
GF_8832
GF_8833
GF_8834
GF_8835
GF_8836
GF_8837
GF_8838
GF_8839
GF_8840
GF_8841
GF_8842
GF_8843
GF_8844
GF_8846
GF_8847
GF_8848
GF_8849
GF_8850
GF_8851
GF_8852
GF_8853
GF_8854
GF_8855
GF_8856
GF_8857
GF_8858
GF_8859
GF_8860
GF_8861
GF_8862
GF_8863
GF_8864
GF_8865
GF_8866
GF_8867
GF_8868
GF_8869
GF_8870
GF_8871
GF_8873
GF_8874
GF_8875
GF_8876
GF_8877
GF_8878
GF_8879
GF_8880
GF_8881
GF_8882
GF_8883
GF_8884
GF_8886
GF_8887
GF_8888
GF_8890
GF_8891
GF_8892
GF_8893
GF_8894
GF_8895
GF_8896
GF_8897
GF_8898
GF_8899
GF_8900
GF_8901
GF_8902
GF_8903
GF_8904
GF_8905
GF_8906
GF_8907
GF_8908
GF_8909
GF_8910
GF_8911
GF_8912
GF_8913
GF_8914
GF_8916
GF_8917
GF_8918
GF_8920
GF_8921
GF_8922
GF_8923
GF_8924
GF_8925
GF_8926
GF_8927
GF_8928
GF_8929
GF_8930
GF_8931
GF_8932
GF_8933
GF_8934
GF_8935
GF_8936
GF_8938
GF_8939
GF_8940
GF_8941
GF_8942
GF_8943
GF_8944
GF_8945
GF_8946
GF_8947
GF_8948
GF_8949
GF_8951
GF_8952
GF_8953
GF_8956
GF_8958
GF_8959
GF_8960
GF_8961
GF_8962
GF_8963
GF_8964
GF_8965
GF_8966
GF_8967
GF_8968
GF_8969
GF_8970
GF_8971
GF_8972
GF_8973
GF_8974
GF_8975
GF_8976
GF_8977
GF_8978
GF_8979
GF_8980
GF_8981
GF_8982
GF_8983
GF_8984
GF_8985
GF_8992
GF_8993
GF_8994
GF_8995
GF_8996
GF_8997
GF_8998
GF_8999
GF_9000
GF_9001
GF_9002
GF_9003
GF_9004
GF_9005
GF_9006
GF_9007
GF_9008
GF_9009
GF_9010
GF_9011
GF_9013
GF_9014
GF_9015
GF_9016
GF_9017
GF_9018
GF_9019
GF_9020
GF_9021
GF_9022
GF_9023
GF_9024
GF_9025
GF_9026
GF_9027
GF_9028
GF_9029
GF_9030
GF_9031
GF_9032
GF_9033
GF_9034
GF_9035
GF_9036
GF_9037
GF_9038
GF_9039
GF_9040
GF_9041
GF_9042
GF_9043
GF_9044
GF_9045
GF_9050
GF_9056
GF_9058
GF_9059
GF_9060
GF_9061
GF_9062
GF_9067
GF_9068
GF_9070
GF_9071
GF_9072
GF_9073
GF_9074
GF_9082
GF_9083
GF_9086
GF_9087
GF_9089
GF_9090
GF_9091
GF_9092
GF_9094
GF_9096
GF_9098
GF_9099
GF_9101
GF_9102
GF_9104
GF_9106
GF_9107
GF_9108
GF_9109
GF_9111
GF_9112
GF_9113
GF_9115
GF_9116
GF_9118
GF_9119
GF_9120
GF_9121
GF_9122
GF_9123
GF_9124
GF_9126
GF_9127
GF_9128
GF_9129
GF_9130
GF_9131
GF_9132
GF_9133
GF_9134
GF_9135
GF_9136
GF_9137
GF_9138
GF_9139
GF_9141
GF_9143
GF_9144
GF_9145
GF_9146
GF_9147
GF_9148
GF_9149
GF_9150
GF_9152
GF_9154
GF_9155
GF_9157
GF_9158
GF_9159
GF_9160
GF_9161
GF_9162
GF_9163
GF_9164
GF_9165
GF_9166
GF_9167
GF_9168
GF_9169
GF_9170
GF_9171
GF_9175
GF_9176
GF_9177
GF_9178
GF_9179
GF_9180
GF_9181
GF_9182
GF_9183
GF_9184
GF_9185
GF_9186
GF_9187
GF_9188
GF_9189
GF_9190
GF_9191
GF_9192
GF_9193
GF_9194
GF_9195
GF_9196
GF_9197
GF_9198
GF_9199
GF_9200
GF_9201
GF_9202
GF_9203
GF_9204
GF_9205
GF_9206
GF_9207
GF_9208
GF_9209
GF_9210
GF_9211
GF_9212
GF_9220
GF_9222
GF_9223
GF_9224
GF_9225
GF_9226
GF_9227
GF_9229
GF_9234
GF_9235
GF_9236
GF_9237
GF_9239
GF_9240
GF_9241
GF_9242
GF_9243
GF_9244
GF_9245
GF_9246
GF_9247
GF_9248
GF_9250
GF_9251
GF_9253
GF_9254
GF_9255
GF_9256
GF_9257
GF_9258
GF_9259
GF_9260
GF_9261
GF_9262
GF_9263
GF_9264
GF_9265
GF_9266
GF_9267
GF_9268
GF_9269
GF_9270
GF_9271
GF_9272
GF_9273
GF_9274
GF_9275
GF_9276
GF_9277
GF_9278
GF_9279
GF_9280
GF_9281
GF_9283
GF_9284
GF_9285
GF_9286
GF_9287
GF_9288
GF_9289
GF_9290
GF_9291
GF_9292
GF_9293
GF_9294
GF_9295
GF_9296
GF_9299
GF_9300
GF_9301
GF_9303
GF_9304
GF_9305
GF_9306
GF_9307
GF_9311
GF_9312
GF_9313
GF_9318
GF_9319
GF_9320
GF_9321
GF_9322
GF_9323
GF_9324
GF_9325
GF_9326
GF_9327
GF_9328
GF_9329
GF_9330
GF_9331
GF_9332
GF_9333
GF_9335
GF_9336
GF_9337
GF_9338
GF_9339
GF_9340
GF_9341
GF_9342
GF_9343
GF_9344
GF_9345
GF_9346
GF_9347
GF_9348
GF_9349
GF_9350
GF_9351
GF_9352
GF_9353
GF_9354
GF_9355
GF_9356
GF_9357
GF_9358
GF_9359
GF_9360
GF_9361
GF_9362
GF_9363
GF_9364
GF_9365
GF_9366
GF_9367
GF_9368
GF_9369
GF_9370
GF_9371
GF_9372
GF_9373
GF_9374
GF_9375
GF_9376
GF_9377
GF_9378
GF_9379
GF_9380
GF_9381
GF_9382
GF_9386
GF_9387
GF_9388
GF_9389
GF_9390
GF_9391
GF_9392
GF_9396
GF_9397
GF_9398
GF_9399
GF_9400
GF_9401
GF_9402
GF_9403
GF_9404
GF_9405
GF_9407
GF_9408
GF_9409
GF_9410
GF_9411
GF_9412
GF_9413
GF_9414
GF_9415
GF_9416
GF_9417
GF_9418
GF_9419
GF_9420
GF_9421
GF_9423
GF_9424
GF_9425
GF_9426
GF_9427
GF_9428
GF_9429
GF_9430
GF_9431
GF_9432
GF_9433
GF_9435
GF_9436
GF_9437
GF_9438
GF_9439
GF_9440
GF_9441
GF_9442
GF_9443
GF_9444
GF_9445
GF_9446
GF_9448
GF_9452
GF_9453
GF_9455
GF_9456
GF_9457
GF_9458
GF_9459
GF_9461
GF_9462
GF_9463
GF_9464
GF_9465
GF_9466
GF_9467
GF_9468
GF_9469
GF_9470
GF_9471
GF_9472
GF_9473
GF_9474
GF_9476
GF_9478
GF_9479
GF_9480
GF_9481
GF_9482
GF_9483
GF_9484
GF_9485
GF_9486
GF_9487
GF_9488
GF_9489
GF_9495
GF_9496
GF_9497
GF_9498
GF_9500
GF_9501
GF_9502
GF_9503
GF_9504
GF_9507
GF_9508
GF_9509
GF_9510
GF_9511
GF_9512
GF_9513
GF_9514
GF_9515
GF_9516
GF_9517
GF_9518
GF_9519
GF_9520
GF_9521
GF_9522
GF_9523
GF_9524
GF_9526
GF_9527
GF_9528
GF_9529
GF_9530
GF_9534
GF_9535
GF_9536
GF_9537
GF_9538
GF_9539
GF_9540
GF_9541
GF_9542
GF_9543
GF_9544
GF_9545
GF_9546
GF_9547
GF_9548
GF_9549
GF_9550
GF_9551
GF_9552
GF_9553
GF_9554
GF_9555
GF_9556
GF_9557
GF_9558
GF_9559
GF_9561
GF_9562
GF_9563
GF_9564
GF_9565
GF_9566
GF_9567
GF_9568
GF_9569
GF_9570
GF_9571
GF_9577
GF_9578
GF_9579
GF_9580
GF_9581
GF_9582
GF_9583
GF_9584
GF_9585
GF_9586
GF_9587
GF_9588
GF_9589
GF_9590
GF_9592
GF_9593
GF_9594
GF_9595
GF_9596
GF_9597
GF_9598
GF_9599
GF_9600
GF_9601
GF_9602
GF_9603
GF_9604
GF_9606
GF_9609
GF_9610
GF_9611
GF_9612
GF_9613
GF_9614
GF_9617
GF_9620
GF_9621
GF_9622
GF_9623
GF_9624
GF_9625
GF_9626
GF_9630
GF_9631
GF_9635
GF_9636
GF_9637
GF_9638
GF_9639
GF_9640
GF_9641
GF_9642
GF_9643
GF_9644
GF_9645
GF_9646
GF_9647
GF_9649
GF_9650
GF_9651
GF_9652
GF_9653
GF_9654
GF_9655
GF_9656
GF_9657
GF_9658
GF_9659
GF_9660
GF_9661
GF_9662
GF_9663
GF_9664
GF_9665
GF_9666
GF_9667
GF_9674
GF_9675
GF_9677
GF_9679
GF_9680
GF_9681
GF_9682
GF_9683
GF_9684
GF_9685
GF_9687
GF_9688
GF_9689
GF_9690
GF_9691
GF_9692
GF_9693
GF_9694
GF_9696
GF_9697
GF_9698
GF_9700
GF_9703
GF_9704
GF_9705
GF_9706
GF_9707
GF_9708
GF_9709
GF_9710
GF_9711
GF_9712
GF_9713
GF_9714
GF_9715
GF_9716
GF_9717
GF_9720
GF_9722
GF_9723
GF_9724
GF_9725
GF_9727
GF_9728
GF_9729
GF_9730
GF_9731
GF_9733
GF_9734
GF_9737
GF_9739
GF_9740
GF_9741
GF_9742
GF_9743
GF_9744
GF_9745
GF_9746
GF_9747
GF_9748
GF_9749
GF_9750
GF_9751
GF_9752
GF_9753
GF_9754
GF_9756
GF_9757
GF_9758
GF_9759
GF_9762
GF_9763
GF_9764
GF_9765
GF_9766
GF_9768
GF_9769
GF_9770
GF_9771
GF_9772
GF_9773
GF_9774
GF_9775
GF_9776
GF_9778
GF_9779
GF_9781
GF_9785
GF_9786
GF_9787
GF_9788
GF_9789
GF_9790
GF_9791
GF_9792
GF_9793
GF_9794
GF_9795
GF_9796
GF_9797
GF_9798
GF_9799
GF_9800
GF_9801
GF_9802
GF_9803
GF_9804
GF_9805
GF_9806
GF_9807
GF_9808
GF_9809
GF_9810
GF_9811
GF_9812
GF_9814
GF_9815
GF_9816
GF_9817
GF_9818
GF_9819
GF_9822
GF_9823
GF_9824
GF_9825
GF_9827
GF_9828
GF_9829
GF_9830
GF_9831
GF_9832
GF_9833
GF_9834
GF_9835
GF_9836
GF_9837
GF_9838
GF_9839
GF_9840
GF_9841
GF_9842
GF_9843
GF_9844
GF_9845
GF_9846
GF_9847
GF_9848
GF_9849
GF_9850
GF_9851
GF_9852
GF_9853
GF_9854
GF_9855
GF_9856
GF_9858
GF_9859
GF_9860
GF_9861
GF_9862
GF_9867
GF_9868
GF_9869
GF_9870
GF_9871
GF_9872
GF_9873
GF_9874
GF_9875
GF_9876
GF_9877
GF_9878
GF_9879
GF_9880
GF_9881
GF_9882
GF_9883
GF_9884
GF_9889
GF_9890
GF_9892
GF_9893
GF_9894
GF_9895
GF_9896
GF_9897
GF_9898
GF_9899
GF_9900
GF_9901
GF_9902
GF_9903
GF_9904
GF_9905
GF_9906
GF_9907
GF_9908
GF_9909
GF_9910
GF_9911
GF_9912
GF_9913
GF_9914
GF_9915
GF_9916
GF_9917
GF_9918
GF_9919
GF_9920
GF_9921
GF_9922
GF_9923
GF_9924
GF_9925
GF_9926
GF_9927
GF_9928
GF_9929
GF_9930
GF_9931
GF_9933
GF_9934
GF_9936
GF_9937
GF_9938
GF_9939
GF_9940
GF_9941
GF_9942
GF_9944
GF_9945
GF_9946
GF_9947
GF_9948
GF_9949
GF_9950
GF_9951
GF_9953
GF_9954
GF_9955
GF_9957
GF_9958
GF_9959
GF_9961
GF_9962
GF_9963
GF_9964
GF_9965
GF_9966
GF_9967
GF_9968
GF_9969
GF_9970
GF_9971
GF_9975
GF_9976
GF_9977
GF_9978
GF_9979
GF_9980
GF_9981
GF_9982
GF_9983
GF_9984
GF_9985
GF_9986
GF_9987
GF_9988
GF_9989
GF_9990
GF_9992
GF_9993
GF_9994
GF_9995
GF_9996
GF_9997
GF_10000
GF_10001
GF_10003
GF_10004
GF_10005
GF_10006
GF_10007
GF_10008
GF_10009
GF_10010
GF_10011
GF_10013
GF_10014
GF_10017
GF_10018
GF_10019
GF_10020
GF_10021
GF_10022
GF_10023
GF_10024
GF_10025
GF_10026
GF_10027
GF_10028
GF_10029
GF_10030
GF_10031
GF_10032
GF_10033
GF_10034
GF_10035
GF_10037
GF_10038
GF_10039
GF_10040
GF_10041
GF_10042
GF_10043
GF_10044
GF_10045
GF_10046
GF_10047
GF_10048
GF_10049
GF_10050
GF_10051
GF_10052
GF_10053
GF_10054
GF_10055
GF_10056
GF_10057
GF_10059
GF_10060
GF_10061
GF_10062
GF_10065
GF_10066
GF_10067
GF_10070
GF_10071
GF_10072
GF_10073
GF_10074
GF_10076
GF_10077
GF_10078
GF_10079
GF_10080
GF_10081
GF_10082
GF_10083
GF_10084
GF_10085
GF_10086
GF_10087
GF_10088
GF_10089
GF_10090
GF_10091
GF_10093
GF_10094
GF_10097
GF_10098
GF_10099
GF_10100
GF_10101
GF_10103
GF_10104
GF_10105
GF_10106
GF_10107
GF_10108
GF_10109
GF_10110
GF_10111
GF_10112
GF_10113
GF_10114
GF_10115
GF_10116
GF_10117
GF_10118
GF_10119
GF_10120
GF_10121
GF_10122
GF_10123
GF_10124
GF_10125
GF_10126
GF_10127
GF_10128
GF_10129
GF_10130
GF_10131
GF_10132
GF_10133
GF_10134
GF_10136
GF_10137
GF_10138
GF_10139
GF_10140
GF_10141
GF_10142
GF_10143
GF_10145
GF_10146
GF_10147
GF_10148
GF_10149
GF_10150
GF_10151
GF_10152
GF_10153
GF_10154
GF_10155
GF_10160
GF_10161
GF_10162
GF_10163
GF_10164
GF_10166
GF_10168
GF_10170
GF_10171
GF_10172
GF_10173
GF_10174
GF_10175
GF_10176
GF_10177
GF_10178
GF_10179
GF_10180
GF_10181
GF_10182
GF_10183
GF_10184
GF_10185
GF_10186
GF_10187
GF_10188
GF_10189
GF_10190
GF_10191
GF_10192
GF_10193
GF_10194
GF_10195
GF_10196
GF_10197
GF_10199
GF_10200
GF_10201
GF_10202
GF_10203
GF_10204
GF_10207
GF_10208
GF_10209
GF_10210
GF_10212
GF_10213
GF_10214
GF_10215
GF_10216
GF_10217
GF_10218
GF_10219
GF_10220
GF_10221
GF_10222
GF_10223
GF_10225
GF_10226
GF_10227
GF_10228
GF_10229
GF_10231
GF_10246
GF_10247
GF_10248
GF_10249
GF_10250
GF_10256
GF_10257
GF_10258
GF_10259
GF_10260
GF_10261
GF_10262
GF_10263
GF_10265
GF_10266
GF_10267
GF_10268
GF_10269
GF_10270
GF_10271
GF_10273
GF_10274
GF_10275
GF_10277
GF_10279
GF_10280
GF_10281
GF_10285
GF_10286
GF_10287
GF_10291
GF_10292
GF_10296
GF_10297
GF_10298
GF_10300
GF_10303
GF_10316
GF_10333
GF_10343
GF_10375
GF_10376
GF_10377
GF_10379
GF_10380
GF_10381
GF_10382
GF_10383
GF_10384
GF_10385
GF_10386
GF_10387
GF_10390
GF_10391
GF_10392
GF_10393
GF_10394
GF_10395
GF_10396
GF_10397
GF_10398
GF_10400
GF_10402
GF_10404
GF_10405
GF_10406
GF_10407
GF_10408
GF_10409
GF_10410
GF_10411
GF_10412
GF_10414
GF_10415
GF_10416
GF_10417
GF_10418
GF_10419
GF_10420
GF_10422
GF_10423
GF_10424
GF_10425
GF_10426
GF_10427
GF_10428
GF_10429
GF_10431
GF_10432
GF_10433
GF_10434
GF_10435
GF_10445
GF_10447
GF_10455
GF_10484
GF_10487
GF_10502
GF_10507
GF_10530
GF_10537
GF_10551
GF_10583
GF_10584
GF_10596
GF_10625
GF_10641
GF_10656
GF_10679
GF_10681
GF_10682
GF_10692
GF_10706
GF_10708
GF_10716
GF_10753
GF_10756
GF_10781
GF_10785
GF_10813
GF_10814
GF_10831
GF_10836
GF_10843
GF_10845
GF_10851
GF_10852
GF_10861
GF_10880
GF_10918
GF_10919
GF_10920
GF_10921
GF_10925
GF_10926
GF_10927
GF_10930
GF_10939
GF_10943
GF_10945
GF_10946
GF_10947
GF_10948
GF_10951
GF_10980
GF_10984
GF_11001
GF_11002
GF_11003
GF_11004
GF_11006
GF_11010
GF_11016
GF_11049
GF_11053
GF_11120
GF_11186
GF_11245
GF_11272
GF_11275
GF_11288
GF_11310
GF_11479
GF_11501
GF_11574
GF_11579
GF_11707
GF_11821
GF_11896
GF_11916
GF_11924
GF_11983
GF_11989
GF_12022
GF_12120
GF_12279
GF_12327
GF_12521
GF_12578
GF_12630
GF_12632
GF_12652
GF_12664
GF_12679
GF_12695
GF_12731
GF_12738
GF_12748
GF_12754
GF_12782
GF_12867
GF_12920
GF_12924
GF_12947
GF_12949
GF_12995
GF_13015
GF_13197
GF_13229
GF_13329
GF_13401
GF_13436
GF_13475
GF_13521
GF_13530
GF_13532
GF_13548
GF_13549
GF_13578
GF_13774
GF_13782
GF_13813
GF_13874
GF_13919
GF_13945
GF_13946
GF_14020
GF_14027
GF_14037
GF_14044
GF_14047
GF_14138
GF_14201
GF_14227
GF_14228
GF_14241
GF_14357
GF_14362
GF_14363
GF_14364
GF_14365
GF_14367
GF_14428
GF_14621
GF_14632
GF_14638
GF_14658
GF_14740
GF_14810
GF_14825
GF_14834
GF_14861
GF_14885
GF_14886
GF_14887
GF_14951
GF_14956
GF_14972
GF_15058
GF_15127
GF_15170
GF_15202
GF_15203
GF_15309
GF_15310
GF_15322
GF_15330
GF_15331
GF_15332
GF_15340
GF_15342
GF_15373
GF_15465
GF_15466
GF_15470
GF_15506
GF_15548
GF_15567
GF_15653
GF_15655
GF_15656
GF_15657
GF_15658
GF_15659
GF_15663
GF_15677
GF_15796
GF_16041
GF_16044
GF_16046
GF_16077
GF_16158
GF_16159
GF_16244
GF_16246
GF_16255
GF_16268
GF_16280
GF_16325
GF_16346
GF_16416
GF_16417
GF_16447
GF_16451
GF_16456
GF_16470
GF_16474
GF_16499
GF_16538
GF_16540
GF_16544
GF_16604
GF_16606
GF_16635
GF_16808
GF_16860
GF_16919
GF_16965
GF_16983
GF_17013
GF_17076
GF_17097
GF_17100
GF_17140
GF_17215
GF_17221
GF_17289
GF_17290
GF_17304
GF_17306
GF_17316
GF_17318
GF_17389
GF_17432
GF_17450
GF_17473
GF_17477
GF_17508
GF_17520
GF_17574
GF_17586
GF_17669
GF_17677
GF_17720
GF_17760
GF_17795
GF_17806
GF_17810
GF_17816
GF_17863
GF_17912
GF_17955
GF_17956
GF_17960
GF_18017
GF_18068
GF_18097
GF_18120
GF_18134
GF_18176
GF_18352
GF_18403
GF_18404
GF_18413
GF_18466
GF_18468
GF_18493
GF_18519
GF_18529
GF_18597
GF_18658
GF_18686
GF_19068
GF_19069
GF_19123
GF_19140
GF_19182
GF_19192
GF_19277
GF_19291
GF_19292
GF_19302
GF_19303
GF_19309
GF_19312
GF_19373
GF_19418
GF_19477
GF_19601
GF_19651
GF_19661
GF_19671
GF_19705
GF_19709
GF_20043
GF_20077
GF_20123
GF_20231
GF_20269
GF_20277
GF_20278
GF_20287
GF_20362
GF_20460
GF_20522
GF_20543
GF_20565
GF_20645
GF_20678
GF_20679
GF_20680
GF_20690
GF_20699
GF_20710
GF_20738
GF_20742
GF_20762
GF_20790
GF_20904
GF_21032
GF_21033
GF_21149
GF_21166
GF_21170
GF_21239
GF_21240
GF_21275
GF_21334
GF_21398
GF_21438
GF_21543
GF_21570
GF_21588
GF_21590
GF_21593
GF_21685
GF_21687
GF_21694
GF_21695
GF_21717
GF_21737
GF_21746
GF_21788
GF_21821
GF_21823
GF_21867
GF_21868
GF_22018
GF_22079
GF_22100
GF_22118
GF_22127
GF_22151
GF_22168
GF_22202
GF_22209
GF_22241
GF_22253
GF_22269
GF_22294
GF_22295
GF_22329
GF_22366
GF_22382
GF_22441
GF_22445
GF_22455
GF_22457
GF_22548
GF_22566
GF_22582
GF_22600
GF_22605
GF_22612
GF_22653
GF_22696
GF_22765
GF_22766
GF_22775
GF_22879
GF_22899
GF_22911
GF_22960
GF_22963
GF_22995
GF_23072
GF_23121
GF_23224
GF_23249
GF_23250
GF_23252
GF_23313
GF_23347
GF_23447
GF_23455
GF_23505
GF_23524
GF_23547
GF_23550
GF_23552
GF_23562
GF_23590
GF_23614
GF_23626
GF_23638
GF_23639
GF_23650
GF_23698
GF_23895
GF_23897
GF_23901
GF_23979
GF_24042
GF_24075
GF_24132
GF_24133
GF_24145
GF_24147
GF_24174
GF_24190
GF_24191
GF_24193
GF_24214
GF_24217
GF_24231
GF_24245
GF_24300
GF_24313
GF_24320
GF_24321
GF_24335
GF_24357
GF_24413
GF_24422
GF_24429
GF_24447
GF_24465
GF_24466
GF_24521
GF_24530
GF_24538
GF_24547
GF_24552
GF_24555
GF_24584
GF_24592
GF_24602
GF_24638
GF_24641
GF_24670
GF_24671
GF_24794
GF_24812
GF_24818
GF_24868
GF_24869
GF_24875
GF_24884
GF_24892
GF_24897
GF_24898
GF_24900
GF_24918
GF_24920
GF_24933
GF_24954
GF_25008
GF_25070
GF_25105
GF_25110
GF_25133
GF_25169
GF_25202
GF_25210
GF_25221
GF_25222
GF_25232
GF_25265
GF_25266
GF_25285
GF_25289
GF_25291
GF_25295
GF_25305
GF_25381
GF_25382
GF_25398
GF_25402
GF_25466
GF_25509
GF_25511
GF_25600
GF_25623
GF_25648
GF_25711
GF_25807
GF_25812
GF_25925
GF_25928
GF_25937
GF_25981
GF_25988
GF_26029
GF_26065
GF_26084
GF_26094
GF_26100
GF_26109
GF_26110
GF_26111
GF_26122
GF_26126
GF_26156
GF_26164
GF_26193
GF_26227
GF_26281
GF_26282
GF_26393
GF_26399
GF_26400
GF_26401
GF_26414
GF_26539
GF_26617
GF_26619
GF_26622
GF_26687
GF_26736
GF_26787
GF_26796
GF_26861
GF_26980
GF_27023
GF_27038
GF_27077
GF_27107
GF_27109
GF_27118
GF_27137
GF_27142
GF_27143
GF_27172
GF_27190
GF_27219
GF_27232
GF_27256
GF_27269
GF_27273
GF_27275
GF_27297
GF_27362
GF_27364
GF_27365
GF_27372
GF_27373
GF_27407
GF_27467
GF_27484
GF_27497
GF_27507
GF_27543
GF_27583
GF_27658
GF_27674
GF_27720
GF_27745
GF_27819
GF_27919
GF_28023
GF_28027
GF_28028
GF_28067
GF_28074
GF_28080
GF_28081
GF_28083
GF_28092
GF_28093
GF_28094
GF_28096
GF_28104
GF_28105
GF_28122
GF_28123
GF_28124
GF_28129
GF_28161
GF_28167
GF_28188
GF_28208
GF_28220
GF_28255
GF_28256
GF_28258
GF_28274
GF_28291
GF_28310
GF_28326
GF_28365
GF_28370
GF_28417
GF_28488
GF_28588
GF_28589
GF_28635
GF_28642
GF_28672
GF_28689
GF_28735
GF_28743
GF_28752
GF_28754
GF_28772
GF_28786
GF_28788
GF_28872
GF_28876
GF_28954
GF_28955
GF_28956
GF_28985
GF_28991
GF_29001
GF_29010
GF_29017
GF_29022
GF_29078
GF_29098
GF_29101
GF_29134
GF_29169
GF_29173
GF_29183
GF_29208
GF_29211
GF_29279
GF_29295
GF_29311
GF_29340
GF_29364
GF_29369
GF_29380
GF_29388
GF_29393
GF_29394
GF_29395
GF_29437
GF_29439
GF_29484
GF_29485
GF_29486
GF_29487
GF_29489
GF_29501
GF_29508
GF_29526
GF_29551
GF_29552
GF_29567
GF_29568
GF_29569
GF_29584
GF_29589
GF_29593
GF_29602
GF_29611
GF_29612
GF_29626
GF_29656
GF_29668
GF_29669
GF_29670
GF_29671
GF_29672
GF_29674
GF_29675
GF_29676
GF_29677
GF_29678
GF_29679
GF_29680
GF_29681
GF_29682
GF_29683
GF_29684
GF_29685
GF_29686
GF_29687
GF_29688
GF_29689
GF_29690
GF_29691
GF_29692
GF_29693
GF_29694
GF_29695
GF_29696
GF_29697
GF_29698
GF_29699
GF_29700
GF_29701
GF_29702
GF_29703
GF_29704
GF_29705
GF_29706
GF_29707
GF_29708
GF_29709
GF_29710
GF_29711
GF_29712
GF_29713
GF_29714
GF_29715
GF_29716
GF_29717
GF_29718
GF_29719
GF_29721
GF_29722
GF_29723
GF_29724
GF_29725
GF_29726
GF_29728
GF_29729
GF_29730
GF_29731
GF_29732
GF_29733
GF_29734
GF_29735
GF_29736
GF_29737
GF_29738
GF_29739
GF_29740
GF_29741
GF_29742
GF_29743
GF_29744
GF_29745
GF_29746
GF_29747
GF_29749
GF_29750
GF_29751
GF_29752
GF_29753
GF_29754
GF_29755
GF_29756
GF_29757
GF_29758
GF_29759
GF_29760
GF_29761
GF_29762
GF_29763
GF_29764
GF_29765
GF_29766
GF_29767
GF_29768
GF_29769
GF_29770
GF_29771
GF_29772
GF_29773
GF_29774
GF_29776
GF_29777
GF_29778
GF_29779
GF_29780
GF_29781
GF_29782
GF_29783
GF_29785
GF_29787
GF_29788
GF_29789
GF_29790
GF_29791
GF_29792
GF_29793
GF_29794
GF_29795
GF_29796
GF_29797
GF_29798
GF_29799
GF_29800
GF_29801
GF_29802
GF_29803
GF_29804
GF_29805
GF_29806
GF_29807
GF_29808
GF_29810
GF_29811
GF_29812
GF_29813
GF_29814
GF_29816
GF_29817
GF_29818
GF_29819
GF_29820
GF_29821
GF_29822
GF_29823
GF_29824
GF_29826
GF_29827
GF_29828
GF_29829
GF_29830
GF_29831
GF_29832
GF_29833
GF_29834
GF_29835
GF_29836
GF_29837
GF_29838
GF_29839
GF_29841
GF_29842
GF_29843
GF_29844
GF_29845
GF_29846
GF_29847
GF_29848
GF_29849
GF_29850
GF_29851
GF_29852
GF_29854
GF_29855
