# Supplementary material for: To kill or to be killed: pangenome analysis of Escherichia coli strains reveals a tailocin specific for pandemic ST131
Source: BMC Biol. 2022 Jun 16;20:146. doi: 10.1186/s12915-022-01347-7 (PMC9205054; doi:10.1186/s12915-022-01347-7)
Supplement: Supplementary file 3 — Additional file 3. The Additional file 3 is a compressed file library (zip package) containing 11 files. File 1 genome list with serotypes, sequence types, phylogroups, etc. File 2A pangenome matrix determined with CD-HIT. File 2B softcore genome GF list determined with CD-HIT. File 3A pangenome matrix determined with ProteinOrtho. File 3B softcore genome GF list determined with ProteinOrtho. File 4 the GFs of the six distinctive clusters. File 5 summary of the strains’ virulence and antibiotics resistance. File 6 antibiogram data. File 7 virulence factor PAM. File 8 coincident pairwise association results from CoinFinder. README. [file 12915_2022_1347_MOESM3_ESM.zip › Additional File 3/Supplementary File 4.xlsx]

## Sheet: (1) Rare in ST11
GF_ID	GeneName	Description
GF_3810	agaC	PTS N-acetylgalactosamine transporter subunit IIC
GF_10731	agaI	galactosamine-6-phosphate isomerase
GF_2535	allB	allantoinase AllB
GF_10157	alsA	D-allose ABC transporter ATP-binding protein AlsA
GF_23900	alsB	D-allose transporter substrate-binding protein
GF_4215	alsC	D-allose ABC transporter permease
GF_10156	alsE	D-allulose-6-phosphate 3-epimerase
GF_8283	alsK	allose kinase
GF_10158	alsR	als operon DNA-binding transcriptional repressor AlsR
GF_3125	ariR	biofilm/acid-resistance regulator AriR
GF_28134	atoA	acetate CoA-transferase subunit beta
GF_4148	atoC	acetoacetate metabolism transcriptional regulator AtoC
GF_9384	atoD	acetate CoA-transferase subunit alpha
GF_9385	atoE	TIGR00366 family protein
GF_9383	atoS	two-component system sensor histidine kinase AtoS
GF_1637	bglB	6-phospho-beta-glucosidase BglB
GF_10015	bglF	PTS beta-glucoside transporter subunit IIABC
GF_1168	bglH	carbohydrate-specific porin BglH
GF_750	bluF	blue light-responsive regulator BluF
GF_8126	bluR	DNA-binding transcriptional repressor BluR
GF_1696	C_RS07575	hypothetical protein
GF_408	C_RS11780	PIG-L family deacetylase
GF_511	C_RS11790	acetyltransferase
GF_1394	C_RS11845	zinc-ribbon domain-containing protein
GF_48	C_RS11850	hypothetical protein
GF_181	C_RS11900	hypothetical protein
GF_6917	C_RS12540	WGR and DUF4132 domain-containing protein
GF_7322	C_RS13960	DUF1427 family protein
GF_4153	C_RS13975	membrane protein
GF_1830	C_RS16600	hypothetical protein
GF_592	C_RS17320	inovirus Gp2 family protein
GF_6996	C_RS17605	fatty acyl-AMP ligase
GF_5118	C_RS17610	NAD-dependent epimerase/dehydratase family protein
GF_4501	C_RS17615	acyl carrier protein
GF_10548	C_RS17620	aminotransferase class I/II-fold pyridoxal phosphate-dependent enzyme
GF_5023	C_RS17640	hypothetical protein
GF_8485	C_RS17645	lipopolysaccharide biosynthesis protein
GF_3656	C_RS17650	ATP-binding protein
GF_10289	C_RS29340	type I toxin-antitoxin system Ibs family toxin
GF_7229	cbrB	protein CbrB
GF_3491	cbrC	CbrC family protein
GF_1314	chiA	bifunctional chitinase/lysozyme
GF_8754	chiP	chitoporin
GF_7186	dgcE	diguanylate cyclase
GF_17803	dgoA	2-dehydro-3-deoxy-6-phosphogalactonate aldolase
GF_10401	dgoD	galactonate dehydratase
GF_1735	dgoK	2-dehydro-3-deoxygalactonokinase
GF_2631	dgoR	D-galactonate utilization transcriptional regulator DgoR
GF_10503	dgoT	D-galactonate transporter
GF_7110	dosP	oxygen-sensing cyclic-di-GMP phosphodiesterase
GF_5346	dsdC	DNA-binding transcriptional regulator DsdC
GF_9451	dsdX	D-serine transporter DsdX
GF_626	ECs_1564	IS2 transposase
GF_11585	ECSE_RS28775	hypothetical protein
GF_18124	glcB	malate synthase G
GF_11335	glcC	transcriptional regulator GlcC
GF_9719	glcD	glycolate oxidase subunit GlcD
GF_21686	glcE	glycolate oxidase subunit GlcE
GF_23902	glcF	glycolate oxidase subunit GlcF
GF_9718	glcG	protein GlcG
GF_1523	gspA	type II secretion system protein GspA
GF_10534	gspB	putative general secretion pathway protein GspB
GF_5367	gspC	type II secretion system protein GspC
GF_3926	gspD	type II secretion system secretin GspD
GF_11306	gspF	type II secretion system inner membrane protein GspF
GF_11383	gspH	type II secretion system minor pseudopilin GspH
GF_29610	gspH	type II secretion system minor pseudopilin GspH
GF_2989	gspI	type II secretion system minor pseudopilin GspI
GF_4886	gspI	type II secretion system minor pseudopilin GspI
GF_9864	gspJ	type II secretion system minor pseudopilin GspJ
GF_11328	gspJ	type II secretion system minor pseudopilin GspJ
GF_9865	gspK	type II secretion system minor pseudopilin GspK
GF_11377	gspK	type II secretion system minor pseudopilin GspK
GF_7742	gspL	type II secretion system protein GspL
GF_27660	gspM	type II secretion system protein GspM
GF_11115	hipA	type II toxin-antitoxin system serine/threonine protein kinase toxin HipA
GF_4117	hipB	type II toxin-antitoxin system antitoxin HipB
GF_18640	hypT	hypochlorite stress DNA-binding transcriptional regulator HypT
GF_11287	iaaA	beta-aspartyl-peptidase
GF_2304	insK	IS150 conserved protein InsB
GF_7461	kptA	RNA 2'-phosphotransferase
GF_10590	lptF	LPS export ABC transporter permease LptF
GF_10741	lptG	LPS export ABC transporter permease LptG
GF_22411	lyxK	L-xylulokinase
GF_29490	mdtG	multidrug efflux MFS transporter MdtG
GF_8773	mngA	PTS 2-O-a-mannosyl-D-glycerate transporter subunit IIABC
GF_6358	mngB	mannosylglycerate hydrolase
GF_8772	mngR	mannosyl-D-glycerate transport/metabolism system transcriptional repressor MngR
GF_29271	nhoA	N-hydroxyarylamine O-acetyltransferase
GF_18731	php	phosphotriesterase-related protein
GF_7708	pppA	prepilin peptidase PppA
GF_2534	rayT	REP-associated tyrosine transposase RayT
GF_20420	rhaT	L-rhamnose/proton symporter RhaT
GF_9088	rimL	50S ribosomal protein L7/L12-serine acetyltransferase
GF_29397	rpiB	bifunctional allose-6-phosphate isomerase/ribose-5-phosphate isomerase RpiB
GF_19849	rspA	starvation-sensing protein RspA
GF_9114	rspB	Zn-dependent oxidoreductase
GF_7335	srlA	PTS glucitol/sorbitol transporter subunit IIC
GF_13287	srlE	PTS glucitol/sorbitol transporter subunit IIB
GF_8493	thrL	thr operon leader peptide
GF_3965	treA	alpha%2Calpha-trehalase
GF_3547	uidA	beta-glucuronidase
GF_2651	xapA	xanthosine phosphorylase
GF_4603	xapR	DNA-binding transcriptional regulator XapR
GF_291	yadC	fimbrial tip-adhesin YadC
GF_12587	yadK	fimbrial protein
GF_744	yadL	fimbrial-like protein YadL
GF_1175	yadN	fimbrial protein
GF_3016	yahB	LysR family transcriptional regulator
GF_3910	yahC	DUF1097 domain-containing protein
GF_23410	yaiO	YaiO family outer membrane beta-barrel protein
GF_3455	yaiP	glycosyltransferase family 2 protein
GF_4073	ybcM	helix-turn-helix transcriptional regulator
GF_8818	ybiW	glycyl radical protein
GF_339	ycfZ	TPM domain-containing protein
GF_29234	ycgR	flagellar brake protein
GF_1781	ycgX	DUF1398 domain-containing protein
GF_2007	ycgZ	two-component-system connector protein YcgZ
GF_8125	ycjM	glucosylglycerate phosphorylase
GF_21389	ycjN	carbohydrate ABC transporter substrate-binding protein
GF_10378	ydhF	aldo/keto reductase family oxidoreductase
GF_1045	yedR	hypothetical protein
GF_9309	yefM	YoeB-YefM toxin-antitoxin system antitoxin YefM
GF_8025	yehA	putative fimbrial-like adhesin protein
GF_12584	yfaV	MFS transporter
GF_5237	yfbK	VWA domain-containing protein
GF_14757	yfbL	M28 family peptidase
GF_1583	yfeK	YfeK family protein
GF_17057	ygbI	DeoR/GlpR transcriptional regulator
GF_2497	ygbJ	NAD(P)-dependent oxidoreductase
GF_15558	ygbK	four-carbon acid sugar kinase family protein
GF_15559	ygbL	aldolase
GF_9619	ygbN	GntP family transporter
GF_2073	ygcG	YgcG family protein
GF_9633	ygcQ	electron transfer flavoprotein subunit alpha/FixB family protein
GF_25346	ygcS	MFS transporter
GF_9678	ygfS	4Fe-4S dicluster domain-containing protein
GF_5998	yghD	GspM family type II secretion system protein YghD
GF_8244	yghE	putative type II secretion system L-type protein YghE
GF_3867	yghF	putative type II secretion system C-type protein YghF
GF_4176	yghG	type II secretion system pilot lipoprotein GspS-beta
GF_1365	yghJ	putative lipoprotein YghJ
GF_10338	yghO	DNA-binding protein
GF_15881	yghS	thymidylate kinase
GF_2504	yghT	thymidylate kinase
GF_10616	ygiL	fimbrial-like protein
GF_989	ygiZ	DUF2645 family protein
GF_985	yhfS	aminotransferase class I/II-fold pyridoxal phosphate-dependent enzyme
GF_9887	yhfT	YhfT family protein
GF_7431	yhfU	DUF2620 domain-containing protein
GF_9888	yhfW	phosphopentomutase
GF_25386	yhfX	YhfX family PLP-dependent enzyme
GF_25267	yhfY	PRD domain protein
GF_10784	yhfZ	putative DNA-binding transcriptional regulator YhfZ
GF_9956	yiaJ	IclR family transcriptional regulator YiaJ
GF_26939	yiaK	3-dehydro-L-gulonate 2-dehydrogenase
GF_2093	yiaL	YhcH/YjgK/YiaL family protein
GF_4377	yiaM	2%2C3-diketo-L-gulonate TRAP transporter small permease YiaM
GF_7647	yiaN	2%2C3-diketo-L-gulonate transporter large permease YiaN
GF_1422	yiaO	2%2C3-diketo-L-gulonate transporter substrate-binding protein YiaO
GF_10403	yieK	glucosamine-6-phosphate deaminase
GF_2515	yieL	hypothetical protein
GF_2516	yigF	DUF2628 domain-containing protein
GF_2947	yigG	inner membrane protein
GF_20677	yjaA	stress response protein
GF_2524	yjeO	YjeO family protein
GF_10264	yjjI	YjjI family glycine radical enzyme
GF_7345	ykgH	uncharacterized protein YkgH
GF_10283	ykgR	putative membrane protein YkgR
GF_7704	ykiD	protein YkiD
GF_2051	ymfA	DUF3592 domain-containing protein
GF_2460	ymgA	two-component-system connector protein YmgA
GF_2272	ymgC	protein YmgC
GF_2954	ymgD	YmgD family protein
GF_3162	ymgF	inner membrane protein YmgF
GF_2044	ymgG	glycine zipper family protein
GF_613	ymgL	protein YmgL
GF_15438	yoeB	type II toxin-antitoxin system mRNA interferase toxin YoeB
GF_2054	yojO	uncharacterized protein YojO
GF_16460	yphC	alcohol dehydrogenase catalytic domain-containing protein
GF_8486	yqhG	YbjP/YqhG family protein
GF_22920	yqiH	molecular chaperone
GF_8449	ytjB	YtjB family periplasmic protein

## Sheet: (2) Common in B2
GF_ID	GeneName	Description
GF_16638	aac(3)-IId	aminoglycoside N-acetyltransferase AAC(3)-IId
GF_1264	aadA1	ANT(3'')-Ia family aminoglycoside nucleotidyltransferase AadA1
GF_68	APECO1_RS25865	conjugal transfer protein TrbD
GF_323	APECO1_RS26005	type I toxin-antitoxin system Hok family toxin
GF_1322	APECO1_RS27165	quaternary ammonium compound efflux SMR transporter QacE delta 1
GF_23469	aph(3'')-Ib	aminoglycoside O-phosphotransferase APH(3'')-Ib
GF_10754	arcA	arginine deiminase
GF_7514	C_RS00095	hypothetical protein
GF_5466	C_RS00100	sulfatase-like hydrolase/transferase
GF_4636	C_RS00105	hypothetical protein
GF_4479	C_RS00165	DUF805 domain-containing protein
GF_2045	C_RS00645	hypothetical protein
GF_2752	C_RS00650	bacteriocin immunity protein
GF_258	C_RS01280	hypothetical protein
GF_384	C_RS01300	hypothetical protein
GF_10734	C_RS01525	DeoR family transcriptional regulator
GF_10466	C_RS01540	aldose 1-epimerase family protein
GF_197	C_RS01545	transposase
GF_20286	C_RS01750	RNA ligase RtcB family protein
GF_2376	C_RS01755	peptide chain release factor H
GF_25345	C_RS01905	aldo/keto reductase
GF_10670	C_RS02950	hypothetical protein
GF_10687	C_RS03445	rhomboid family intramembrane serine protease
GF_10485	C_RS03545	anion permease
GF_10554	C_RS03550	YhcH/YjgK/YiaL family protein
GF_20978	C_RS03555	exo-alpha-sialidase
GF_27753	C_RS03565	dihydrodipicolinate synthase family protein
GF_10496	C_RS03570	iron-containing alcohol dehydrogenase
GF_10525	C_RS03575	four-carbon acid sugar kinase family protein
GF_24945	C_RS03580	D-threonate 4-phosphate dehydrogenase
GF_10573	C_RS03585	DeoR/GlpR transcriptional regulator
GF_4809	C_RS03805	tetratricopeptide repeat protein
GF_692	C_RS04500	GPO family capsid scaffolding protein
GF_5017	C_RS05940	DUF4198 domain-containing protein
GF_706	C_RS06730	hypothetical protein
GF_2772	C_RS06805	major capsid protein
GF_1733	C_RS06810	hypothetical protein
GF_247	C_RS07100	ASCH domain-containing protein
GF_2912	C_RS07335	TonB family protein
GF_730	C_RS07455	hypothetical protein
GF_124	C_RS07460	hypothetical protein
GF_10717	C_RS07490	hypothetical protein
GF_5305	C_RS07750	hypothetical protein
GF_15547	C_RS08260	multidrug efflux RND transporter permease subunit
GF_3364	C_RS08490	helix-turn-helix transcriptional regulator
GF_2909	C_RS11285	porin
GF_16607	C_RS11545	inverse autotransporter beta domain-containing protein
GF_1908	C_RS11805	DeoR family transcriptional regulator
GF_1515	C_RS11810	hypothetical protein
GF_2863	C_RS11815	DMT family transporter
GF_2287	C_RS11820	phosphotriesterase
GF_10695	C_RS11875	IS110-like element ISEc20 family transposase
GF_4513	C_RS11925	hypothetical protein
GF_10666	C_RS11930	hypothetical protein
GF_5979	C_RS11935	ABC transporter ATP-binding protein
GF_8398	C_RS11940	iron ABC transporter permease
GF_24170	C_RS11945	ABC transporter substrate-binding protein
GF_10606	C_RS11950	TonB-dependent receptor
GF_684	C_RS14390	hypothetical protein
GF_2895	C_RS14395	hypothetical protein
GF_10567	C_RS15400	AAA family ATPase
GF_7904	C_RS15555	helix-turn-helix domain-containing protein
GF_10511	C_RS15650	TOBE domain-containing protein
GF_4322	C_RS15700	MBL fold metallo-hydrolase
GF_10668	C_RS15705	flavodoxin family protein
GF_3089	C_RS16085	OmpA family protein
GF_2964	C_RS16090	Hcp family type VI secretion system effector
GF_10479	C_RS16155	type VI secretion system ImpA family N-terminal domain-containing protein
GF_10733	C_RS16160	phosphoglycerate dehydrogenase
GF_10649	C_RS16165	SIS domain-containing protein
GF_3025	C_RS16170	PatB family C-S lyase
GF_2329	C_RS16180	PRD domain-containing protein
GF_15508	C_RS16610	methylmalonyl-CoA mutase
GF_533	C_RS16890	hypothetical protein
GF_815	C_RS16900	IS66 family insertion sequence hypothetical protein
GF_3994	C_RS16965	IS3-like element IS600 family transposase
GF_2586	C_RS17235	MFS transporter
GF_6531	C_RS17480	capsule polysaccharide export inner-membrane protein KpsE
GF_6123	C_RS17485	polysaccharide biosynthesis/export family protein
GF_2802	C_RS17495	capsular polysaccharide biosynthesis protein
GF_1383	C_RS17500	capsular biosynthesis protein
GF_131	C_RS17530	ABC transporter ATP-binding protein
GF_418	C_RS17535	ABC transporter permease
GF_4599	C_RS17810	FCD domain-containing protein
GF_4918	C_RS17820	zinc-binding alcohol dehydrogenase family protein
GF_6593	C_RS17825	Ldh family oxidoreductase
GF_11429	C_RS17830	TRAP transporter substrate-binding protein
GF_10684	C_RS17835	TRAP transporter small permease
GF_1775	C_RS17840	TRAP transporter large permease subunit
GF_10533	C_RS17985	aryl-sulfate sulfotransferase
GF_10448	C_RS17990	thiol:disulfide interchange protein DsbA/DsbL
GF_1285	C_RS18030	pilus protein
GF_10600	C_RS19025	aldose 1-epimerase family protein
GF_10449	C_RS19030	sugar kinase
GF_10704	C_RS19045	substrate-binding domain-containing protein
GF_10603	C_RS19055	DeoR/GlpR transcriptional regulator
GF_10705	C_RS19060	sugar kinase
GF_1272	C_RS19905	hypothetical protein
GF_3013	C_RS19990	RecQ family ATP-dependent DNA helicase
GF_10605	C_RS20785	DUF4862 family protein
GF_10532	C_RS21165	class II fructose-bisphosphate aldolase family protein
GF_4773	C_RS21170	PTS fructose transporter subunit IIC
GF_5064	C_RS21175	fructose PTS transporter subunit IIB
GF_10516	C_RS21180	fructose PTS transporter subunit IIA
GF_10730	C_RS21185	PRD domain-containing protein
GF_2170	C_RS21220	MFS transporter
GF_10513	C_RS22475	SIS domain-containing protein
GF_10644	C_RS22490	MurR/RpiR family transcriptional regulator
GF_10536	C_RS22495	LysR family transcriptional regulator
GF_10678	C_RS22500	cytosine permease
GF_10493	C_RS22505	glutamyl-tRNA amidotransferase
GF_10738	C_RS22525	DUF2877 domain-containing protein
GF_6393	C_RS22530	cysteine hydrolase
GF_10535	C_RS22550	tripartite tricarboxylate transporter permease
GF_10655	C_RS22555	tripartite tricarboxylate transporter TctB family protein
GF_10556	C_RS22560	tripartite tricarboxylate transporter substrate binding protein
GF_10661	C_RS22570	2-dehydro-3-deoxygalactonokinase
GF_10737	C_RS22575	IclR family transcriptional regulator
GF_10519	C_RS22815	alcohol dehydrogenase catalytic domain-containing protein
GF_10459	C_RS22820	MFS transporter
GF_10745	C_RS22830	aldose 1-epimerase
GF_7546	C_RS22855	alpha/beta hydrolase
GF_8278	C_RS22860	hypothetical protein
GF_10517	C_RS22865	helix-turn-helix domain-containing protein
GF_22090	C_RS22875	hypothetical protein
GF_1668	C_RS23145	hypothetical protein
GF_5345	C_RS23150	bifunctional metallophosphatase/5'-nucleotidase
GF_8375	C_RS23580	hypothetical protein
GF_2579	C_RS23780	FAD-binding protein
GF_10642	C_RS23790	enoyl-CoA hydratase/isomerase family protein
GF_4536	C_RS23795	acyl CoA:acetate/3-ketoacid CoA transferase
GF_10662	C_RS23800	LacI family DNA-binding transcriptional regulator
GF_8105	C_RS23825	AAA family ATPase
GF_8329	C_RS23860	DASS family sodium-coupled anion symporter
GF_10720	C_RS23865	Ldh family oxidoreductase
GF_10646	C_RS23870	sigma-54-dependent Fis family transcriptional regulator
GF_7267	C_RS23875	sensor histidine kinase
GF_10515	C_RS23935	LysR family transcriptional regulator
GF_10664	C_RS23940	CidA/LrgA family protein
GF_10686	C_RS23945	LrgB family protein
GF_4414	C_RS24010	ABC transporter ATP-binding protein
GF_10475	C_RS24015	ABC transporter ATP-binding protein
GF_10558	C_RS24030	ABC transporter substrate-binding protein
GF_2770	C_RS25005	helix-turn-helix transcriptional regulator
GF_5286	C_RS25030	enoyl-CoA hydratase/isomerase family protein
GF_20739	C_RS25035	sugar phosphate isomerase/epimerase
GF_10602	C_RS25040	3-ketoacyl-ACP reductase
GF_3127	C_RS25045	TetR family transcriptional regulator
GF_2830	C_RS25245	arginine repressor
GF_5304	C_RS25250	YfcC family protein
GF_4374	C_RS25660	TRAP transporter large permease
GF_5206	C_RS25665	TRAP transporter small permease
GF_3347	C_RS25670	TRAP transporter substrate-binding protein DctP
GF_2141	C_RS25995	hypothetical protein
GF_1406	C_RS26215	PbsX family transcriptional regulator
GF_10748	C_RS27155	hypothetical protein
GF_15929	C_RS29130	DUF3927 family protein
GF_4944	C_RS29640	hypothetical protein
GF_2619	C_RS29760	hypothetical protein
GF_10710	C_RS29785	hypothetical protein
GF_10788	C_RS29850	hypothetical protein
GF_25426	C_RS29905	hypothetical protein
GF_4608	CE10_RS26885	DsbA family protein
GF_12283	chrA	chromate efflux transporter
GF_12532	clbS	colibactin self-protection protein ClbS
GF_569	dfrA17	trimethoprim-resistant dihydrofolate reductase DfrA17
GF_10547	dsbI	protein-disulfide oxidoreductase DsbI
GF_713	EC042_RS30355	DUF3330 domain-containing protein
GF_12285	ECABU_RS09360	hypothetical protein
GF_1751	ECHS_RS10610	hypothetical protein
GF_7796	ECIAI39_RS09515	ISL3-like element ISEc53 family transposase
GF_23947	ECO103_RS09855	M15 family metallopeptidase
GF_3369	ECO103_RS09865	phage tail protein
GF_3370	ECO103_RS09870	phage virion morphogenesis protein
GF_1811	ECO103_RS09960	ogr/Delta-like zinc finger family protein
GF_5477	ECO103_RS32155	hypothetical protein
GF_11461	ECO111_RS28435	aminoglycoside O-phosphotransferase APH(6)-Id
GF_2126	ECO111_RS28470	class A broad-spectrum beta-lactamase TEM-1
GF_528	ECO111_RS29895	hypothetical protein
GF_261	ECO111_RS29910	relaxosome protein TraM
GF_3440	ECO26_RS14455	head completion/stabilization protein
GF_17036	ECOK1_RS11085	epoxyqueuosine reductase QueH
GF_12614	ECOLIN_RS24950	type I restriction endonuclease subunit R
GF_8148	ECOLIN_RS24960	type I restriction-modification system subunit M
GF_12615	ECOLIN_RS24965	restriction endonuclease
GF_6125	ECONIH1_RS05580	DUF2254 domain-containing protein
GF_15063	ECONIH1_RS26770	Mph(A) family macrolide 2'-phosphotransferase
GF_11444	ECONIH1_RS26775	MFS transporter
GF_7844	ECONIH1_RS26780	TetR/AcrR family transcriptional regulator
GF_12280	ECONIH1_RS26795	helix-turn-helix transcriptional regulator
GF_1782	ECONIH1_RS26805	hypothetical protein
GF_12696	ECP_RS26760	IS3-like element IS1397 family transposase
GF_4010	ECs_1696	methyltransferase
GF_336	ECs_4542	hypothetical protein
GF_4383	ECS88_RS26150	S-methyl-5-thioribose kinase
GF_2750	ECS88_RS26165	multidrug DMT transporter permease
GF_11766	ECSE_RS09605	phage holin family protein
GF_16868	ECSE_RS09635	GPW/gp25 family protein
GF_591	ECSE_RS24465	IS6-like element IS26 family transposase
GF_223	ECSF_RS01305	hypothetical protein
GF_12470	ECSF_RS01325	type IV toxin-antitoxin system AbiEi family antitoxin domain-containing protein
GF_12469	ECSF_RS01330	nucleotidyl transferase AbiEii/AbiGii toxin family protein
GF_13628	ECSF_RS02285	hypothetical protein
GF_13600	ECSF_RS02290	hypothetical protein
GF_4292	ECSF_RS02305	type II toxin-antitoxin system RelE/ParE family toxin
GF_1845	ECSF_RS06620	hypothetical protein
GF_2969	ECSF_RS06625	hypothetical protein
GF_7682	ECSF_RS07015	HlyD family secretion protein
GF_12693	ECSF_RS07020	DHA2 family efflux MFS transporter permease subunit
GF_12869	ECSF_RS13260	RNA ligase family protein
GF_2877	ECSF_RS18595	virulence RhuM family protein
GF_6452	ECSF_RS22585	hypothetical protein
GF_11855	ECSF_RS22835	BrnT family toxin
GF_11704	ECSF_RS22840	BrnA antitoxin family protein
GF_152	ECSF_RS23270	conjugal transfer protein TraP
GF_570	ECSF_RS23315	conjugal transfer pilus assembly protein TraU
GF_578	ECSF_RS23375	conjugal transfer protein TraH
GF_13747	ECSF_RS23525	Na(+)-translocating NADH-quinone reductase subunit C
GF_13574	ECSF_RS23535	iron transporter
GF_8390	ECSF_RS23540	DUF2318 domain-containing protein
GF_13667	ECSF_RS23545	ABC transporter permease
GF_13631	ECSF_RS23550	ABC transporter permease
GF_13562	ECSF_RS23555	ABC transporter ATP-binding protein
GF_13703	ECSF_RS23560	TlpA family protein disulfide reductase
GF_13656	ECSF_RS23565	hypothetical protein
GF_2067	ECSF_RS23750	hypothetical protein
GF_13717	ECSF_RS25955	hypothetical protein
GF_2104	ECSMS35_RS25105	conjugal transfer protein TraB
GF_23914	ECSMS35_RS25530	IS110-like element IS5075 family transposase
GF_598	ECSMS35_RS25665	transposase
GF_3195	ECSMS35_RS25680	EamA family transporter
GF_11322	ECSMS35_RS25685	cysteine hydrolase
GF_1469	ECSMS35_RS25735	CPBP family intramembrane metalloprotease
GF_25036	fucP	L-fucose:H+ symporter permease
GF_10591	fyuA	siderophore yersiniabactin receptor FyuA
GF_10545	hcp	type VI secretion system tube protein Hcp
GF_10726	hyxR	LuxR family transcriptional regulator HyxR
GF_2918	intI1	class 1 integron integrase IntI1
GF_7214	irp1	yersiniabactin polyketide synthase HMWP1
GF_7318	irp2	yersiniabactin non-ribosomal peptide synthetase HMWP2
GF_1755	istA	IS21-like element IS100 family transposase
GF_23931	istA	IS21-like element ISEc12 family transposase
GF_1002	istB	IS21-like element IS100kyp family helper ATPase IstB
GF_18592	istB	IS21-like element ISEc12 family helper ATPase IstB
GF_5754	iucA	aerobactin synthase IucA
GF_10691	iucB	N(6)-hydroxylysine O-acetyltransferase
GF_10633	iucC	aerobactin synthase IucC
GF_5755	iucD	NADPH-dependent L-lysine N(6)-monooxygenase
GF_6166	iutA	ferric aerobactin receptor IutA
GF_10463	lpdA	dihydrolipoyl dehydrogenase
GF_12394	mtnA	S-methyl-5-thioribose-1-phosphate isomerase
GF_263	NRG857_RS23300	transglycosylase SLT domain-containing protein
GF_1463	O3K_RS25840	class A extended-spectrum beta-lactamase CTX-M-15
GF_12519	O3K_RS25845	IS1380-like element ISEc9 family transposase
GF_10552	odhB	2-oxoglutarate dehydrogenase complex dihydrolipoyllysine-residue succinyltransferase
GF_1644	papI	major pilus subunit operon transcriptional regulator PapI
GF_1975	papX	HTH-type transcriptional regulator PapX
GF_13893	PCN061_RS24350	DUF3883 domain-containing protein
GF_4671	pemI	type II toxin-antitoxin system antitoxin PemI
GF_10472	pnuC	nicotinamide riboside transporter PnuC
GF_395	pO157p16	hypothetical protein
GF_1893	PPECC33_RS04760	DUF2570 domain-containing protein
GF_724	PPECC33_RS20365	AAA family ATPase
GF_24942	PPECC33_RS20370	hypothetical protein
GF_7177	PPECC33_RS20375	hypothetical protein
GF_24952	ptsG	glucose-specific PTS transporter subunit IIBC
GF_5298	rbsK	ribokinase
GF_14052	repE	replication initiation protein RepE
GF_5	rfbC	dTDP-4-dehydrorhamnose 3%2C5-epimerase
GF_376	rfbD	dTDP-4-dehydrorhamnose reductase
GF_671	RR31_RS24085	hypothetical protein
GF_13664	RR31_RS24190	protein disulfide oxidoreductase
GF_4366	RR31_RS24200	FTR1 family iron permease
GF_10240	sgcA	PTS sugar transporter subunit IIA
GF_10436	sgcB	PTS sugar transporter subunit IIB
GF_10239	sgcE	ribulose-phosphate 3 epimerase family protein
GF_10241	sgcQ	BtpA family protein SgcQ
GF_10238	sgcR	DeoR/GlpR transcriptional regulator
GF_10243	sgcX	M42 family metallopeptidase
GF_3173	sinH	intimin-like inverse autotransporter SinH
GF_4992	sitA	iron/manganese ABC transporter substrate-binding protein SitA
GF_4315	sitB	iron/manganese ABC transporter ATP-binding protein SitB
GF_5139	sitC	iron/manganese ABC transporter permease subunit SitC
GF_5008	sitD	iron/manganese ABC transporter permease subunit SitD
GF_11809	sul2	sulfonamide-resistant dihydropteroate synthase Sul2
GF_220	SY51_RS04575	phage late control D family protein
GF_20720	SY51_RS04600	phage tail tape measure protein
GF_135	SY51_RS04625	tail fiber protein
GF_594	SY51_RS04635	baseplate J/gp47 family protein
GF_1286	SY51_RS04690	terminase
GF_1003	SY51_RS04695	phage major capsid protein%2C P2 family
GF_476	SY51_RS04705	terminase family protein
GF_236	SY51_RS07700	tail fiber assembly protein
GF_18	SY51_RS27100	hypothetical protein
GF_1489	tet(A)	tetracycline efflux MFS transporter Tet(A)
GF_5075	tetR(A)	tetracycline resistance transcriptional repressor TetR(A)
GF_718	tnpA	IS200/IS605-like element IS200C family transposase
GF_5357	topAI	YjhX family toxin
GF_225	traA	type IV conjugative transfer system pilin TraA
GF_1446	traC	type IV secretion system protein TraC
GF_464	traD	type IV conjugative transfer system coupling protein TraD
GF_1414	traE	type IV conjugative transfer system protein TraE
GF_14463	traF	type-F conjugative transfer system pilin assembly protein TraF
GF_583	traG	conjugal transfer mating pair stabilization protein TraG
GF_3309	traI	conjugative transfer relaxase/helicase TraI
GF_776	traK	type-F conjugative transfer system secretin TraK
GF_1166	traL	type IV conjugative transfer system protein TraL
GF_7201	traN	type-F conjugative transfer system mating-pair stabilization protein TraN
GF_545	traQ	type-F conjugative transfer system pilin chaperone TraQ
GF_2035	traR	conjugal transfer protein TraR
GF_5843	traV	type IV conjugative transfer system lipoprotein TraV
GF_2103	traW	type-F conjugative transfer system protein TraW
GF_12229	traY	conjugal transfer relaxosome protein TraY
GF_954	trbA	conjugal transfer protein TrbA
GF_413	trbB	type-F conjugative transfer system pilin assembly thiol-disulfide isomerase TrbB
GF_616	trbC	type-F conjugative transfer system pilin assembly protein TrbC
GF_369	trbE	conjugal transfer protein TrbE
GF_3796	trbG	conjugal transfer protein TrbG
GF_6060	trbI	type-F conjugative transfer system protein TrbI
GF_24955	trbJ	P-type conjugative transfer protein TrbJ
GF_14915	tssA	type VI secretion system protein TssA
GF_1683	tssB	type VI secretion system contractile sheath small subunit
GF_3728	tssE	type VI secretion system baseplate subunit TssE
GF_1773	tssF	type VI secretion system baseplate subunit TssF
GF_8012	tssG	type VI secretion system baseplate subunit TssG
GF_2622	tssH	type VI secretion system ATPase TssH
GF_14503	tssJ	type VI secretion system lipoprotein TssJ
GF_14930	tssK	type VI secretion system baseplate subunit TssK
GF_14941	tssL	type VI secretion system protein TssL%2C short form
GF_3392	UTI89_RS06430	prophage tail fiber N-terminal domain-containing protein
GF_11209	UTI89_RS16180	prohibitin family protein
GF_3853	vgrG	type VI secretion system tip protein VgrG
GF_9974	waaB	lipopolysaccharide 1%2C6-galactosyltransferase
GF_4199	waaJ	UDP-glucose:(glucosyl)LPS alpha-1%2C2-glucosyltransferase
GF_12872	waaL	O-antigen ligase
GF_2512	waaS	hypothetical protein
GF_9972	waaU	glycosyltransferase family 9 protein
GF_3417	waaZ	3-deoxy-D-manno-oct-2-ulosonate III transferase WaaZ
GF_4140	wbbJ	LPS biosynthesis protein
GF_9314	wbbK	glycosyltransferase
GF_10624	ybtA	yersiniabactin transcriptional regulator YbtA
GF_10743	ybtP	yersiniabactin ABC transporter ATP-binding/permease protein YbtP
GF_10744	ybtQ	yersiniabactin ABC transporter ATP-binding/permease protein YbtQ
GF_17258	ybtS	yersiniabactin biosynthesis salicylate synthase YbtS
GF_10488	ybtT	yersiniabactin biosynthesis thioesterase YbtT
GF_10627	ybtU	yersiniabactin biosynthesis oxidoreductase YbtU
GF_10690	ybtX	yersiniabactin-associated zinc MFS transporter YbtX
GF_24136	ydfJ	MHS family MFS transporter YdfJ
GF_5488	yfjI	DUF3987 domain-containing protein
GF_10235	yjhF	GntP family permease
GF_6800	yjhG	xylonate dehydratase YjhG
GF_8603	yjhH	dihydrodipicolinate synthase family protein
GF_10237	yjhI	IclR family transcriptional regulator
GF_5508	yjhP	class I SAM-dependent methyltransferase
GF_13564	yjhQ	N-acetyltransferase
GF_4229	yjhU	sugar-binding transcriptional regulator
GF_25361	yjjJ	type II toxin-antitoxin system HipA family toxin YjjJ
GF_8471	ykfC	CP4-6 prophage%3B PF00078 domain-containing protein YkfC

## Sheet: (3) Common in ST131
GF_ID	GeneName	Description
GF_7748	AN203_RS28975	alcohol dehydrogenase
GF_13768	AUO99_RS03855	hypothetical protein
GF_3555	AUO99_RS06870	ORF6N domain-containing protein
GF_21341	AUO99_RS19970	fimbrial biogenesis outer membrane usher protein
GF_3014	AUO99_RS19995	autotransporter outer membrane beta-barrel domain-containing protein
GF_352	AUO99_RS26655	prophage tail fiber N-terminal domain-containing protein
GF_6145	AUO99_RS27960	hypothetical protein
GF_17982	BE964_RS24195	phage tail protein
GF_3714	C_RS07625	hemolysin E
GF_10742	C_RS07890	ketoacyl-ACP synthase III
GF_10652	C_RS07900	MBL fold metallo-hydrolase
GF_10562	C_RS07905	coenzyme F390 synthetase
GF_10715	C_RS07910	inositol phosphorylceramide synthase
GF_10689	C_RS07915	sterol desaturase family protein
GF_10638	C_RS07920	acyl-CoA desaturase
GF_13612	C_RS15550	hypothetical protein
GF_3027	C_RS17090	DUF1471 domain-containing protein
GF_2595	C_RS17095	TetR/AcrR family transcriptional regulator
GF_2019	C_RS17100	DUF417 family protein
GF_4514	C_RS17110	hypothetical protein
GF_15846	C_RS17115	hypothetical protein
GF_880	C_RS17125	hypothetical protein
GF_5319	C_RS17250	alpha/beta hydrolase
GF_10611	C_RS17255	N-acetylneuraminate epimerase
GF_10619	C_RS17265	alpha/beta hydrolase
GF_10696	C_RS17340	hypothetical protein
GF_2659	C_RS17460	type IV toxin-antitoxin system AbiEi family antitoxin domain-containing protein
GF_10546	C_RS21590	hypothetical protein
GF_10766	C_RS29450	lysis system i-spanin subunit Rz
GF_10582	C_RS29665	hypothetical protein
GF_304	C_RS29755	hypothetical protein
GF_10774	C_RS29795	hypothetical protein
GF_3348	CE10_RS06670	hypothetical protein
GF_3730	EC55989_RS11065	flagellin FliC
GF_1700	ECABU_RS09240	DNA-binding protein
GF_5812	ECABU_RS09320	hypothetical protein
GF_4965	ECABU_RS09355	phage major tail tube protein
GF_4923	ECABU_RS09395	GPW/gp25 family protein
GF_12681	ECABU_RS27000	transposase domain-containing protein
GF_13638	ECIAI39_RS09745	hypothetical protein
GF_21098	ECIAI39_RS09765	hypothetical protein
GF_4864	ECIAI39_RS09815	putative holin
GF_19009	ECIAI39_RS09830	membrane protein
GF_13563	ECIAI39_RS09855	minor capsid protein
GF_13566	ECIAI39_RS09860	phage virion morphogenesis protein
GF_1827	ECIAI39_RS09875	DUF2190 family protein
GF_2688	ECIAI39_RS09880	DUF1320 domain-containing protein
GF_13685	ECIAI39_RS09885	Gp37 family protein
GF_4777	ECIAI39_RS09890	hypothetical protein
GF_3382	ECIAI39_RS09895	phage tail sheath subtilisin-like domain-containing protein
GF_1673	ECIAI39_RS09910	phage tail assembly protein
GF_3053	ECIAI39_RS09915	GpE family phage tail protein
GF_5265	ECIAI39_RS09930	tail protein X
GF_4394	ECIAI39_RS09955	phage tail protein I
GF_4626	ECO111_RS05520	transcriptional regulator
GF_3654	ECOLIN_RS24955	restriction endonuclease subunit S
GF_11056	ECs_4952	host-nuclease inhibitor protein
GF_4045	ECs_4969	DNA packaging protein
GF_21804	ECSE_RS11585	phage holin family protein
GF_7242	ECSE_RS11590	hypothetical protein
GF_13672	ECSE_RS11610	hypothetical protein
GF_11097	ECSF_RS00110	glycoside hydrolase family 31 protein
GF_11118	ECSF_RS00115	MFS transporter
GF_13590	ECSF_RS00350	DeoR family transcriptional regulator
GF_13652	ECSF_RS00355	dihydrodipicolinate synthase family protein
GF_13647	ECSF_RS00360	tripartite tricarboxylate transporter substrate binding protein
GF_5071	ECSF_RS00840	type 1 fimbrial protein
GF_12881	ECSF_RS00850	fimbrial biogenesis outer membrane usher protein
GF_5296	ECSF_RS00855	type 1 fimbrial protein
GF_2234	ECSF_RS01310	restriction endonuclease subunit S
GF_16248	ECSF_RS01315	SAM-dependent DNA methyltransferase
GF_16249	ECSF_RS01320	type I restriction endonuclease subunit R
GF_969	ECSF_RS02405	DUF2931 family protein
GF_13661	ECSF_RS02685	sugar ABC transporter ATP-binding protein
GF_13640	ECSF_RS02695	D-ribose ABC transporter substrate-binding protein
GF_13689	ECSF_RS02705	sugar-binding transcriptional regulator
GF_13680	ECSF_RS02710	transketolase
GF_4239	ECSF_RS03380	FadR family transcriptional regulator
GF_4515	ECSF_RS03385	RraA family protein
GF_4760	ECSF_RS03390	zinc-binding alcohol dehydrogenase family protein
GF_7015	ECSF_RS03395	SDR family oxidoreductase
GF_5297	ECSF_RS03400	UxaA family hydrolase
GF_8085	ECSF_RS03405	UxaA family hydrolase
GF_6946	ECSF_RS06130	retron Ec67 family RNA-directed DNA polymerase/endonuclease
GF_13586	ECSF_RS06135	hypothetical protein
GF_13708	ECSF_RS06140	hypothetical protein
GF_20600	ECSF_RS06145	hypothetical protein
GF_2899	ECSF_RS06155	hypothetical protein
GF_2057	ECSF_RS06160	hypothetical protein
GF_4349	ECSF_RS06165	hypothetical protein
GF_13558	ECSF_RS06170	hypothetical protein
GF_3439	ECSF_RS06175	DUF2787 family protein
GF_18216	ECSF_RS06180	hypothetical protein
GF_2663	ECSF_RS06190	site-specific integrase
GF_13619	ECSF_RS06195	hypothetical protein
GF_6030	ECSF_RS06205	hypothetical protein
GF_5036	ECSF_RS06210	hypothetical protein
GF_6139	ECSF_RS06215	hypothetical protein
GF_13593	ECSF_RS06225	DUF2339 domain-containing protein
GF_7147	ECSF_RS06250	IS3-like element ISEc24 family transposase
GF_18258	ECSF_RS06260	integrase arm-type DNA-binding domain-containing protein
GF_13591	ECSF_RS11870	sce7725 family protein
GF_13551	ECSF_RS11875	sce7726 family protein
GF_3805	ECSF_RS11880	ogr/Delta-like zinc finger family protein
GF_15485	ECSF_RS11885	DUF927 domain-containing protein
GF_3446	ECSF_RS11890	hypothetical protein
GF_13649	ECSF_RS11895	hypothetical protein
GF_15482	ECSF_RS11905	P2 family phage major capsid protein
GF_19104	ECSF_RS11910	hypothetical protein
GF_6388	ECSF_RS11915	AlpA family transcriptional regulator
GF_4451	ECSF_RS13350	hypothetical protein
GF_1764	ECSF_RS13720	carbohydrate porin
GF_11162	ECSF_RS13725	sucrose-specific PTS transporter subunit IIBC
GF_6088	ECSF_RS13730	sucrose-6-phosphate hydrolase
GF_5223	ECSF_RS13735	LacI family DNA-binding transcriptional regulator
GF_3128	ECSF_RS14020	PAAR domain-containing protein
GF_1730	ECSF_RS14025	hypothetical protein
GF_5256	ECSF_RS19350	hypothetical protein
GF_13780	ECSF_RS19915	hypothetical protein
GF_13677	ECSF_RS20830	Nramp family divalent metal transporter
GF_16570	ECSF_RS21355	AraC family transcriptional regulator
GF_13718	ECSF_RS22470	Alw26I/Eco31I/Esp3I family type II restriction adenine-specific DNA-methyltransferase
GF_13710	ECSF_RS22475	DNA cytosine methyltransferase
GF_13849	ECSF_RS22480	Alw26I/Eco31I/Esp3I family type II restriction endonuclease
GF_5699	ECSF_RS22485	McrC family protein
GF_13597	ECSF_RS22490	AAA family ATPase
GF_13644	ECSF_RS22495	glycosyltransferase family 2 protein
GF_13722	ECSF_RS24405	hypothetical protein
GF_4995	ECSF_RS25735	hypothetical protein
GF_5178	ECSF_RS26155	hypothetical protein
GF_13712	ECSF_RS26230	hypothetical protein
GF_16252	ECSF_RS26305	ash family protein
GF_3222	G2583_RS31670	endopeptidase
GF_13610	hcp	type VI secretion system tube protein Hcp
GF_7340	HW42_RS14770	ImmA/IrrE family metallo-endopeptidase
GF_13713	HW42_RS14870	helix-turn-helix domain-containing protein
GF_12595	PPECC33_RS04900	hypothetical protein
GF_12570	PPECC33_RS04905	hypothetical protein
GF_1019	PPECC33_RS04910	transcriptional regulator
GF_1232	PPECC33_RS04915	helix-turn-helix domain-containing protein
GF_13573	radC	DNA repair protein RadC
GF_13568	RR31_RS22750	TetR family transcriptional regulator C-terminal domain-containing protein
GF_5070	sat	serine protease autotransporter toxin Sat
GF_13697	SY51_RS00380	tripartite tricarboxylate transporter TctB family protein
GF_13594	SY51_RS00385	tripartite tricarboxylate transporter permease
GF_7575	SY51_RS00865	molecular chaperone
GF_13637	SY51_RS01325	hypothetical protein
GF_13720	SY51_RS01330	hypothetical protein
GF_13616	SY51_RS02890	SDR family oxidoreductase
GF_13693	SY51_RS02895	SDR family oxidoreductase
GF_13595	SY51_RS02910	DUF2291 domain-containing protein
GF_13603	SY51_RS02920	FGGY-family carbohydrate kinase
GF_13700	SY51_RS02935	transketolase
GF_12286	SY51_RS04715	hypothetical protein
GF_14019	SY51_RS04720	DUF4760 domain-containing protein
GF_1421	SY51_RS04895	tail fiber protein
GF_8	SY51_RS04900	tail fiber protein
GF_6067	SY51_RS04910	baseplate J/gp47 family protein
GF_2624	SY51_RS04920	phage baseplate assembly protein V
GF_3428	SY51_RS04925	phage late control D family protein
GF_4614	SY51_RS04935	phage tail protein
GF_515	SY51_RS04940	phage tail tape measure protein
GF_5811	SY51_RS05005	DUF935 domain-containing protein
GF_2777	SY51_RS05015	DUF3486 family protein
GF_13585	SY51_RS05020	hypothetical protein
GF_1759	SY51_RS05030	hypothetical protein
GF_1007	SY51_RS05035	transglycosylase SLT domain-containing protein
GF_2626	SY51_RS05045	hypothetical protein
GF_13711	SY51_RS05050	hypothetical protein
GF_5115	SY51_RS05055	hypothetical protein
GF_2829	SY51_RS05060	DNA adenine methylase
GF_13552	SY51_RS05065	helix-turn-helix transcriptional regulator
GF_4288	SY51_RS05075	helix-turn-helix domain-containing protein
GF_428	SY51_RS05080	DUF3102 domain-containing protein
GF_13682	SY51_RS05085	hypothetical protein
GF_6948	SY51_RS05090	DDE-type integrase/transposase/recombinase
GF_13666	SY51_RS05095	AAA family ATPase
GF_1849	SY51_RS05115	hypothetical protein
GF_4447	SY51_RS05120	hypothetical protein
GF_4382	SY51_RS05130	DUF2786 domain-containing protein
GF_4745	SY51_RS05135	hypothetical protein
GF_13581	SY51_RS05140	hypothetical protein
GF_13692	SY51_RS05145	regulatory protein GemA
GF_3113	SY51_RS05150	DNA-binding protein
GF_2178	SY51_RS06330	inverse autotransporter beta-barrel domain-containing protein
GF_8071	SY51_RS06335	alpha/beta hydrolase
GF_13683	SY51_RS06935	AlpA family phage regulatory protein
GF_6161	SY51_RS07355	helix-turn-helix domain-containing protein
GF_20780	SY51_RS07695	tail fiber assembly protein
GF_23577	SY51_RS07725	Rha family transcriptional regulator
GF_6212	SY51_RS10530	hypothetical protein
GF_13723	SY51_RS10540	tail protein X
GF_12351	SY51_RS10545	phage tail protein
GF_5820	SY51_RS10550	hypothetical protein
GF_5060	SY51_RS10555	phage tail assembly protein
GF_13643	SY51_RS10560	phage major tail tube protein
GF_1688	SY51_RS10565	phage tail sheath subtilisin-like domain-containing protein
GF_13623	SY51_RS10570	hypothetical protein
GF_21864	SY51_RS10575	phage tail protein
GF_13579	SY51_RS10580	phage tail protein I
GF_13625	SY51_RS10585	baseplate J/gp47 family protein
GF_13657	SY51_RS10590	GPW/gp25 family protein
GF_22122	SY51_RS10595	phage baseplate assembly protein V
GF_13550	SY51_RS10600	hypothetical protein
GF_4850	SY51_RS10605	hypothetical protein
GF_13725	SY51_RS10610	hypothetical protein
GF_4345	SY51_RS10615	DNA-packaging protein
GF_13706	SY51_RS10620	major capsid protein
GF_13582	SY51_RS10625	hypothetical protein
GF_21797	SY51_RS10630	S49 family peptidase
GF_13580	SY51_RS10640	hypothetical protein
GF_21794	SY51_RS10645	phage terminase large subunit family protein
GF_13726	SY51_RS10655	hypothetical protein
GF_4815	SY51_RS10660	hypothetical protein
GF_2611	SY51_RS10665	TIGR02594 family protein
GF_5648	SY51_RS10680	antitermination protein
GF_13651	SY51_RS10710	hypothetical protein
GF_13615	SY51_RS10715	hypothetical protein
GF_13690	SY51_RS10725	hypothetical protein
GF_13613	SY51_RS10730	hypothetical protein
GF_13698	SY51_RS10735	DUF1311 domain-containing protein
GF_4772	SY51_RS10750	hypothetical protein
GF_13659	SY51_RS10760	hypothetical protein
GF_4724	SY51_RS10770	AAA family ATPase
GF_13670	SY51_RS10775	hypothetical protein
GF_4997	SY51_RS10780	hypothetical protein
GF_13599	SY51_RS10785	hypothetical protein
GF_3458	SY51_RS10790	helix-turn-helix domain-containing protein
GF_7408	SY51_RS10800	hypothetical protein
GF_6247	SY51_RS10805	hypothetical protein
GF_13803	SY51_RS10810	siphovirus Gp157 family protein
GF_13658	SY51_RS10815	hypothetical protein
GF_13648	SY51_RS10820	DUF4224 domain-containing protein
GF_7660	SY51_RS10825	tyrosine-type recombinase/integrase
GF_4510	SY51_RS11760	glycosyltransferase family 2 protein
GF_7268	SY51_RS11780	glycosyltransferase family 4 protein
GF_13627	SY51_RS11785	glycosyltransferase family 2 protein
GF_13620	SY51_RS15785	hypothetical protein
GF_13727	SY51_RS15790	hypothetical protein
GF_20629	SY51_RS15800	DUF4123 domain-containing protein
GF_3230	SY51_RS15810	DUF2235 domain-containing protein
GF_4836	SY51_RS15820	transglycosylase SLT domain-containing protein
GF_15350	SY51_RS15825	hypothetical protein
GF_5169	SY51_RS15830	hypothetical protein
GF_13673	SY51_RS22130	hypothetical protein
GF_22769	SY51_RS23735	molecular chaperone
GF_13608	SY51_RS23740	hypothetical protein
GF_7545	SY51_RS23745	autotransporter outer membrane beta-barrel domain-containing protein
GF_13679	SY51_RS24520	IclR family transcriptional regulator
GF_18161	SY51_RS24530	altronate dehydratase
GF_13601	SY51_RS24535	4-hydroxythreonine-4-phosphate dehydrogenase PdxA
GF_13662	SY51_RS24540	MFS transporter
GF_13721	SY51_RS27240	hypothetical protein
GF_27230	SY51_RS27680	recombinase family protein
GF_7921	SY51_RS27695	ash family protein
GF_3123	SY51_RS30845	hypothetical protein
GF_20916	wzx	O25 family O-antigen flippase

## Sheet: (4) Rare in ST131
GF_ID	GeneName	Description
GF_23477	abgA	p-aminobenzoyl-glutamate hydrolase subunit AbgA
GF_9064	abgB	p-aminobenzoyl-glutamate hydrolase subunit AbgB
GF_9066	abgR	LysR family transcriptional regulator
GF_8451	argK	methylmalonyl-CoA mutase-interacting GTPase YgfD
GF_1930	arsB	arsenite/antimonite:H(+) antiporter ArsB
GF_510	arsR	As(III)-sensing metalloregulatory transcriptional repressor ArsR
GF_9605	ascB	6-phospho-beta-glucosidase AscB
GF_3026	ascF	PTS cellobiose/arbutin/salicin transporter subunit IIBC
GF_10991	ascG	DNA-binding transcriptional regulator AscG
GF_1127	cas2	type I-E CRISPR-associated endoribonuclease Cas2
GF_9093	curA	NADPH-dependent curcumin/dihydrocurcumin reductase
GF_8625	cynR	transcriptional regulator CynR
GF_16256	cynS	cyanase
GF_27974	cynT	carbonic anhydrase CynT
GF_10835	cynX	cyanate transporter CynX
GF_3294	cyuP	HAAAP family serine/threonine permease
GF_4185	dcuD	putative transporter DcuD
GF_29193	ddpA	ABC transporter substrate-binding protein
GF_12755	ddpD	ABC transporter ATP-binding protein
GF_29299	ddpF	ABC transporter ATP-binding protein
GF_9100	ddpX	D-alanyl-D-alanine dipeptidase
GF_1473	dinD	DNA damage-inducible protein D
GF_2105	dinJ	type II toxin-antitoxin system antitoxin DinJ
GF_9231	dmlA	multifunctional D-malate/3-isopropylmalate/tartarate dehydrogenase
GF_4116	dosC	diguanylate cyclase DosC
GF_9095	ECs_0244	hypothetical protein
GF_663	elfA	fimbrial protein
GF_8889	elfD	molecular chaperone
GF_1567	elfG	fimbrial protein
GF_4209	espL4	type III secretion system effector EspL4
GF_7846	fimZ	fimbria biosynthesis transcriptional regulator FimZ
GF_3148	frlA	fructoselysine/psicoselysine transporter
GF_9885	frlB	fructoselysine 6-phosphate deglycase
GF_6672	frlC	fructoselysine 3-epimerase
GF_9886	frlR	putative DNA-binding transcriptional regulator FrlR
GF_4811	frvA	PTS fructose transporter subunit IIA
GF_8334	frvB	PTS fructose-like transporter subunit IIBC
GF_2942	frvR	putative frv operon regulatory protein
GF_10069	frvX	aminopeptidase
GF_2246	gfcA	threonine-rich inner membrane protein GfcA
GF_29375	gfcB	YjbF family lipoprotein
GF_21589	gspE	type II secretion system protein GspE
GF_9533	hcaB	3-phenylpropionate-dihydrodiol/cinnamic acid-dihydrodiol dehydrogenase
GF_9532	hcaC	bifunctional 3-phenylpropionate/cinnamic acid dioxygenase ferredoxin subunit
GF_7644	hcaD	phenylpropionate dioxygenase ferredoxin reductase subunit
GF_9531	hcaE	aromatic ring-hydroxylating dioxygenase subunit alpha
GF_4160	hcaF	3-phenylpropionate/cinnamic acid dioxygenase subunit beta
GF_4159	hcaR	DNA-binding transcriptional regulator HcaR
GF_1901	hicA	type II toxin-antitoxin system mRNA interferase toxin HicA
GF_10940	hicB	type II toxin-antitoxin system antitoxin HicB
GF_6027	hyfA	hydrogenase 4 subunit HyfA
GF_9506	hyfE	hydrogenase 4 membrane subunit
GF_1699	hyfF	hydrogenase 4 subunit F
GF_2494	hyfH	hydrogenase 4 subunit H
GF_2031	hyfR	DNA-binding transcriptional regulator HyfR
GF_1618	lhr	ATP-dependent helicase
GF_3586	lsrA	autoinducer 2 ABC transporter ATP-binding protein LsrA
GF_6734	lsrB	autoinducer 2 ABC transporter substrate-binding protein LsrB
GF_3645	lsrC	autoinducer 2 ABC transporter permease LsrC
GF_6735	lsrD	autoinducer 2 ABC transporter permease LsrD
GF_4849	lsrF	3-hydroxy-5-phosphonooxypentane-2%2C4-dione thiolase
GF_3644	lsrG	(4S)-4-hydroxy-5-phosphonooxypentane-2%2C3-dione isomerase
GF_1143	lsrK	autoinducer-2 kinase
GF_2469	lsrR	transcriptional regulator LsrR
GF_4169	mazE	type II toxin-antitoxin system antitoxin MazE
GF_2500	mazF	endoribonuclease MazF
GF_3667	mcbR	colanic acid/biofilm transcriptional regulator McbR
GF_25141	melB	melibiose:sodium transporter MelB
GF_8450	murR	HTH-type transcriptional regulator MurR
GF_4042	ompL	porin OmpL
GF_8609	paoA	aldehyde dehydrogenase iron-sulfur subunit
GF_13432	paoB	aldehyde oxidoreductase FAD-binding subunit PaoB
GF_3136	paoC	aldehyde oxidoreductase molybdenum-binding subunit PaoC
GF_19652	paoD	molybdenum cofactor insertion chaperone PaoD
GF_1615	pptA	tautomerase PptA
GF_9103	pqqL	insulinase family protein
GF_9046	puuA	glutamate-putrescine ligase
GF_9049	puuB	gamma-glutamylputrescine oxidase
GF_7916	puuC	aldehyde dehydrogenase PuuC
GF_9047	puuD	gamma-glutamyl-gamma-aminobutyrate hydrolase
GF_9048	puuR	HTH-type transcriptional regulator PuuR
GF_2	rhsC	rhs element protein RhsC
GF_7192	rtcA	RNA 3'-terminal phosphate cyclase
GF_14361	rtcB	RNA-splicing ligase RtcB
GF_8195	rtcR	DNA-binding transcriptional regulator RtcR
GF_2503	scpA	methylmalonyl-CoA mutase
GF_9695	scpB	methylmalonyl-CoA decarboxylase
GF_7179	scpC	propionyl-CoA:succinate CoA transferase
GF_1524	sfmC	putative fimbrial chaperone SfmC
GF_8707	sfmF	fimbria assembly protein
GF_11601	sfmH	putative fimbrial adhesin protein SfmH
GF_659	tdcR	transcriptional activator TdcR
GF_8463	tisB	type I toxin-antitoxin system toxin TisB
GF_1472	uidB	glucuronide transporter
GF_10135	xylE	D-xylose transporter XylE
GF_1040	Y75_RS01960	hypothetical protein
GF_4248	Y75_RS14880	lytic transglycosylase domain-containing protein
GF_1282	Y75_RS25000	hypothetical protein
GF_11519	Y75_RS25060	hypothetical protein
GF_1367	yafQ	type II toxin-antitoxin system mRNA interferase toxin YafQ
GF_1972	yafT	aminopeptidase
GF_5383	yahL	uncharacterized protein YahL
GF_7559	ybdR	glutathione-dependent formaldehyde dehydrogenase
GF_8727	ybeF	YbeF family transcriptional regulator
GF_2900	ybfC	uncharacterized protein YbfC
GF_2382	ybgD	type 1 fimbrial protein
GF_2381	ybgO	fimbrial protein
GF_2295	ybgP	molecular chaperone
GF_6906	ybiU	DUF1479 domain-containing protein
GF_4085	ycaM	amino acid permease
GF_8249	ycbU	fimbrial protein
GF_6340	ycbV	type 1 fimbrial protein
GF_15956	ycdU	uncharacterized protein YcdU
GF_4008	yciE	ferritin-like domain-containing protein
GF_4009	yciF	ferritin-like domain-containing protein
GF_17789	yddA	ABC transporter ATP-binding protein/permease
GF_25168	yddB	TonB-dependent receptor plug domain-containing protein
GF_16322	yddY	protein YddY
GF_1855	ydeI	YdeI family stress tolerance OB fold protein
GF_6832	ydeJ	2-oxo-tetronate isomerase
GF_3740	ydjO	protein YdjO
GF_9232	yeaW	carnitine monooxygenase subunit YeaW
GF_9233	yeaX	carnitine monooxygenase subunit YeaX
GF_3183	yecT	lysozyme inhibitor LprI family protein
GF_15208	yecV	protein YecV
GF_2956	yeeD	sulfurtransferase TusA family protein
GF_4138	yeeE	transport protein YeeE
GF_961	yehK	uncharacterized protein YehK
GF_175	yfdF	protein YfdF
GF_27975	yfeW	penicillin binding protein 4B
GF_4165	ygbT	CRISPR-associated protein Cas1
GF_21486	ygeG	tetratricopeptide repeat protein
GF_2261	ygeH	HilA family transcriptional regulator YgeH
GF_860	ygeI	protein YgeI
GF_658	ygeM	hypothetical protein
GF_3176	yhaB	protein YhaB
GF_946	yhaC	YhaC family protein
GF_1129	yhcG	DUF1016 family protein
GF_3456	yhiJ	DUF4049 domain-containing protein
GF_24274	yiaT	MipA/OmpV family protein
GF_3767	yiaU	LysR family transcriptional regulator
GF_1482	yibG	sel1 repeat family protein
GF_801	yibV	PF15596 family protein YibV
GF_9998	yidI	putative inner membrane protein YidI
GF_2513	yidJ	sulfatase-like hydrolase/transferase
GF_9999	yidP	GntR family transcriptional regulator
GF_10058	yihF	YdgA family protein
GF_10063	yihL	UTRA domain-containing protein
GF_21583	yihM	TIM barrel protein
GF_4208	yihN	MFS transporter
GF_3426	yihO	MFS transporter
GF_10064	yihQ	sulfoquinovosidase
GF_8268	yihR	aldose-1-epimerase
GF_3621	yihS	sulfoquinovose isomerase
GF_1239	yjaZ	heat-shock protein C
GF_3597	yjcF	pentapeptide repeat-containing protein
GF_487	ykgL	uncharacterized protein YkgL
GF_8472	ymjE	protein YmjE
GF_1076	yncH	YncH family protein
GF_10324	yncO	protein YncO
GF_636	yneP	protein YneP
GF_4833	ynjI	DUF1266 domain-containing protein
GF_1236	yqeH	helix-turn-helix transcriptional regulator
GF_1029	yqeI	transcriptional regulator
GF_962	yqeJ	protein YqeJ
GF_2501	yqeK	protein YqeK
GF_3709	yqeL	uncharacterized protein YqeL
GF_3718	yraH	type 1 fimbrial protein
GF_9784	yraI	molecular chaperone
GF_3809	yraJ	fimbrial biogenesis outer membrane usher protein

## Sheet: (5) B1-Shiga
GF_ID	GeneName	Description
GF_47	ECs_2230	hypothetical protein
GF_59	ECs_4993	hypothetical protein
GF_63	ECH74115_RS00355	hypothetical protein
GF_65	ECs_1210	hypothetical protein
GF_129	ECs_2231	phage tail fiber protein
GF_165	espF	type III secretion system LEE effector EspF
GF_190	nleG2-3	T3SS secreted effector NleG
GF_221	ECs_1199	phage antirepressor protein
GF_250	tccP/espFU/espF2-2	T3SS secreted effector TccP
GF_335	ECs_3007	hypothetical protein
GF_337	eae	intimin type gamma
GF_388	ECs_0300	phage repressor protein
GF_399	ECs_2281	hypothetical protein
GF_401	tnpB	IS66 family insertion sequence element accessory protein TnpB
GF_404	ECs_2757	hypothetical protein
GF_490	nleG	T3SS effector E3 ubiquitin-protein ligase NleG
GF_496	espZ	type III secretion system LEE cytoprotective effector EspZ
GF_588	ECs_2258	phage antirepressor
GF_648	nleA/espI	T3SS secreted effector NleA/EspI
GF_717	map	type III secretion system LEE effector Map (Rho guanine exchange factor)
GF_759	tir	type III secretion system LEE translocated intimin receptor Tir
GF_823	pO157p80	RfbU-like protein
GF_829	ECs_1068	hypothetical protein
GF_842	stx2B	Shiga toxin 2 subunit B
GF_848	espD	type III secretion system LEE translocon pore-forming subunit EspD
GF_849	espA	type III secretion system LEE translocon filament protein EspA
GF_1088	pO157p79	hypothetical protein
GF_1112	ECs_2191	phage regulatory protein
GF_1118	ECs_1662	hydrolase
GF_1120	ECs_2211	hypothetical protein
GF_1121	espJ	type III secretion system effector ADP-ribosyltransferase EspJ
GF_1132	espB	type III secretion system LEE translocon pore-forming subunit EspB
GF_1133	espH	type III secretion system LEE effector EspH
GF_1178	ECs_1342	hypothetical protein
GF_1238	ECs_1056	phage excisionase
GF_1364	espP	serine protease autotransporter EspP
GF_1455	ECs_0301	hypothetical protein
GF_1479	espM1	T3SS effector guanine nucleotide exchange factor EspM1
GF_1561	ECs_0298	phage capsid size determining protein
GF_1571	stx2A	Shiga toxin 2 subunit A
GF_1577	ECs_2619	membrane protein
GF_1579	ECs_2977	recombination endonuclease
GF_1590	lpfB	long polar fimbrial biogenesis chaperone LpfB
GF_1591	lpfA_1	fimbrial major protein precursor
GF_1592	cesF	type III secretion system LEE chaperone CesF
GF_1593	ECs_4584	T3SS component
GF_1882	lpxR	lipid A 3'-O-deacylase
GF_1923	ECs_2638	hypothetical protein
GF_2082	ECs_2168	phage minor tail protein
GF_2096	ECs_1362	hypothetical protein
GF_2326	ECs_2970	hypothetical protein
GF_2385	nleB1	T3SS secreted effector NleB
GF_2386	nleC	type III secretion system effector zinc metalloprotease NleC
GF_2387	nleH1-1	type III secretion system effector kinase NleH1-1
GF_2389	ECs_1097	hypothetical protein
GF_2392	ECs_1193	hypothetical protein
GF_2399	espK	type III secretion system effector EspK
GF_2405	paa	AcfC family adhesin Paa
GF_2406	espO1-1	T3SS secreted effector EspO
GF_2412	ECs_2199	putative phage protein
GF_2414	ECs_2212	hypothetical protein
GF_2427	nleE	type III secretion system effector cysteine methyltransferase NleE
GF_2434	escG	type III secretion system LEE needle protein cochaperone EscG
GF_2435	grlR	type III secretion system LEE GrlA-binding negative regulator GrlR
GF_2436	espG	type III secretion system LEE effector EspG
GF_2559	ECs_2196	hypothetical protein
GF_2996	sepQ	T3SS structure protein SepQ
GF_3220	nleG5-2	T3SS secreted effector NleG
GF_3693	ECH74115_RS00365	cytochrome b562 family protein
GF_3935	ECs_2166	phage tail length tape measure protein
GF_3996	ureD	urease accessory protein
GF_3997	terW	tellurium resistance protein TerW
GF_3998	ECs_1344	hypothetical protein
GF_3999	ECs_1345	hypothetical protein
GF_4000	ECs_1346	hypothetical protein
GF_4001	ECs_1350	hypothetical protein
GF_4002	terD	tellurium resistance membrane protein TerD
GF_4015	ECs_2279	phage repressor protein CI
GF_4017	ECs_2618	hypothetical protein
GF_4024	ECs_3501	phage antitermination protein Q
GF_4038	waaD	lipopolysaccharide 1%2C2-N- acetylglucosamine transferase WaaD
GF_4325	ECs_4586	T3SS component
GF_4390	ECO111_RS34230	hypothetical protein
GF_4639	ECO111_RS30260	DUF3927 family protein
GF_4755	C_RS07000	PerC family transcriptional regulator
GF_4805	ipgF	hypothetical protein
GF_5457	espX7	T3SS effector-like protein EspX
GF_5467	escP	type III secretion system LEE needle length regulator EscP
GF_5525	ECs_2621	hypothetical protein
GF_5720	ECs_1348	hypothetical protein
GF_6170	nleG7	type III secretion system effector NleG7
GF_6516	terA	tellurium resistance system protein TerA
GF_6517	ECs_1349	hypothetical protein
GF_6523	ureB	urease subunit beta
GF_6524	ureA	urease subunit gamma
GF_6528	ECs_2278	phage antirepressor protein Cro
GF_7013	ECs_2649	hypothetical protein
GF_7505	espL2	type III secretion system effector EspL2
GF_8101	ECSE_RS07985	hypothetical protein
GF_8111	ECs_2202	hypothetical protein
GF_8260	ECs_1085	phage CAAX amino terminal protease family protein
GF_10803	ECs_0817	hypothetical protein
GF_10807	ECs_1823	hypothetical protein
GF_10905	ECs_1319	hypothetical protein
GF_10907	ureE	urease accessory protein UreE
GF_10908	ureF	urease accessory protein
GF_10909	ureG	urease accessory protein UreG
GF_10912	terB	tellurium resistance membrane protein TerB
GF_10913	terC	tellurium resistance membrane protein TerC
GF_10914	ECs_1364	hypothetical protein
GF_10915	ECs_1365	hypothetical protein
GF_10923	espN	type III secretion system effector EspN
GF_10928	ECs_1762	hypothetical protein
GF_10949	ECs_2620	phage repressor protein
GF_10952	ECs_5710	hypothetical protein
GF_10985	espW	T3SS effector EspW
GF_10986	ECs_3504	endonuclease
GF_11015	waaR	lipopolysaccharide 1%2C2-glucosyltransferase WaaR
GF_11019	escF	type III secretion system LEE needle filament protein EscF
GF_11020	cesD	T3SS chaperone CesD2
GF_11021	sepL	type III secretion system LEE gatekeeper SepL
GF_11022	escD	type III secretion system LEE inner membrane ring protein EscD
GF_11023	cesT	type III secretion system LEE chaperone CesT
GF_11024	ECs_4567	T3SS component
GF_11027	mpc	regulator Mpc
GF_11028	rorf8	T3SS component
GF_11029	escJ	type III secretion system LEE inner membrane ring protein EscJ
GF_11030	sepD	type III secretion system LEE switch protein SepD
GF_11031	escC	type III secretion system LEE outer membrane ring protein EscC
GF_11032	cesD	SycD/LcrH family type III secretion system chaperone CesD
GF_11033	grlA	type III secretion system LEE transcriptional regulator GrlA
GF_11034	escU	type III secretion system LEE export apparatus switch protein EscU
GF_11035	escT	type III secretion system LEE export apparatus protein EscT
GF_11036	escS	type III secretion system LEE export apparatus protein EscS
GF_11038	ECs_4585	T3SS component
GF_11039	ECs_4587	T3SS component
GF_11040	ler	type III secretion system LEE master regulator Ler
GF_11087	ECs_5708	hypothetical protein
GF_11095	ECs_0816	membrane protein
GF_11096	ECs_1194	hypothetical protein
GF_12313	ECs_5719	hypothetical protein
GF_13471	ECs_1538	hypothetical protein
GF_13795	ECs_1305	IS-excision enhancer IEE
GF_14025	ECs_2190	TciA/TerB-like protein
GF_17006	ECs_4748	membrane protein
GF_17519	ECs_5743	hypothetical protein
GF_17668	ECs_1166	hypothetical protein
GF_18090	ECs_3011	hypothetical protein
GF_19273	ECs_4591	hypothetical protein
GF_20171	ECs_0296	transcription activator
GF_20431	ECs_0362	AidA-I family adhesin
GF_25895	ECs_0297	phage polarity suppression protein

## Sheet: (6) Common in ST11
GF_ID	GeneName	Description
GF_10957	arnB	uridine 5'-(beta-1-threo-pentapyranosyl-4-ulose diphosphate) aminotransferase
GF_10490	C_RS05565	beta-ketoacyl-ACP synthase
GF_10443	C_RS05575	3-hydroxy-fatty acyl-ACP dehydratase
GF_10723	C_RS05580	beta-ketoacyl-[acyl-carrier-protein] synthase family protein
GF_10560	C_RS05585	DUF3261 domain-containing protein
GF_10571	C_RS05595	outer membrane lipoprotein carrier protein LolA
GF_10617	C_RS05600	acyl-CoA thioesterase
GF_5318	C_RS05610	hypothetical protein
GF_10474	C_RS05625	acyl carrier protein
GF_10665	C_RS05630	acyl carrier protein
GF_10722	C_RS05640	beta-ketoacyl synthase chain length factor
GF_10509	C_RS05645	methyltransferase domain-containing protein
GF_4035	C_RS05650	hypothetical protein
GF_1213	C_RS15200	cell division protein
GF_12718	CDCO157_RS01545	hypothetical protein
GF_12716	CDCO157_RS14680	hypothetical protein
GF_5476	ECH74115_RS02085	AAA family ATPase
GF_12706	ECH74115_RS02100	hypothetical protein
GF_11389	ECH74115_RS10665	hypothetical protein
GF_12752	ECH74115_RS10670	leucine-rich repeat domain-containing protein
GF_12744	ECH74115_RS25665	long polar fimbrial operon protein LpfB
GF_12742	ECH74115_RS25670	fimbria/pilus periplasmic chaperone
GF_3135	ECH74115_RS30615	hypothetical protein
GF_12750	ECH74115_RS33510	phage portal protein
GF_12749	ECH74115_RS34205	type I toxin-antitoxin system Ibs family toxin
GF_12717	ECH74115_RS34260	ATP-dependent DNA helicase RecQ
GF_12714	ECH74115_RS34265	ATP-dependent DNA helicase RecQ
GF_12709	ECH74115_RS34270	ATP-dependent DNA helicase RecQ
GF_1087	ECH74115_RS34490	hypothetical protein
GF_20983	ECH74115_RS34615	hypothetical protein
GF_5326	ECH74115_RS34640	hypothetical protein
GF_13231	ECO103_RS32135	hypothetical protein
GF_11081	ECp025.2n	hypothetical protein
GF_10815	ECs_0213	hypothetical protein
GF_8416	ECs_0214	hypothetical protein
GF_2365	ECs_0215	hypothetical protein
GF_22419	ECs_0287	transcription regulator
GF_10822	ECs_0290	hypothetical protein
GF_10823	ECs_0291	hypothetical protein
GF_10824	ECs_0292	hypothetical protein
GF_397	ECs_0299	transcriptional regulator
GF_398	ECs_0302	hypothetical protein
GF_486	ECs_0303	phage DNA primase
GF_11144	ECs_0304	hypothetical protein
GF_10827	ECs_0306	oxidoreductase
GF_1562	ECs_0307	putative membrane protein
GF_10829	ECs_0334	hypothetical protein
GF_1556	ECs_0356	hypothetical protein
GF_11119	ECs_0399	transcriptional regulator
GF_7301	ECs_0400	hypothetical protein
GF_10838	ECs_0414	ferric transport system permease
GF_10839	ECs_0415	periplasmic-iron-binding protein
GF_10840	ECs_0417	sensor histidine protein kinase
GF_10841	ECs_0418	transcription regulator
GF_12974	ECs_0443	hypothetical protein
GF_16004	ECs_0461	transcriptional regulator
GF_12059	ECs_0462	plasmid stabilization system protein
GF_297	ECs_0603	type IV secretion protein Rhs
GF_3980	ECs_0604	hypothetical protein
GF_12707	ECs_0940	transport protein
GF_10863	ECs_0941	PTS system enzyme IIB
GF_10864	ECs_0942	sulfatase
GF_1568	ECs_1055	integrase
GF_5408	ECs_1061	hypothetical protein
GF_830	ECs_1069	phage repressor protein
GF_1569	ECs_1070	hypothetical protein
GF_7004	ECs_1073	phage replication protein
GF_3986	ECs_1077	hypothetical protein
GF_20031	ECs_1110	phage head protein
GF_5243	ECs_1262	hypothetical protein
GF_10882	ECs_1272	diguanylate phosphodiesterase
GF_19414	ECs_1273	FidL-like protein
GF_10883	ECs_1275	oxidoreductase
GF_10884	ECs_1276	chaperone protein
GF_10885	ECs_1277	outer membrane protein
GF_26644	ECs_1278	outer membrane usher protein
GF_26645	ECs_1279	chaperone protein
GF_10887	ECs_1280	major pilin protein
GF_4753	ECs_1281	hypothetical protein
GF_10888	ECs_1282	hemagglutinin/hemolysin-related protein
GF_10889	ECs_1283	hemolysin activator-related protein
GF_10890	ECs_1284	holo-[acyl-carrier protein] synthase
GF_10891	ECs_1285	3-oxoacyl-[acyl-carrier protein] reductase
GF_10892	ECs_1286	3-hydroxyacyl-[acyl-carrier-protein] dehydratase
GF_10893	ECs_1287	acyl carrier protein
GF_10894	ECs_1288	aminomethyltransferase
GF_10895	ECs_1289	3-oxoacyl-[acyl-carrier-protein] synthase synthase
GF_10896	ECs_1290	beta-ketoacyl synthase
GF_10897	ECs_1291	hypothetical protein
GF_10898	ECs_1292	ABC transporter ATP-binding protein
GF_10899	ECs_1293	hypothetical protein
GF_10900	ECs_1294	ABC transport system permease protein
GF_10901	ECs_1295	hypothetical protein
GF_10902	ECs_1296	hypothetical protein
GF_10903	ECs_1297	hypothetical protein
GF_7023	ECs_1313	hypothetical protein
GF_3995	ECs_1314	restriction endonuclease
GF_1573	ECs_1333	membrane protein
GF_3546	ECs_1394	hypothetical protein
GF_929	ECs_1503	exodeoxyribonuclease VIII
GF_644	ECs_1504	hypothetical protein
GF_329	ECs_1514	hypothetical protein
GF_2396	ECs_1515	hypothetical protein
GF_14204	ECs_1517	hypothetical protein
GF_3845	ECs_1518	putative phage protein
GF_2398	ECs_1559	phage tail assembly protein
GF_386	ECs_1577	hypothetical protein
GF_22458	ECs_1589	hypothetical protein
GF_10924	ECs_1652	catalase
GF_2260	ECs_1664	hypothetical protein
GF_4011	ECs_1805	phage minor tail protein
GF_10937	ECs_2016	hypothetical protein
GF_2415	ECs_2272	hypothetical protein
GF_7909	ECs_2648	hypothetical protein
GF_638	ECs_2720	phage host specificity protein
GF_16174	ECs_2756	hypothetical protein
GF_480	ECs_2759	hypothetical protein
GF_1399	ECs_2763	replication protein
GF_10954	ECs_2766	phage repressor protein CI
GF_4021	ECs_2772	hypothetical protein
GF_1196	ECs_2773	integrase
GF_1123	ECs_2796	hypothetical protein
GF_10956	ECs_2840	hypothetical protein
GF_14831	ECs_2845	glycosyl transferase
GF_448	ECs_2908	hypothetical protein
GF_1874	ECs_2909	hypothetical protein
GF_10963	ECs_2910	outer membrane protein
GF_2421	ECs_2955	DNA breaking-rejoining protein
GF_1126	ECs_2956	membrane protein
GF_10809	ECs_3008	hypothetical protein
GF_288	ECs_3009	hypothetical protein
GF_10970	ECs_3027	salicylate hydroxylase
GF_10971	ECs_3028	glutathione-S-transferase
GF_10972	ECs_3029	isomerase
GF_10974	ECs_3031	transport protein
GF_12761	ECs_3032	regulatory protein
GF_2163	ECs_3232	phage DNA injection protein
GF_16049	ECs_3236	phage replication protein
GF_10978	ECs_3238	hypothetical protein
GF_21156	ECs_3239	hypothetical protein
GF_2097	ECs_3240	resolvase
GF_15661	ECs_3381	hypothetical protein
GF_10982	ECs_3383	anaerobic dimethyl sulfoxide reductase chain B
GF_12743	ECs_3506	putative lipoprotein
GF_2627	ECs_3507	hypothetical protein
GF_18822	ECs_3508	hypothetical protein
GF_4025	ECs_3509	hypothetical protein
GF_10987	ECs_3511	integrase
GF_4026	ECs_3512	integrase
GF_1321	ECs_3514	hypothetical protein
GF_4034	ECs_3846	transposase
GF_14436	ECs_3850	PagC-like membrane protein
GF_14484	ECs_4261	hypothetical protein
GF_6645	ECs_4262	N-acetyltransferase
GF_11007	ECs_4291	hypothetical protein
GF_10765	ECs_4327	acyltransferase
GF_2429	ECs_4330	DNA gyrase subunit B
GF_8078	ECs_4331	surfactin synthetase
GF_10469	ECs_4333	acyltransferase
GF_23585	ECs_4336	hypothetical protein
GF_1407	ECs_4610	hypothetical protein
GF_10812	ECs_4658	hypothetical protein
GF_11051	ECs_4812	hypothetical protein
GF_11054	ECs_4854	hypothetical protein
GF_20644	ECs_4855	putative membrane protein
GF_1597	ECs_4958	hypothetical protein
GF_11064	ECs_5067	regulatory protein
GF_11068	ECs_5071	carbohydrate binding protein
GF_24454	ECs_5073	ATP-binding component of sugar ABC transporter
GF_14877	ECs_5074	histidine protein kinase
GF_2442	ECs_5256	HNH endonuclease
GF_11073	ECs_5257	hypothetical protein
GF_4053	ECs_5258	membrane protein
GF_2443	ECs_5259	hypothetical protein
GF_11074	ECs_5261	ATP-dependent helicase
GF_1023	ECs_5262	hypothetical protein
GF_11075	ECs_5263	RNA helicase
GF_11076	ECs_5264	DNA helicase
GF_4056	ECs_5304	hypothetical protein
GF_24202	ECs_5309	hypothetical protein
GF_11079	ECs_5314	hypothetical protein
GF_5267	ECs_5444	rhodanese
GF_7112	ECs_5703	hypothetical protein
GF_10862	espX2	type III secretion system effector EspX2
GF_267	EspX6	T3SS effector-like protein EspX
GF_1549	etpC	EtpC
GF_1754	etpD	variant type II secretion system secretin EtpD
GF_1550	etpH	EtpH
GF_1551	etpI	EtpI
GF_2361	etpJ	EptJ
GF_1552	etpK	EtpK
GF_1102	etpL	EtpL
GF_1103	etpM	EtpM
GF_821	etpN	EptN
GF_2959	etpO	EptO
GF_10462	fabG	3-oxoacyl-[acyl-carrier-protein] reductase
GF_16672	flxA	hypothetical protein
GF_7717	ftrA	transcriptional regulator FtrA
GF_27132	grvA	transcriptional regulator
GF_10973	gtdA	gentisate 1%2C2-dioxygenase
GF_2430	hicA	HicA-like protein
GF_11048	lpfA	type 1 fimbrial protein
GF_13844	lpfD	fimbrial protein
GF_2431	lpfD_1	minor fimbrial subunit
GF_27739	neuD	shikimate 5-dehydrogenase
GF_10860	nleD	T3SS effector zinc metalloprotease NleD
GF_11065	pfkB	sugar kinase
GF_5242	pO157p26	hypothetical protein
GF_4459	pO157p27	KfrAs
GF_639	pO157p37	hypothetical protein
GF_7771	pO157p55	hypothetical protein
GF_10800	pO157p66	hypothetical protein
GF_1100	tagA	ToxR-regulated lipoprotein
GF_14391	thrL	thr operon leader peptide
GF_6539	toxB	toxin B
GF_10906	ureC	urease subunit alpha
GF_10959	wcaE	glycosyl transferase
GF_10958	wzx	O157 family O-antigen flippase
GF_5449	wzy	O157 family O-antigen polymerase
GF_640	yadC	fimbrial protein
GF_2368	yadK	fimbrial protein
GF_824	yadL	fimbrial protein
GF_2369	yadN	fimbrial protein
GF_10826	yagP	LysR family transcriptional regulator
GF_10842	ydbD	hypothetical protein
GF_826	yfdL	phage tail protein
GF_10981	ynfH_2	anaerobic dimethyl sulfoxide reductase chain C
