# Supplementary material for: To kill or to be killed: pangenome analysis of Escherichia coli strains reveals a tailocin specific for pandemic ST131
Source: BMC Biol. 2022 Jun 16;20:146. doi: 10.1186/s12915-022-01347-7 (PMC9205054; doi:10.1186/s12915-022-01347-7)
Supplement: Supplementary file 3 — Additional file 3. The Additional file 3 is a compressed file library (zip package) containing 11 files. File 1 genome list with serotypes, sequence types, phylogroups, etc. File 2A pangenome matrix determined with CD-HIT. File 2B softcore genome GF list determined with CD-HIT. File 3A pangenome matrix determined with ProteinOrtho. File 3B softcore genome GF list determined with ProteinOrtho. File 4 the GFs of the six distinctive clusters. File 5 summary of the strains’ virulence and antibiotics resistance. File 6 antibiogram data. File 7 virulence factor PAM. File 8 coincident pairwise association results from CoinFinder. README. [file 12915_2022_1347_MOESM3_ESM.zip › Additional File 3/Supplementary File 5.txt]

AccessionID	SequenceType	Phylogroup	Count_Virulence	Count_Antibiotics	VirulenceCategory
GCF_000005845.2	ST10	A	4	0	1
GCF_000007445.1	ST73	B2-nonST131	33	0	4
GCF_000008865.2	ST11	E	27	0	4
GCF_000010245.2	ST10	A	4	0	1
GCF_000010485.1	ST131	B2-ST131	13	0	2
GCF_000013265.1	ST95	B2-nonST131	26	0	4
GCF_000013305.1	ST127	B2-nonST131	23	0	4
GCF_000014845.1	ST95	B2-nonST131	26	3	4
GCF_000017765.1	ST46	A	2	0	1
GCF_000017985.1	ST93	A	6	0	2
GCF_000019425.1	ST1060	A	4	0	1
GCF_000019645.1	ST354	F	24	7	4
GCF_000021125.1	ST11	E	25	0	4
GCF_000022345.1	ST10	A	4	0	1
GCF_000022665.1	ST93	A	5	0	1
GCF_000023365.1	ST1060	A	4	1	1
GCF_000023665.1	ST93	A	3	1	1
GCF_000025165.1	ST335	E	19	0	3
GCF_000025745.1	ST95	B2-nonST131	20	0	3
GCF_000026285.1	ST95	B2-nonST131	26	0	4
GCF_000026345.1	ST62	F	20	0	3
GCF_000026545.1	ST15	B2-nonST131	19	1	3
GCF_000027125.1	ST414	D	32	3	4
GCF_000148365.1	ST73	B2-nonST131	33	0	4
GCF_000148605.1	ST643	B2-nonST131	26	0	4
GCF_000183345.1	ST135	B2-nonST131	21	5	3
GCF_000210475.1	ST48	A	9	0	2
GCF_000212715.2	ST100	A	10	9	2
GCF_000219515.2	ST5147	D	19	9	3
GCF_000227625.1	ST62	F	24	0	4
GCF_000233895.1	ST73	B2-nonST131	30	0	4
GCF_000245515.1	ST335	E	19	2	3
GCF_000262125.1	ST11	E	27	0	4
GCF_000270105.1	ST1060	A	4	1	1
GCF_000284495.1	ST135	B2-nonST131	14	5	3
GCF_000332755.1	ST23	C	5	0	1
GCF_000520035.1	ST32	D	28	5	4
GCF_000597845.1	ST540	A	4	3	1
GCF_000599645.1	ST540	A	4	3	1
GCF_000599665.1	ST6131	D	6	0	2
GCF_000599685.1	ST6131	D	6	0	2
GCF_000599705.1	ST6131	D	6	0	2
GCF_000662395.1	ST6130	D	25	0	4
GCF_000714595.1	ST73	B2-nonST131	30	0	4
GCF_000725305.1	ST10	A	5	1	1
GCF_000730345.1	ST11	E	25	0	4
GCF_000732965.1	ST11	E	27	0	4
GCF_000784925.1	ST648	F	16	17	3
GCF_000800215.1	ST10	A	3	1	1
GCF_000803705.1	ST11	E	25	0	4
GCF_000813165.1	ST140*	B2-nonST131	25	2	4
GCF_000814145.2	ST10	A	5	18	1
GCF_000819645.1	ST88	C	19	2	3
GCF_000827105.1	ST1011	D	8	15	2
GCF_000829985.1	ST10	A	8	2	2
GCF_000833635.2	ST10	A	4	1	1
GCF_000931565.1	ST131	B2-ST131	18	15	3
GCF_000953515.1	ST1060	A	4	0	1
GCF_000968515.1	ST10	A	21	2	3
GCF_000974465.1	ST-Unknown	A	3	2	1
GCF_000974505.1	ST-Unknown	A	3	3	1
GCF_000974575.1	ST-Unknown	A	5	3	1
GCF_000974885.1	ST-Unknown	A	5	1	1
GCF_000988385.1	ST10	A	4	0	1
GCF_001020945.2	ST10	A	4	0	1
GCF_001021595.1	ST416	B2-nonST131	20	0	3
GCF_001021615.1	ST95	B2-nonST131	20	0	3
GCF_001021635.2	ST117	G	24	2	4
GCF_001029125.1	ST46	A	6	9	2
GCF_001043215.1	ST10	A	5	0	1
GCF_001051135.1	ST23	C	8	2	2
GCF_001276585.2	ST10	A	3	0	1
GCF_001280325.1	ST95	B2-nonST131	26	3	4
GCF_001280345.1	ST95	B2-nonST131	23	11	4
GCF_001280385.1	ST95	B2-nonST131	19	0	3
GCF_001280405.1	ST95	B2-nonST131	26	4	4
GCF_001307215.1	ST11	E	27	0	4
GCF_001420935.1	ST119	A	27	0	4
GCF_001420955.1	ST117	G	25	4	4
GCF_001442495.1	ST410	C	6	2	2
GCF_001469815.1	ST131	B2-ST131	22	15	4
GCF_001485455.1	ST648	F	15	10	3
GCF_001513615.1	ST131	B2-ST131	18	3	3
GCF_001513635.1	ST131	B2-ST131	19	12	3
GCF_001515725.1	ST23	C	10	4	2
GCF_001559635.1	ST93	A	3	5	1
GCF_001559655.1	ST10	A	5	0	1
GCF_001559675.1	ST10	A	5	4	1
GCF_001566335.1	ST10	A	4	0	1
GCF_001566615.1	ST131	B2-ST131	25	0	4
GCF_001566635.1	ST131	B2-ST131	24	3	4
GCF_001566675.1	ST131	B2-ST131	19	9	3
GCF_001577325.1	ST131	B2-ST131	22	2	4
GCF_001593565.1	ST131	B2-ST131	18	16	3
GCF_001610755.1	ST167	A	7	16	2
GCF_001612475.1	ST11	E	24	0	4
GCF_001612495.1	ST11	E	27	0	4
GCF_001617565.1	ST131	B2-ST131	19	20	3
GCF_001618345.2	ST131	B2-ST131	20	5	3
GCF_001618365.1	ST131	B2-ST131	21	11	3
GCF_001644745.1	ST335	E	22	1	4
GCF_001650295.1	ST-Unknown	E	22	4	4
GCF_001651965.2	ST11	E	27	2	4
GCF_001660585.1	ST998	B2-nonST131	22	0	4
GCF_001663075.1	ST10	A	4	0	1
GCF_001663475.1	ST131	B2-ST131	21	9	3
GCF_001675145.1	ST127	B2-nonST131	25	10	4
GCF_001677475.2	ST1176	D	13	0	2
GCF_001677515.1	ST329	A	17	0	3
GCF_001678925.1	ST93	A	6	2	2
GCF_001682305.2	ST744	A	2	8	1
GCF_001683435.1	ST127	B2-nonST131	25	11	4
GCF_001693315.1	ST73	B2-nonST131	35	4	4
GCF_001695515.1	ST11	E	27	2	4
GCF_001721225.1	ST5309*	A	29	1	4
GCF_001721525.1	ST648	F	13	19	2
GCF_001735705.1	ST215*	A	4	1	1
GCF_001750845.1	ST4	A	11	0	2
GCF_001753485.1	ST11	E	27	0	4
GCF_001753505.1	ST11	E	25	0	4
GCF_001860505.1	ST167	A	7	19	2
GCF_001865295.1	ST11	E	27	0	4
GCF_001874485.1	ST131	B2-ST131	21	15	3
GCF_001886535.1	ST617	A	6	11	2
GCF_001888075.1	ST4	A	11	0	2
GCF_001890205.1	ST11	E	25	0	4
GCF_001890225.1	ST11	E	25	0	4
GCF_001890245.1	ST11	E	27	0	4
GCF_001890265.1	ST11	E	27	0	4
GCF_001890305.1	ST11	E	25	0	4
GCF_001890325.1	ST11	E	25	4	4
GCF_001890345.1	ST11	E	26	0	4
GCF_001890365.1	ST38	D	9	8	2
GCF_001900295.1	ST38	D	11	5	2
GCF_001900315.1	ST7063	D	8	0	2
GCF_001900395.1	ST12	B2-nonST131	27	2	4
GCF_001900415.1	ST197	A	2	0	1
GCF_001900455.1	ST10	A	3	0	1
GCF_001900555.1	ST1426	C	15	0	3
GCF_001900575.1	ST7064	A	4	2	1
GCF_001900615.1	ST373	A	5	12	1
GCF_001900635.1	ST90	C	13	11	2
GCF_001900655.1	ST-Unknown	A	2	6	1
GCF_001900735.1	ST117	G	22	4	4
GCF_001900775.1	ST193	A	2	1	1
GCF_001900795.1	ST46	A	3	11	1
GCF_001900835.1	ST617	A	10	13	2
GCF_001900905.1	ST3519	A	6	0	2
GCF_001900985.1	ST218	A	3	0	1
GCF_001901315.1	ST216	A	2	0	1
GCF_001901365.1	ST48	A	15	11	3
GCF_001901465.1	ST3574	A	5	0	1
GCF_001932515.1	ST10	A	5	0	1
GCF_001936315.1	ST189	A	17	15	3
GCF_001971765.1	ST1011	D	8	14	2
GCF_002007705.1	ST7610*	A	16	0	3
GCF_002009315.1	ST117	G	9	12	2
GCF_002011965.1	ST131	B2-ST131	13	12	2
GCF_002011985.1	ST393	D	18	19	3
GCF_002012005.1	ST410	C	8	19	2
GCF_002012025.1	ST131	B2-ST131	17	12	3
GCF_002012045.1	ST38	D	10	14	2
GCF_002012065.1	ST131	B2-ST131	22	15	4
GCF_002012085.1	ST131	B2-ST131	23	20	4
GCF_002012105.1	ST540	A	14	18	3
GCF_002012125.1	ST44	A	6	18	2
GCF_002012145.1	ST131	B2-ST131	22	16	4
GCF_002012165.1	ST131	B2-ST131	18	15	3
GCF_002012205.1	ST131	B2-ST131	17	18	3
GCF_002012225.1	ST648	F	13	20	2
GCF_002012245.1	ST131	B2-ST131	17	18	3
GCF_002012265.1	ST131	B2-ST131	14	18	3
GCF_002012305.1	ST131	B2-ST131	26	17	4
GCF_002056065.1	ST1408	A	2	16	1
GCF_002056145.1	ST1809	C	6	16	2
GCF_002056635.1	ST131	B2-ST131	19	16	3
GCF_002058765.1	ST1266	E	9	9	2
GCF_002077195.1	ST1434	A	8	6	2
GCF_002090355.1	ST-Unknown	A	5	1	1
GCF_002105735.1	ST1434	Unknown	2	10	1
GCF_002118095.1	ST10	A	4	0	1
GCF_002142675.1	ST405	D	13	20	2
GCF_002142695.1	ST617	A	8	18	2
GCF_002142715.1	ST131	B2-ST131	18	19	3
GCF_002157245.1	ST131	B2-ST131	19	10	3
GCF_002164645.3	ST405	D	11	20	2
GCF_002164865.2	ST410	C	4	17	1
GCF_002164975.2	ST410	C	3	20	1
GCF_002165115.2	ST410	C	10	16	2
GCF_002180055.1	ST167	A	7	12	2
GCF_002180135.1	ST167	A	6	15	2
GCF_002180195.1	ST131	B2-ST131	15	12	3
GCF_002192275.1	ST617	A	9	17	2
GCF_002192295.1	ST167	A	8	16	2
GCF_002193095.1	ST131	B2-ST131	19	10	3
GCF_002196495.1	ST219	E	5	15	1
GCF_002201835.1	ST1284	A	9	20	2
GCF_002202175.1	ST131	B2-ST131	19	20	3
GCF_002208865.2	ST11	E	27	0	4
GCF_002211725.1	ST635	A	3	6	1
GCF_002214205.1	ST1485	F	22	8	4
GCF_002215095.1	ST141	B2-nonST131	24	1	4
GCF_002220265.1	ST11	E	27	2	4
GCF_002237305.1	ST1858	B2-nonST131	14	0	3
GCF_002246595.2	ST34	A	4	12	1
GCF_002249955.1	ST11	E	25	0	4
GCF_002269325.1	ST4	A	12	0	2
GCF_002278115.2	ST69	D	16	10	3
GCF_002285755.1	ST95	B2-nonST131	22	2	4
GCF_002310575.1	ST127	B2-nonST131	25	0	4
GCF_002310595.1	ST38	D	22	8	4
GCF_002310615.1	ST349	D	7	1	2
GCF_002310635.1	ST929	B2-nonST131	33	0	4
GCF_002310655.1	ST963	D	15	7	3
GCF_002310675.1	ST46	A	6	11	2
GCF_002310695.1	ST648	F	17	7	3
GCF_002310715.1	ST744	A	13	13	2
GCF_002310735.1	ST10	A	5	11	1
GCF_002357875.1	ST457	F	23	14	4
GCF_002357895.1	ST457	F	20	14	3
GCF_002357915.1	ST117	G	21	2	3
GCF_002494365.2	ST1434	A	2	1	1
GCF_002587005.1	ST648	F	9	12	2
GCF_002589795.1	ST410	C	7	20	2
GCF_002591135.1	ST405	D	16	16	3
GCF_002741175.1	ST1312	A	8	1	2
GCF_002741195.1	ST4	A	12	2	2
GCF_002741295.1	ST1312	A	8	2	2
GCF_002741315.1	ST1312	A	10	0	2
GCF_002741335.1	ST4	A	11	0	2
GCF_002741435.1	ST182	E	11	7	2
GCF_002741495.1	ST182	E	10	1	2
GCF_002741535.1	ST182	E	10	2	2
GCF_002741555.1	ST182	E	10	1	2
GCF_002741575.1	ST4	A	10	0	2
GCF_002763515.2	ST127	B2-nonST131	27	4	4
GCF_002763995.1	ST131	B2-ST131	18	5	3
GCF_002787215.1	ST405	D	14	17	3
GCF_002787315.1	ST167	A	11	13	2
GCF_002787545.1	ST167	A	5	18	1
GCF_002787645.1	ST457	F	17	15	3
GCF_002788115.1	ST405	D	10	16	2
GCF_002788295.1	ST167	A	11	14	2
GCF_002796585.1	ST144	B2-nonST131	18	0	3
GCF_002803805.1	ST764	A	11	1	2
GCF_002803905.1	ST410	C	3	20	1
GCF_002811555.3	ST410	C	3	21	1
GCF_002812545.1	ST48	A	5	2	1
GCF_002843685.1	ST10	A	4	1	1
GCF_002844685.1	ST95	B2-nonST131	30	3	4
GCF_002846135.1	ST95	B2-nonST131	27	14	4
GCF_002853655.1	ST301	A	23	10	4
GCF_002853715.1	ST117	G	20	10	3
GCF_002853805.1	ST88	C	8	15	2
GCF_002854065.1	ST2064	E	8	13	2
GCF_002855325.1	ST793	A	21	8	3
GCF_002855415.1	ST301	A	17	6	3
GCF_002859105.1	ST127	B2-nonST131	27	4	4
GCF_002860105.1	ST167	A	8	21	2
GCF_002863665.1	ST659	A	27	0	4
GCF_002863685.1	ST659	A	27	0	4
GCF_002863845.1	ST3693	B2-nonST131	16	0	3
GCF_002863885.1	ST659	A	26	2	4
GCF_002879975.1	ST10	A	15	0	3
GCF_002887715.1	ST127	B2-nonST131	23	1	4
GCF_002893905.2	ST90	C	8	1	2
GCF_002900305.1	ST127	B2-nonST131	25	0	4
GCF_002903105.1	ST399	A	6	18	2
GCF_002903125.1	ST167	A	6	19	2
GCF_002934025.1	ST10	A	4	0	1
GCF_002934895.1	ST399	A	6	13	2
GCF_002944935.1	ST538	B2-nonST131	17	6	3
GCF_002945135.3	ST167	A	6	20	2
GCF_002946715.1	ST38	D	28	18	4
GCF_002948655.1	ST1276	F	14	0	3
GCF_002951655.1	ST117	G	16	15	3
GCF_002951675.1	ST127	B2-nonST131	25	4	4
GCF_002951695.1	ST3902	A	10	8	2
GCF_002951735.1	ST46	A	14	14	3
GCF_002951775.1	ST4542	A	3	16	1
GCF_002951855.1	ST28	B2-nonST131	22	0	4
GCF_002952095.1	ST2847	E	14	16	3
GCF_002953435.1	ST95	B2-nonST131	26	17	4
GCF_002953455.1	ST410	C	5	20	1
GCF_002966755.1	ST1485*	F	8	6	2
GCF_002968715.1	ST8150	A	7	13	2
GCF_002968735.1	ST405	D	15	16	3
GCF_002993265.1	ST93	A	6	0	2
GCF_002996945.1	ST131	B2-ST131	19	8	3
GCF_003013205.1	ST48	A	6	0	2
GCF_003017805.1	ST119	A	28	0	4
GCF_003018075.1	ST660	A	27	0	4
GCF_003018095.1	ST657	G	19	0	3
GCF_003018115.1	ST3018	E	17	0	3
GCF_003018235.1	ST5350	D	12	0	2
GCF_003018255.1	ST658	G	21	0	3
GCF_003018335.1	ST7083	cladeI	16	0	3
GCF_003018375.1	ST342	A	24	1	4
GCF_003018395.1	ST659	A	26	0	4
GCF_003018475.1	ST722	B2-nonST131	16	0	3
GCF_003018635.1	ST342	A	25	1	4
GCF_003018815.1	ST301	A	29	8	4
GCF_003018995.1	ST32	D	24	0	4
GCF_003019015.1	ST119	A	25	0	4
GCF_003019035.1	ST967	F	14	0	3
GCF_003019075.1	ST660	A	25	0	4
GCF_003019095.1	ST646	B2-nonST131	28	0	4
GCF_003020885.1	ST95	B2-nonST131	26	2	4
GCF_003030025.1	ST7786	A	3	5	1
GCF_003030245.1	ST5030	D	13	0	2
GCF_003030365.1	ST617	A	12	19	2
GCF_003031225.1	ST2223	A	3	2	1
GCF_003031775.1	ST167	A	8	18	2
GCF_003031795.1	ST405	D	10	20	2
GCF_003031815.1	ST90	C	5	18	1
GCF_003033905.1	ST10	A	9	9	2
GCF_003043915.1	ST35	B2-nonST131	14	0	3
GCF_003051985.2	ST617	A	4	20	1
GCF_003052665.1	ST10	A	4	0	1
GCF_003073815.1	ST410	C	7	14	2
GCF_003073835.1	ST167	A	6	19	2
GCF_003073955.1	ST410	C	3	7	1
GCF_003076395.1	ST95	B2-nonST131	27	15	4
GCF_003095635.1	ST117	G	13	2	2
GCF_003111785.1	ST8739	A	4	14	1
GCF_003172465.2	ST10	A	4	0	1
GCF_003180975.1	ST10	A	5	15	1
GCF_003180995.1	ST405	D	17	14	3
GCF_003181035.1	ST131	B2-ST131	18	12	3
GCF_003194345.1	ST131	B2-ST131	20	16	3
GCF_003204155.1	ST4	A	15	12	3
GCF_003231115.1	ST3288	A	2	9	1
GCF_003254065.1	ST167	A	12	19	2
GCF_003287245.1	ST93	A	6	0	2
GCF_003288455.1	ST131	B2-ST131	14	15	3
GCF_003290205.1	ST4	A	11	1	2
GCF_003308955.1	ST11	E	25	1	4
GCF_003308975.1	ST69	D	25	5	4
GCF_003344465.1	ST1193	B2-nonST131	19	5	3
GCF_003346835.1	ST80	B2-nonST131	26	17	4
GCF_003351385.1	ST410	C	8	19	2
GCF_003352425.1	ST10	A	14	2	3
GCF_003402955.1	ST88	C	13	15	2
GCF_003410275.1	ST6140	D	6	16	2
GCF_003413625.1	ST410	C	9	15	2
GCF_003432305.1	ST10	A	6	6	2
GCF_003443795.1	ST48	A	2	10	1
GCF_003443815.1	ST48*	A	5	13	1
GCF_003546975.1	ST73	B2-nonST131	30	0	4
GCF_003571665.1	ST131	B2-ST131	18	12	3
GCF_003571685.1	ST62	F	25	13	4
GCF_003571765.1	ST48	A	5	13	1
GCF_003571785.1	ST405	D	17	7	3
GCF_003571825.1	ST131	B2-ST131	23	8	4
GCF_003591595.1	ST3021	A	2	0	1
GCF_003627855.1	ST69	D	20	6	3
GCF_003667385.1	ST1684	A	3	6	1
GCF_003667425.1	ST744	A	4	14	1
GCF_003691425.1	ST206	A	2	11	1
GCF_003697165.2	ST95	B2-nonST131	26	0	4
GCF_003703795.1	ST7139	A	2	13	1
GCF_003711005.1	ST48	A	3	7	1
GCF_003711045.1	ST410	C	3	20	1
GCF_003717595.1	ST10	A	4	0	1
GCF_003722195.1	ST717	E	20	0	3
GCF_003790525.1	ST6862	F	20	15	3
GCF_003812625.1	ST636	B2-nonST131	20	10	3
GCF_003812945.1	ST648	F	13	13	2
GCF_003813145.1	ST405	D	13	11	2
GCF_003856575.1	ST167	A	10	15	2
GCF_003856615.1	ST131	B2-ST131	22	16	4
GCF_003856635.1	ST131	B2-ST131	26	10	4
GCF_003856655.1	ST131	B2-ST131	19	10	3
GCF_003856675.1	ST405	D	11	9	2
GCF_003856695.1	ST131	B2-ST131	18	15	3
GCF_003856995.1	ST131	B2-ST131	26	11	4
GCF_003925895.1	ST167	A	6	18	2
GCF_003956225.1	ST1312	A	7	2	2
GCF_003956245.1	ST398	A	4	0	1
GCF_003956265.1	ST1201	A	10	3	2
GCF_003956305.1	ST10	A	7	0	2
GCF_003956345.1	ST1564	A	6	3	2
GCF_003956405.1	ST2332	A	9	2	2
GCF_003966775.1	ST131	B2-ST131	26	0	4
GCF_003966795.1	ST11	E	25	0	4
GCF_003971215.1	ST48	A	3	18	1
GCF_003991155.1	ST457	F	20	20	3
GCF_004006575.1	ST2705	A	3	15	1
GCF_004010575.1	ST11	E	27	0	4
GCF_004010595.1	ST11	E	25	0	4
GCF_004010615.1	ST11	E	25	0	4
GCF_004010635.1	ST11	E	25	0	4
GCF_004010655.1	ST11	E	25	0	4
GCF_004010675.1	ST11	E	26	0	4
GCF_004010695.1	ST11	E	25	0	4
GCF_004010715.1	ST11	E	25	0	4
GCF_004011015.1	ST38	D	26	12	4
GCF_004088295.1	ST410	C	10	20	2
GCF_004114395.1	ST648	F	12	17	2
GCF_004118915.1	ST11	E	23	0	4
GCF_004135915.1	ST131	B2-ST131	19	7	3
GCF_004141955.1	ST131	B2-ST131	20	9	3
GCF_004193755.1	ST131	B2-ST131	19	8	3
GCF_004295365.1	ST167	A	6	20	2
GCF_004299805.1	ST131	B2-ST131	21	7	3
GCF_004328685.1	ST1114	A	3	10	1
GCF_004355105.1	ST10	A	4	0	1
GCF_004358985.1	ST10	A	4	1	1
GCF_004368015.1	ST10	A	6	13	2
GCF_004377995.2	ST457	F	17	3	3
GCF_004526255.1	ST46	A	12	8	2
GCF_004564035.1	ST141	B2-nonST131	29	0	4
GCF_004759025.1	ST38	D	18	8	3
GCF_004771135.1	ST73	B2-nonST131	25	5	4
GCF_004771235.1	ST10	A	21	7	3
GCF_004792495.1	ST10	A	5	5	1
GCF_004801575.1	ST48	A	2	4	1
GCF_004804185.1	ST583	B2-nonST131	18	0	3
GCF_004804205.1	ST122	B2-nonST131	14	0	3
GCF_004924255.1	ST542	A	6	16	2
GCF_005037735.1	ST11	E	28	0	4
GCF_005037815.1	ST32	D	28	2	4
GCF_005156265.1	ST167	A	6	22	2
GCF_005221505.1	ST11	E	27	0	4
GCF_005221525.1	ST11	E	25	0	4
GCF_005221645.1	ST11	E	25	0	4
GCF_005221885.1	ST11	E	27	0	4
GCF_005221905.1	ST11	E	29	0	4
GCF_005222005.1	ST11	E	25	0	4
GCF_005222285.1	ST11	E	25	0	4
GCF_005222325.1	ST11	E	27	0	4
GCF_005222345.1	ST11	E	27	0	4
GCF_005222445.1	ST11	E	28	0	4
GCF_005671355.1	ST410	C	3	20	1
GCF_005886035.1	ST38	D	17	15	3
GCF_005890115.1	ST10	A	5	0	1
GCF_005954605.1	ST11066	A	4	0	1
GCF_005954625.1	ST11066	A	4	0	1
GCF_005954725.1	ST10	A	4	1	1
GCF_006088875.1	ST131	B2-ST131	12	12	2
GCF_006337025.1	ST410	C	13	17	2
GCF_006351885.1	ST8655	F	15	10	3
GCF_006352265.1	ST410	C	5	17	1
GCF_006536085.2	ST410	C	5	8	1
GCF_006537505.2	ST410	C	4	11	1
GCF_006777045.1	ST648	F	23	0	4
GCF_006777085.1	ST5796*	G	24	1	4
GCF_006874785.1	ST11	E	25	0	4
GCF_006965465.1	ST38	D	24	7	4
GCF_007012305.1	ST167	A	8	20	2
GCF_007833295.1	ST95	B2-nonST131	23	0	4
GCF_007833875.1	ST10522	B2-nonST131	37	2	4
GCF_008033295.1	ST10	A	4	14	1
GCF_008042015.2	ST410	C	3	12	1
GCF_008065435.1	ST339*	A	11	0	2
GCF_008065455.1	ST10	A	14	3	3
GCF_008080655.1	ST48	A	2	12	1
GCF_008124005.1	ST10082	A	16	10	3
GCF_008124085.1	ST141	B2-nonST131	21	6	3
GCF_008124185.1	ST10	A	4	11	1
GCF_008124285.1	ST10	A	4	7	1
GCF_008152105.1	ST457	F	18	15	3
GCF_008375335.1	ST48	A	4	2	1
GCF_008462425.1	ST11	E	20	0	3
GCF_008632575.1	ST167	A	12	19	2
GCF_008632595.1	ST95	B2-nonST131	27	10	4
GCF_008642395.1	ST38	D	14	13	3
GCF_008642415.1	ST191	A	4	4	1
GCF_008727135.1	ST11	E	28	6	4
GCF_008727155.1	ST11	E	27	9	4
GCF_008727175.1	ST11	E	27	0	4
GCF_008727195.1	ST11	E	24	7	4
GCF_008807135.1	ST10	A	3	7	1
GCF_008807155.1	ST761	A	4	12	1
GCF_008807295.1	ST761	A	3	6	1
GCF_008823185.1	ST1695	A	2	10	1
GCF_008925965.1	ST11	E	25	0	4
GCF_008926085.1	ST11	E	25	0	4
GCF_008926105.1	ST11	E	23	0	4
GCF_008926125.1	ST11	E	25	0	4
GCF_008926145.1	ST11	E	29	0	4
GCF_008926165.1	ST11	E	25	0	4
GCF_008926185.1	ST11	E	25	0	4
GCF_008931135.1	ST11	E	25	0	4
GCF_008931185.1	ST11	E	25	0	4
GCF_008931725.1	ST10	A	3	0	1
GCF_008931745.1	ST10	A	3	0	1
GCF_008949495.1	ST354	F	20	15	3
GCF_009363035.1	ST10	A	7	10	2
GCF_009395265.1	ST10	A	3	2	1
GCF_009431955.1	ST11	E	25	0	4
GCF_009432215.1	ST11	E	23	0	4
GCF_009432415.1	ST11	E	23	0	4
GCF_009432635.1	ST11	E	23	0	4
GCF_009432795.1	ST11	E	18	0	3
GCF_009432915.1	ST11	E	22	0	4
GCF_009433135.1	ST11	E	23	0	4
GCF_009577985.1	ST131	B2-ST131	18	14	3
GCF_009648495.1	ST1060	A	4	10	1
GCF_009650175.1	ST11	E	25	1	4
GCF_009664305.1	ST11	E	25	0	4
GCF_009664455.1	ST11	E	26	0	4
GCF_009671085.1	ST761	A	3	10	1
GCF_009671105.1	ST8165	A	2	6	1
GCF_009671125.1	ST7131	A	3	5	1
GCF_009720465.1	ST167	A	7	18	2
GCF_009738145.1	ST206	A	2	9	1
GCF_009738455.1	ST11	E	25	0	4
GCF_009761715.1	ST410	C	9	18	2
GCF_009762385.1	ST48	A	3	7	1
GCF_009832885.1	ST1060	A	4	10	1
GCF_009832985.1	ST93	A	5	1	1
GCF_009866925.2	ST10	A	11	3	2
GCF_009866945.2	ST167	A	18	12	3
GCF_009873375.1	ST10	A	9	1	2
GCF_009905115.1	ST4977	A	3	12	1
GCF_009905355.1	ST10	A	4	4	1
GCF_009909465.1	ST2325	A	5	12	1
GCF_009909505.1	ST7511	A	3	14	1
GCF_009914295.1	ST2705	A	5	9	1
GCF_009931235.1	ST11	E	28	0	4
GCF_009931435.1	ST3042	cladeI	15	4	3
GCF_009949705.1	ST993	A	9	0	2
GCF_009950125.1	ST3630	A	10	3	2
GCF_010092965.1	ST648	F	12	2	2
GCF_010365325.1	ST73	B2-nonST131	31	15	4
GCF_010365345.1	ST1284	A	11	16	2
GCF_010365385.1	ST648	F	23	20	4
GCF_010365425.1	ST656	A	8	13	2
GCF_010365465.1	ST410	C	3	20	1
GCF_010365505.1	ST167	A	6	18	2
GCF_010365525.1	ST167	A	6	19	2
GCF_010365545.1	ST410	C	3	18	1
GCF_010668985.1	ST8527	B2-nonST131	20	0	3
GCF_010669025.1	ST8525	E	6	0	2
GCF_010706435.1	ST12	B2-nonST131	29	6	4
GCF_010724935.1	ST10605	B2-nonST131	9	15	2
GCF_010725305.1	ST131	B2-ST131	18	17	3
GCF_011022275.1	ST315	D	10	13	2
GCF_011044355.1	ST429	B2-nonST131	27	8	4
GCF_011045215.1	ST8826	E	8	0	2
GCF_011045235.1	ST8532	D	5	0	1
GCF_011045255.1	ST405	D	14	8	3
GCF_011045275.1	ST405	D	13	8	2
GCF_011045295.1	ST405	D	13	8	2
GCF_011045475.1	ST167	A	6	20	2
GCF_011045875.1	ST10170	A	2	10	1
GCF_011330935.2	ST131	B2-ST131	22	16	4
GCF_011331065.1	ST10	A	10	12	2
GCF_011331215.2	ST131	B2-ST131	20	12	3
GCF_011404215.1	ST206	A	3	3	1
GCF_011404355.1	ST206	A	2	3	1
GCF_011404475.1	ST189	A	2	1	1
GCF_011404595.1	ST165	A	4	4	1
GCF_011404755.1	ST206*	A	2	3	1
GCF_011404895.1	ST10	A	3	1	1
GCF_011492885.1	ST7366	A	12	16	2
GCF_011492985.1	ST48	A	11	17	2
GCF_011769865.1	ST167	A	6	16	2
GCF_012149945.1	ST1193	B2-nonST131	19	10	3
GCF_012537835.1	ST93	A	20	15	3
GCF_012934435.1	ST973	D	9	0	2
GCF_012934455.1	ST394	D	11	4	2
GCF_012934475.1	ST95	B2-nonST131	21	1	3
GCF_012934495.1	ST963	D	11	8	2
GCF_012934515.1	ST491	B2-nonST131	18	0	3
GCF_012934535.1	ST73	B2-nonST131	30	4	4
GCF_012934555.1	ST95	B2-nonST131	22	0	4
GCF_012934575.1	ST10	A	6	6	2
GCF_012934615.1	ST95	B2-nonST131	21	2	3
GCF_012934635.1	ST357	B2-nonST131	19	1	3
GCF_012934655.2	ST144	B2-nonST131	24	2	4
GCF_012934695.1	ST967	F	10	0	2
GCF_012934715.1	ST69	D	16	9	3
GCF_012934765.1	ST14	B2-nonST131	26	2	4
GCF_012934785.1	ST998	B2-nonST131	0	2	1
GCF_013004045.1	ST127	B2-nonST131	28	12	4
GCF_013084945.1	ST95	B2-nonST131	20	3	3
GCF_013085025.1	ST69	D	20	6	3
GCF_013085205.1	ST420	B2-nonST131	0	0	1
GCF_013085905.2	ST1193	B2-nonST131	20	3	3
GCF_013112335.1	ST10654	E	6	0	2
GCF_013166895.1	ST93	A	3	2	1
GCF_013166955.1	ST93	A	5	0	1
GCF_013166975.1	ST93	A	5	0	1
GCF_013166995.1	ST10	A	3	1	1
GCF_013167035.1	ST1060	A	4	0	1
GCF_013167055.1	ST10	A	5	0	1
GCF_013167075.1	ST1060	A	5	2	1
GCF_013167135.1	ST11	E	27	0	4
GCF_013167155.1	ST11	E	25	0	4
GCF_013167175.1	ST11	E	25	0	4
GCF_013167195.1	ST11	E	27	0	4
GCF_013167235.1	ST11	E	25	0	4
GCF_013167255.1	ST335	E	20	3	3
GCF_013167275.1	ST5560	E	25	0	4
GCF_013167295.1	ST11	E	25	2	4
GCF_013167315.1	ST11	E	25	0	4
GCF_013167335.1	ST11	E	25	0	4
GCF_013167355.1	ST11	E	27	0	4
GCF_013167375.1	ST11	E	25	0	4
GCF_013167395.1	ST11	E	25	0	4
GCF_013167435.1	ST11	E	28	4	4
GCF_013167455.1	ST11	E	28	3	4
GCF_013167475.1	ST11	E	25	0	4
GCF_013167495.1	ST11	E	22	0	4
GCF_013167515.1	ST11	E	25	0	4
GCF_013167595.1	ST11	E	25	0	4
GCF_013167615.1	ST11	E	27	0	4
GCF_013167635.1	ST11	E	25	0	4
GCF_013167655.1	ST11	E	25	0	4
GCF_013167675.1	ST11	E	27	0	4
GCF_013167695.1	ST11	E	25	0	4
GCF_013167715.1	ST11	E	27	0	4
GCF_013167735.1	ST11	E	25	0	4
GCF_013167755.1	ST11	E	27	0	4
GCF_013167775.1	ST11	E	27	0	4
GCF_013167795.1	ST5516	E	23	0	4
GCF_013167815.1	ST11	E	26	0	4
GCF_013167875.1	ST11	E	25	0	4
GCF_013167935.1	ST61	E	30	2	4
GCF_013167975.1	ST335	E	18	1	3
GCF_013167995.1	ST335	E	18	1	3
GCF_013168035.1	ST11	E	26	0	4
GCF_013168055.1	ST11	E	28	2	4
GCF_013168095.1	ST11	E	26	0	4
GCF_013168115.1	ST11	E	24	0	4
GCF_013168135.1	ST11	E	25	0	4
GCF_013168155.1	ST11	E	26	0	4
GCF_013168175.1	ST11	E	27	2	4
GCF_013168195.1	ST11	E	27	0	4
GCF_013168215.1	ST11	E	25	0	4
GCF_013168235.1	ST11	E	27	0	4
GCF_013168255.1	ST11	E	27	0	4
GCF_013201175.1	ST48	A	4	11	1
GCF_013201215.1	ST11938	A	3	9	1
GCF_013201235.1	ST34	A	5	9	1
GCF_013201505.1	ST1998	C	4	8	1
GCF_013201525.1	ST48	A	7	6	2
GCF_013282195.1	ST405	D	10	9	2
GCF_013282275.1	ST38	D	22	11	4
GCF_013282315.1	ST1286	A	15	7	3
GCF_013282335.1	ST69	D	14	9	3
GCF_013282355.1	ST405	D	10	8	2
GCF_013305705.1	ST648	F	9	2	2
GCF_013315675.1	ST550	B2-nonST131	21	0	3
GCF_013315695.1	ST379	F	26	1	4
GCF_013315715.1	ST657	G	16	0	3
GCF_013315735.1	ST1155	B2-nonST131	23	0	4
GCF_013315755.1	ST57	E	4	0	1
GCF_013315995.1	ST8125	A	18	2	3
GCF_013340805.1	ST1011	D	12	21	2
GCF_013340825.1	ST2040	A	3	10	1
GCF_013342925.1	ST457	F	11	5	2
GCF_013343595.1	ST11	E	25	0	4
GCF_013343615.1	ST335	E	23	2	4
GCF_013343635.1	ST11	E	25	0	4
GCF_013371745.1	ST1788	A	12	11	2
GCF_013372305.1	ST1193	B2-nonST131	19	6	3
GCF_013372325.1	ST131	B2-ST131	19	3	3
GCF_013372345.1	ST216	A	3	0	1
GCF_013372365.1	ST394	D	17	0	3
GCF_013372385.1	ST73	B2-nonST131	20	1	3
GCF_013372405.1	ST2279	B2-nonST131	18	7	3
GCF_013372425.1	ST73	B2-nonST131	30	3	4
GCF_013374235.2	ST8453	A	6	20	2
GCF_013374255.1	ST410	C	7	20	2
GCF_013374275.1	ST10	A	7	19	2
GCF_013374295.2	ST8453	A	6	16	2
GCF_013374315.1	ST48	A	6	16	2
GCF_013374335.1	ST410	C	5	19	1
GCF_013376515.1	ST1437	A	4	4	1
GCF_013388275.1	ST69	D	16	17	3
GCF_013390265.1	ST550	B2-nonST131	20	0	3
GCF_013391825.1	ST716	A	3	5	1
GCF_013393825.1	ST3107	A	6	6	2
GCF_013394575.1	ST537	B2-nonST131	24	0	4
GCF_013402855.1	ST10	A	15	5	3
GCF_013402895.1	ST69	D	14	14	3
GCF_013423805.1	ST10	A	5	8	1
GCF_013425955.1	ST354	F	13	15	2
GCF_013426075.1	ST410	C	6	11	2
GCF_013426115.1	ST3835	A	9	20	2
GCF_013459015.1	ST457	F	11	0	2
GCF_013459175.1	ST457	F	14	3	3
GCF_013694285.1	ST48	A	4	8	1
GCF_013694345.1	ST4656	A	3	18	1
GCF_013694465.1	ST131	B2-ST131	18	9	3
GCF_014075475.1	ST7187	A	4	7	1
GCF_014075595.1	ST7366	A	2	8	1
GCF_014075795.1	ST48	A	4	7	1
GCF_014076685.2	ST1286	A	12	4	2
GCF_014117345.1	ST15	B2-nonST131	19	2	3
GCF_014117405.1	ST10	A	4	11	1
GCF_014157395.1	ST38	D	11	9	2
GCF_014162235.1	ST38	D	10	11	2
GCF_014168675.1	ST457	F	18	6	3
GCF_014168755.1	ST10	A	17	9	3
GCF_014168775.1	ST1193	B2-nonST131	19	10	3
GCF_014168835.1	ST131	B2-ST131	20	6	3
GCF_014168855.1	ST11252	D	20	11	3
GCF_014168935.1	ST744	A	3	11	1
GCF_014168955.1	ST131	B2-ST131	16	6	3
GCF_014169015.1	ST131	B2-ST131	17	7	3
GCF_014169035.1	ST2003	D	21	6	3
GCF_014169095.1	ST131	B2-ST131	19	10	3
GCF_014169115.1	ST405	D	22	16	4
GCF_014169155.1	ST3941	A	18	10	3
GCF_014169175.1	ST648	F	11	6	2
GCF_014169195.1	ST10	A	10	6	2
GCF_014169395.1	ST38	D	11	10	2
GCF_014169415.1	ST3177	F	16	10	3
GCF_014169435.1	ST131	B2-ST131	20	6	3
GCF_014169455.1	ST69	D	14	6	3
GCF_014169475.1	ST10	A	7	8	2
GCF_014169575.1	ST405	D	16	12	3
GCF_014169615.1	ST69	D	15	6	3
GCF_014169695.1	ST542	A	13	16	2
GCF_014169775.1	ST2858	D	12	5	2
GCF_014169855.1	ST38	D	19	11	3
GCF_014169915.1	ST130	E	30	13	4
GCF_014170615.1	ST117	G	27	8	4
GCF_014170675.1	ST3258	G	26	7	4
GCF_014171015.1	ST70	D	11	6	2
GCF_014189395.1	ST10	A	4	17	1
GCF_014217135.1	ST131	B2-ST131	22	10	4
GCF_014217155.1	ST131	B2-ST131	19	10	3
GCF_014262945.1	ST73	B2-nonST131	33	0	4
GCF_014295215.1	ST10	A	9	0	2
GCF_014295235.1	ST10	A	9	0	2
GCF_014295255.1	ST10	A	4	0	1
GCF_014295275.1	ST472	A	3	0	1
GCF_014295295.1	ST10	A	2	0	1
GCF_014295315.1	ST10	A	8	0	2
GCF_014338525.1	ST10	A	4	1	1
GCF_014361285.1	ST48	A	4	15	1
GCF_014522225.1	ST773	A	20	14	3
GCF_014522245.1	ST73	B2-nonST131	28	1	4
GCF_014541045.1	ST73	B2-nonST131	33	5	4
GCF_014622725.1	ST1485	F	21	11	3
GCF_014622985.1	ST32	D	28	0	4
GCF_014623205.1	ST32*	D	27	0	4
GCF_014623225.1	ST32	D	25	0	4
GCF_014623405.1	ST32	D	28	0	4
GCF_014656625.1	ST69	D	14	0	3
GCF_014705965.1	ST2491	A	3	0	1
GCF_014770655.1	ST399	A	6	0	2
GCF_014770895.1	ST5791	A	4	0	1
GCF_014771055.1	ST215	A	11	0	2
GCF_014771275.1	ST1429	A	5	0	1
GCF_014826015.1	ST410	C	5	9	1
GCF_014854675.1	ST1	D	10	2	2
GCF_014930915.1	ST12	B2-nonST131	29	0	4
GCF_014962565.1	ST69	D	14	0	3
GCF_015033265.1	ST1946	B2-nonST131	20	0	3
GCF_015138575.1	ST131	B2-ST131	21	12	3
GCF_015138955.1	ST73	B2-nonST131	24	10	4
GCF_015139155.1	ST393	D	19	10	3
GCF_015139375.1	ST1011	D	14	16	3
GCF_015139735.1	ST131	B2-ST131	18	10	3
GCF_015277555.1	ST131	B2-ST131	17	6	3
GCF_015290725.1	ST73	B2-nonST131	31	0	4
GCF_015571535.1	ST543	E	10	6	2
GCF_015571595.1	ST5135	D	9	6	2
GCF_015571655.1	ST761	A	9	8	2
GCF_015571695.1	ST46	A	4	5	1
GCF_015571715.1	ST88	C	18	8	3
GCF_015571815.1	ST48	A	4	7	1
GCF_015571855.1	ST5502	A	10	6	2
GCF_015571895.1	ST939	A	4	6	1
GCF_015649805.1	ST1722	F	14	8	3
GCF_015697215.1	ST6570	B2-nonST131	27	2	4
GCF_015843075.1	ST167	A	15	17	3
GCF_015910185.1	ST131	B2-ST131	16	18	3
GCF_016026195.1	ST7444	E	20	0	3
GCF_016026215.1	ST281	A	12	0	2
GCF_016026235.1	ST280	D	15	0	3
GCF_016026335.1	ST279	D	11	0	2
GCF_016126995.1	ST1807	C	34	0	4
GCF_016432805.1	ST410	C	12	18	2
GCF_016446335.1	ST48	A	11	19	2
GCF_016458885.1	ST11	E	27	0	4
GCF_016458905.1	ST11	E	27	0	4
GCF_016458925.1	ST11	E	26	0	4
GCF_016458945.1	ST11	E	30	1	4
GCF_016592875.1	ST10	A	2	1	1
GCF_016598635.1	ST1722	F	15	14	3
GCF_016629485.1	ST746	A	5	19	1
GCF_016696665.1	ST88	C	13	2	2
GCF_016728085.1	ST3854	A	8	0	2
GCF_016756455.1	ST131	B2-ST131	18	10	3
GCF_016757655.1	ST141	B2-nonST131	17	0	3
GCF_016767775.1	ST355	B2-nonST131	22	9	4
GCF_016774415.1	ST10	A	7	0	2
GCF_016775825.1	ST38	D	17	15	3
GCF_016775845.1	ST38	D	17	15	3
GCF_016775885.1	ST38	D	12	14	2
GCF_016775905.1	ST69	D	16	0	3
GCF_016775945.1	ST38	D	18	12	3
GCF_016775965.1	ST38	D	9	6	2
GCF_016775985.1	ST38	D	18	7	3
GCF_016776005.1	ST1722	F	8	6	2
GCF_016776025.1	ST38	D	12	14	2
GCF_016776045.1	ST38	D	12	12	2
GCF_016776065.1	ST38	D	12	7	2
GCF_016776085.1	ST38	D	22	6	4
GCF_016776105.1	ST38	D	16	15	3
GCF_016776145.1	ST38	D	16	15	3
GCF_016776165.1	ST38	D	16	0	3
GCF_016776185.1	ST127	B2-nonST131	26	5	4
GCF_016776205.1	ST38	D	17	10	3
GCF_016776245.1	ST38	D	12	14	2
GCF_016776265.1	ST69	D	16	7	3
GCF_016776305.1	ST127	B2-nonST131	26	5	4
GCF_016776325.1	ST38	D	18	6	3
GCF_016776365.1	ST349	D	8	0	2
GCF_016776385.1	ST38	D	19	15	3
GCF_016779865.1	ST38	D	17	15	3
GCF_016780285.1	ST361	A	5	2	1
GCF_016780415.1	ST38	D	12	14	2
GCF_016780575.1	ST38	D	18	15	3
GCF_016780725.1	ST405	D	20	7	3
GCF_016803855.1	ST410	C	4	19	1
GCF_016803935.1	ST28	B2-nonST131	22	0	4
GCF_016806025.1	ST93	A	19	15	3
GCF_016806045.1	ST354	F	13	16	2
GCF_016864175.1	ST140	B2-nonST131	25	0	4
GCF_016864475.1	ST93	A	22	0	4
GCF_016888925.1	ST12	B2-nonST131	21	3	3
GCF_016888965.1	ST2604	B2-nonST131	20	0	3
GCF_016889025.1	ST998	B2-nonST131	22	0	4
GCF_016889045.1	ST1278	B2-nonST131	18	0	3
GCF_016889085.1	ST127	B2-nonST131	25	8	4
GCF_016889105.1	ST420	B2-nonST131	18	0	3
GCF_016889125.1	ST10	A	14	1	3
GCF_016889185.1	ST127	B2-nonST131	24	4	4
GCF_016889265.1	ST131	B2-ST131	17	2	3
GCF_016889325.1	ST12	B2-nonST131	31	0	4
GCF_016889485.1	ST202	A	7	2	2
GCF_016889505.1	ST2973	A	6	14	2
GCF_016889525.1	ST7122	A	3	4	1
GCF_016889545.1	ST5416*	A	2	8	1
GCF_016889565.1	ST7941	A	8	11	2
GCF_016889605.1	ST457	F	17	6	3
GCF_016889625.1	ST12	B2-nonST131	29	0	4
GCF_016889685.1	ST141	B2-nonST131	35	0	4
GCF_016889725.1	ST14	B2-nonST131	26	9	4
GCF_016889845.1	ST43	A	9	12	2
GCF_016889865.1	ST569	B2-nonST131	15	0	3
GCF_016889905.1	ST12	B2-nonST131	21	13	3
GCF_016890005.1	ST93	A	13	11	2
GCF_016890045.1	ST131	B2-ST131	22	12	4
GCF_016890105.1	ST131	B2-ST131	18	12	3
GCF_016903275.1	ST405	D	10	9	2
GCF_016903315.1	ST69	D	22	4	4
GCF_016903335.1	ST95	B2-nonST131	26	0	4
GCF_016903375.1	ST117	G	23	0	4
GCF_016903435.1	ST95	B2-nonST131	27	5	4
GCF_016903535.1	ST491	B2-nonST131	13	0	2
GCF_016903595.1	ST405	D	14	9	3
GCF_016903615.1	ST95	B2-nonST131	22	0	4
GCF_016903815.1	ST405	D	10	12	2
GCF_016903835.1	ST95	B2-nonST131	24	0	4
GCF_016903855.1	ST69	D	12	10	2
GCF_016903915.1	ST95	B2-nonST131	27	6	4
GCF_016903935.1	ST69	D	16	7	3
GCF_016903995.1	ST10	A	3	0	1
GCF_016904055.1	ST73	B2-nonST131	24	0	4
GCF_016904075.1	ST95	B2-nonST131	25	0	4
GCF_016904115.1	ST69	D	21	0	3
GCF_016904175.1	ST420	B2-nonST131	17	0	3
GCF_016904195.1	ST1231	B2-nonST131	21	3	3
GCF_016904235.1	ST117	G	27	0	4
GCF_016904255.1	ST405	D	9	3	2
GCF_016904335.1	ST405	D	16	10	3
GCF_016904395.1	ST398	A	5	9	1
GCF_016904435.1	ST95	B2-nonST131	20	0	3
GCF_016904455.1	ST95	B2-nonST131	29	3	4
GCF_016904475.1	ST95	B2-nonST131	22	0	4
GCF_016904495.1	ST405	D	11	16	2
GCF_016904535.1	ST95	B2-nonST131	26	3	4
GCF_016904555.1	ST624	F	27	9	4
GCF_016904575.1	ST38	D	12	9	2
GCF_016904615.1	ST144	B2-nonST131	24	0	4
GCF_016904655.1	ST969	B2-nonST131	27	7	4
GCF_016904695.1	ST10	A	2	8	1
GCF_016939795.1	ST131	B2-ST131	14	18	3
GCF_016942475.1	ST10	A	9	7	2
GCF_016942575.1	ST23	C	19	13	3
GCF_016942595.1	ST1585	A	3	5	1
GCF_016942615.1	ST11225	A	4	8	1
GCF_016942635.1	ST648	F	12	7	2
GCF_016944635.1	ST10	A	6	11	2
GCF_016944655.1	ST48	A	3	13	1
GCF_016944675.1	ST69	D	18	13	3
GCF_016944695.1	ST165	A	2	7	1
GCF_016944715.1	ST3944	A	4	10	1
GCF_016944735.1	ST542	A	4	12	1
GCF_016944755.1	ST131	B2-ST131	17	10	3
GCF_017088405.1	ST7087	A	3	6	1
GCF_017088425.1	ST1011	D	6	8	2
GCF_017088465.1	ST2705	A	3	3	1
GCF_017088485.1	ST2325	A	5	12	1
GCF_017161035.1	ST10	A	4	12	1
GCF_017161345.1	ST206	A	4	15	1
GCF_017164755.1	ST11	E	25	0	4
GCF_017164795.1	ST11	E	27	0	4
GCF_017164835.1	ST11	E	25	0	4
GCF_017164915.1	ST11	E	25	0	4
GCF_017164955.1	ST11	E	25	0	4
GCF_017165115.1	ST-Unknown	E	25	2	4
GCF_017165335.1	ST11	E	25	0	4
GCF_017165355.1	ST11	E	25	0	4
GCF_017165375.1	ST11	E	25	0	4
GCF_017165395.1	ST11	E	25	0	4
GCF_017165415.1	ST11	E	25	0	4
GCF_017165435.1	ST11	E	25	0	4
GCF_017165455.1	ST11	E	25	0	4
GCF_017310055.1	ST10	A	4	8	1
GCF_017310445.1	ST648	F	17	17	3
GCF_017338715.1	ST10	A	4	0	1
GCF_017348835.2	ST799	E or cladeI	22	14	4
GCF_017352035.1	ST393	D	11	7	2
GCF_017352055.1	ST46	A	5	5	1
GCF_017356665.1	ST95	B2-nonST131	15	2	3
GCF_017357505.1	ST73	B2-nonST131	31	0	4
GCF_017357545.1	ST11	E	27	0	4
GCF_017570585.1	ST93	A	9	4	2
GCF_017570605.1	ST10	A	12	8	2
GCF_017570625.1	ST10	A	10	13	2
GCF_017570665.1	ST6856	A	3	10	1
GCF_017579865.1	ST744	A	4	19	1
GCF_017603565.1	ST38	D	11	11	2
GCF_017638985.1	ST354	F	21	10	3
GCF_017639005.1	ST457	F	16	12	3
GCF_017639025.1	ST11280	A	3	11	1
GCF_017639045.1	ST167	A	8	14	2
GCF_017639105.1	ST215	A	2	10	1
GCF_017639125.1	ST10	A	13	14	2
GCF_017639165.1	ST215	A	2	13	1
GCF_017639185.1	ST1266	E	8	17	2
GCF_017815815.1	ST1262	B2-nonST131	34	0	4
GCF_017868515.1	ST6856	A	2	5	1
GCF_017903455.1	ST48	A	4	9	1
GCF_018075285.1	ST410	C	16	17	3
GCF_018075305.1	ST131	B2-ST131	15	17	3
GCF_018085225.1	ST6002	A	4	0	1
GCF_900088105.1	ST410	C	13	10	2
GCF_900092615.1	ST10	A	16	0	3
GCF_900096845.1	ST10	A	4	0	1
GCF_900149875.1	ST15	B2-nonST131	7	0	2
GCF_900174635.1	ST1288	A	7	7	2
GCF_900184875.1	ST8217	A	4	0	1
GCF_900186905.1	ST1721	A	2	0	1
GCF_900474445.1	ST8740	A	3	0	1
GCF_900474495.1	ST218	A	2	0	1
GCF_900474625.1	ST5766	A	3	1	1
GCF_900497095.1	ST410	C	8	7	2
GCF_900497415.1	ST131	B2-ST131	21	6	3
GCF_900497485.1	ST393	D	19	10	3
GCF_900520285.1	ST10	A	13	5	2
GCF_900520305.1	ST10	A	12	7	2
GCF_900520325.1	ST131	B2-ST131	19	9	3
GCF_900520345.1	ST131	B2-ST131	23	15	4
GCF_900520365.1	ST131	B2-ST131	22	12	4
GCF_900520385.1	ST617	A	8	15	2
GCF_900622635.1	ST131	B2-ST131	21	15	3
GCF_900622655.1	ST648	F	15	10	3
GCF_900622685.1	ST69	D	20	2	3
GCF_900622695.1	ST963	D	11	6	2
GCF_900635145.1	ST2325	A	4	0	1
GCF_900635165.1	ST95	B2-nonST131	17	0	3
GCF_900635175.1	ST10	A	3	0	1
GCF_900635185.1	ST350	E	14	0	3
GCF_900635215.1	ST10	A	4	0	1
GCF_900635325.1	ST57	E	20	0	3
GCF_900635635.1	ST10	A	4	0	1
GCF_900636045.1	ST34	A	2	0	1
GCF_900636055.1	ST8740	A	3	0	1
GCF_900636115.1	ST10	A	6	2	2
GCF_900636125.1	ST6071	A	5	0	1
GCF_900636145.1	ST10	A	4	0	1
GCF_900636195.1	ST398	A	4	0	1
GCF_900636215.1	ST73	B2-nonST131	27	0	4
GCF_900636235.1	ST10	A	3	0	1
GCF_900636245.1	ST10	A	4	0	1
GCF_900636295.1	ST10	A	3	0	1
GCF_900636305.1	ST93	A	6	0	2
GCF_900636595.1	ST189	A	2	0	1
GCF_900636605.1	ST10	A	5	0	1
GCF_900747775.1	ST635	A	3	0	1
GCF_900747785.1	ST7095	A	3	2	1
GCF_901733115.1	ST410	C	3	20	1
GCF_902703415.1	ST95	B2-nonST131	28	3	4
GCF_902705295.1	ST95	B2-nonST131	24	2	4
GCF_902810335.1	ST2550	G	8	0	2
GCF_902810395.1	ST1164	B2-nonST131	12	0	2
GCF_904426485.1	ST1421	A	3	3	1
GCF_904711295.1	ST10	A	2	10	1
GCF_904711305.1	ST7036	A	6	8	2
GCF_904799825.1	ST23	C	14	2	3
GCF_904830965.1	ST4	A	12	0	2
GCF_904831805.1	ST182	E	10	1	2
GCF_904831835.1	ST1312	A	9	3	2
GCF_904833135.1	ST2353	A	12	0	2
GCF_904863105.1	ST141	B2-nonST131	32	5	4
GCF_904863235.1	ST393	D	26	8	4
GCF_904863255.1	ST648	F	15	10	3
GCF_904863305.1	ST38	D	22	14	4
GCF_904863375.1	ST354	F	13	15	2
GCF_904863385.1	ST617	A	9	16	2
GCF_904863445.1	ST176	A	3	8	1
GCF_904864555.1	ST69	D	21	9	3
GCF_904864635.1	ST1193	B2-nonST131	17	5	3
GCF_904865655.1	ST648	F	20	11	3
GCF_904865835.1	ST10	A	6	4	2
GCF_904866225.1	ST617	A	8	7	2
GCF_904866345.1	ST10	A	8	10	2
GCF_904866455.1	ST131	B2-ST131	19	6	3
GCF_904866495.1	ST38	D	17	6	3
GCF_905071835.1	ST59	F	24	4	4
GCF_905071865.1	ST48	A	4	13	1
GCF_000010745.1	ST17	B1-shiga	22	0	4
GCF_000010765.1	ST16	B1-shiga	28	4	4
GCF_000091005.1	ST21	B1-shiga	29	0	4
GCF_000299455.1	ST678	B1-shiga	29	9	4
GCF_000299475.1	ST678	B1-shiga	30	5	4
GCF_000464955.2	ST672	B1-shiga	17	0	3
GCF_000801165.1	ST2773	B1-shiga	16	0	3
GCF_001644725.1	ST1727	B1-shiga	9	1	2
GCF_001645235.2	ST17	B1-shiga	22	0	4
GCF_001677495.1	ST718	B1-shiga	12	0	2
GCF_001678965.1	ST718	B1-shiga	11	0	2
GCF_001721125.1	ST21	B1-shiga	30	0	4
GCF_001886935.1	ST679	B1-shiga	9	0	2
GCF_002055605.1	ST300	B1-shiga	17	0	3
GCF_002057245.1	ST300	B1-shiga	19	0	3
GCF_002156845.1	ST294	B1-shiga	25	0	4
GCF_002209105.2	ST678	B1-shiga	30	6	4
GCF_002214745.2	ST678	B1-shiga	29	1	4
GCF_002716885.1	ST442	B1-shiga	14	0	3
GCF_002741595.1	ST443*	B1-shiga	15	0	3
GCF_002844165.1	ST655	B1-shiga	23	0	4
GCF_002983645.1	ST678	B1-shiga	29	9	4
GCF_003017375.1	ST17	B1-shiga	25	0	4
GCF_003017455.1	ST16	B1-shiga	26	0	4
GCF_003017555.1	ST16	B1-shiga	24	0	4
GCF_003017615.1	ST56	B1-shiga	12	0	2
GCF_003017765.1	ST442	B1-shiga	11	0	2
GCF_003017915.1	ST21	B1-shiga	30	0	4
GCF_003017935.1	ST33	B1-shiga	18	0	3
GCF_003017975.1	ST1792	B1-shiga	25	0	4
GCF_003017995.1	ST443	B1-shiga	17	0	3
GCF_003018035.1	ST21	B1-shiga	32	0	4
GCF_003018055.1	ST21	B1-shiga	27	0	4
GCF_003018135.1	ST21	B1-shiga	29	0	4
GCF_003018155.1	ST300	B1-shiga	20	0	3
GCF_003018195.1	ST677	B1-shiga	10	0	2
GCF_003018215.1	ST173	B1-shiga	17	0	3
GCF_003018275.1	ST173	B1-shiga	17	0	3
GCF_003018315.1	ST21	B1-shiga	28	3	4
GCF_003018355.1	ST223	B1-shiga	17	0	3
GCF_003018455.1	ST21	B1-shiga	37	3	4
GCF_003018495.1	ST2836	B1-shiga	24	0	4
GCF_003018535.1	ST16	B1-shiga	24	0	4
GCF_003018555.1	ST723	B1-shiga	29	0	4
GCF_003018575.1	ST21	B1-shiga	29	0	4
GCF_003018615.1	ST33*	B1-shiga	14	0	3
GCF_003018655.1	ST3695	B1-shiga	10	0	2
GCF_003018695.1	ST655	B1-shiga	23	0	4
GCF_003018715.1	ST29	B1-shiga	28	0	4
GCF_003018755.1	ST205	B1-shiga	14	0	3
GCF_003018775.1	ST655	B1-shiga	23	0	4
GCF_003018855.1	ST2602	B1-shiga	14	0	3
GCF_003018875.1	ST16	B1-shiga	24	12	4
GCF_003018895.1	ST21	B1-shiga	28	0	4
GCF_003018915.1	ST17	B1-shiga	21	0	3
GCF_003018935.1	ST655	B1-shiga	23	0	4
GCF_003019055.1	ST655	B1-shiga	23	0	4
GCF_003019115.1	ST297	B1-shiga	11	0	2
GCF_003019155.1	ST343	B1-shiga	21	0	3
GCF_003019175.1	ST21	B1-shiga	28	0	4
GCF_003019215.1	ST2836	B1-shiga	24	0	4
GCF_003112145.1	ST655	B1-shiga	23	0	4
GCF_003112165.1	ST723	B1-shiga	30	0	4
GCF_003112185.1	ST21	B1-shiga	30	0	4
GCF_003112205.1	ST937	B1-shiga	18	0	3
GCF_003112225.1	ST21	B1-shiga	31	0	4
GCF_003112245.1	ST16	B1-shiga	24	0	4
GCF_003176855.1	ST223	B1-shiga	18	0	3
GCF_003203755.1	ST16	B1-shiga	26	1	4
GCF_003288295.1	ST16	B1-shiga	23	0	4
GCF_003433275.1	ST678	B1-shiga	30	1	4
GCF_003966425.1	ST16	B1-shiga	25	10	4
GCF_003966445.1	ST16	B1-shiga	25	4	4
GCF_003966465.1	ST21	B1-shiga	29	3	4
GCF_004358365.1	ST21	B1-shiga	30	4	4
GCF_004358385.1	ST29	B1-shiga	28	0	4
GCF_004358405.1	ST21	B1-shiga	29	0	4
GCF_005014055.1	ST223	B1-shiga	19	0	3
GCF_005037715.1	ST655	B1-shiga	23	0	4
GCF_005037725.1	ST21	B1-shiga	31	0	4
GCF_005037775.1	ST442	B1-shiga	12	0	2
GCF_005037795.1	ST17	B1-shiga	23	0	4
GCF_005037805.1	ST16	B1-shiga	25	0	4
GCF_005037845.1	ST17	B1-shiga	19	0	3
GCF_007990655.1	ST16	B1-shiga	25	3	4
GCF_008329665.1	ST223	B1-shiga	12	0	2
GCF_008761455.2	ST2217	B1-shiga	14	0	3
GCF_008761475.2	ST2217	B1-shiga	20	0	3
GCF_008761495.2	ST2217	B1-shiga	23	0	4
GCF_008761515.1	ST223	B1-shiga	10	0	2
GCF_008761535.2	ST17	B1-shiga	20	0	3
GCF_009650035.1	ST29	B1-shiga	29	0	4
GCF_009728565.1	ST446	B1-shiga	15	0	3
GCF_009948655.1	ST4038	B1-shiga	13	0	2
GCF_009949145.1	ST446	B1-shiga	10	0	2
GCF_009950475.1	ST1611	B1-shiga	9	0	2
GCF_009950805.1	ST1611	B1-shiga	10	0	2
GCF_009951245.1	ST1611	B1-shiga	13	0	2
GCF_009951745.1	ST155	B1-shiga	8	0	2
GCF_009952125.1	ST162	B1-shiga	9	0	2
GCF_013357365.1	ST17	B1-shiga	21	0	3
GCF_014058445.2	ST21	B1-shiga	31	0	4
GCF_014805805.1	ST297	B1-shiga	8	0	2
GCF_014854575.1	ST442	B1-shiga	10	0	2
GCF_015508805.1	ST3570	B1-shiga	31	6	4
GCF_015509005.1	ST3570	B1-shiga	31	5	4
GCF_016803875.1	ST25	B1-shiga	26	0	4
GCF_016803915.1	ST829	B1-shiga	14	0	3
GCF_000010385.1	ST156	B1-nonshiga	6	1	2
GCF_000017745.1	ST1132	B1-nonshiga	8	1	2
GCF_000026245.1	ST678	B1-nonshiga	14	1	3
GCF_000026265.1	ST1128	B1-nonshiga	4	0	1
GCF_000147855.2	ST1079	B1-nonshiga	5	1	1
GCF_000167875.2	ST381	B1-nonshiga	20	1	3
GCF_000258025.1	ST1079	B1-nonshiga	3	1	1
GCF_000258145.1	ST1079	B1-nonshiga	5	0	1
GCF_000468515.1	ST1079	B1-nonshiga	3	0	1
GCF_000831565.1	ST847	B1-nonshiga	6	1	2
GCF_000971615.1	ST5082	B1-nonshiga	8	0	2
GCF_001007915.1	ST99	B1-nonshiga	9	1	2
GCF_001660565.1	ST7060	B1-nonshiga	5	4	1
GCF_001679985.1	ST7051	B1-nonshiga	6	9	2
GCF_001693635.1	ST359	B1-nonshiga	7	13	2
GCF_001900355.1	ST109	B1-nonshiga	4	0	1
GCF_001900375.1	ST224	B1-nonshiga	3	9	1
GCF_001900475.1	ST297	B1-nonshiga	8	0	2
GCF_001900495.1	ST2522	B1-nonshiga	3	2	1
GCF_001900515.1	ST20	B1-nonshiga	15	0	3
GCF_001900535.1	ST295	B1-nonshiga	8	0	2
GCF_001900595.1	ST-Unknown	B1-nonshiga	12	0	2
GCF_001900675.1	ST58	B1-nonshiga	15	12	3
GCF_001900695.1	ST1196	B1-nonshiga	14	13	3
GCF_001900815.1	ST101	B1-nonshiga	5	6	1
GCF_001900885.1	ST1706	B1-nonshiga	4	2	1
GCF_001900945.1	ST-Unknown	B1-nonshiga	5	0	1
GCF_001900965.1	ST4434*	B1-nonshiga	6	0	2
GCF_001901005.1	ST345	B1-nonshiga	3	0	1
GCF_001901025.1	ST1081	B1-nonshiga	6	0	2
GCF_001901065.1	ST278	B1-nonshiga	9	0	2
GCF_001901085.1	ST5082	B1-nonshiga	4	0	1
GCF_001901125.1	ST6994	B1-nonshiga	4	0	1
GCF_001901145.1	ST278	B1-nonshiga	9	0	2
GCF_001901165.1	ST278	B1-nonshiga	9	0	2
GCF_001901185.1	ST1081	B1-nonshiga	6	0	2
GCF_001901405.1	ST517	B1-nonshiga	12	9	2
GCF_001901425.1	ST20	B1-nonshiga	14	0	3
GCF_001901445.1	ST3501	B1-nonshiga	4	6	1
GCF_002011945.1	ST101	B1-nonshiga	7	18	2
GCF_002055635.1	ST101	B1-nonshiga	8	18	2
GCF_002057355.1	ST327	B1-nonshiga	13	0	2
GCF_002116715.2	ST602	B1-nonshiga	16	7	3
GCF_002163655.1	ST101	B1-nonshiga	7	1	2
GCF_002163695.1	ST154	B1-nonshiga	5	0	1
GCF_002165095.2	ST156	B1-nonshiga	13	20	2
GCF_002180095.1	ST101	B1-nonshiga	9	18	2
GCF_002220215.1	ST2521	B1-nonshiga	5	0	1
GCF_002237325.1	ST155	B1-nonshiga	3	0	1
GCF_002302315.1	ST443	B1-nonshiga	7	0	2
GCF_002302335.1	ST5305	B1-nonshiga	8	4	2
GCF_002310555.1	ST539	B1-nonshiga	6	10	2
GCF_002741255.1	ST5305	B1-nonshiga	7	0	2
GCF_002741355.1	ST7256	B1-nonshiga	7	1	2
GCF_002741455.1	ST58	B1-nonshiga	11	0	2
GCF_002741475.1	ST316	B1-nonshiga	10	2	2
GCF_002787935.1	ST101	B1-nonshiga	11	18	2
GCF_002796445.1	ST448	B1-nonshiga	5	3	1
GCF_002860085.1	ST156	B1-nonshiga	17	22	3
GCF_002899475.1	ST-Unknown	B1-nonshiga	3	1	1
GCF_002951715.1	ST602	B1-nonshiga	18	10	3
GCF_002951755.1	ST453	B1-nonshiga	11	9	2
GCF_002951795.1	ST155	B1-nonshiga	13	11	2
GCF_002952695.1	ST795	B1-nonshiga	13	2	2
GCF_002968935.1	ST58	B1-nonshiga	14	12	3
GCF_002996665.1	ST278	B1-nonshiga	6	1	2
GCF_003031735.1	ST101	B1-nonshiga	10	20	2
GCF_003073875.1	ST156	B1-nonshiga	9	14	2
GCF_003122105.1	ST156	B1-nonshiga	12	20	2
GCF_003288415.1	ST156	B1-nonshiga	8	16	2
GCF_003325975.1	ST40	B1-nonshiga	16	13	3
GCF_003336405.1	ST453	B1-nonshiga	18	11	3
GCF_003342715.1	ST448	B1-nonshiga	3	19	1
GCF_003355175.1	ST2350	B1-nonshiga	7	11	2
GCF_003570765.1	ST56	B1-nonshiga	10	0	2
GCF_003586045.1	ST223	B1-nonshiga	8	0	2
GCF_003667405.1	ST162	B1-nonshiga	8	10	2
GCF_003956165.1	ST173	B1-nonshiga	8	2	2
GCF_003956185.1	ST443	B1-nonshiga	5	2	1
GCF_003956285.1	ST94	B1-nonshiga	7	2	2
GCF_003956365.1	ST443	B1-nonshiga	5	2	1
GCF_003956385.1	ST517	B1-nonshiga	6	0	2
GCF_003956425.1	ST94	B1-nonshiga	7	2	2
GCF_003956445.1	ST94?	B1-nonshiga	8	2	2
GCF_003956465.1	ST94	B1-nonshiga	7	2	2
GCF_003956485.1	ST443	B1-nonshiga	6	0	2
GCF_003999795.1	ST3076	B1-nonshiga	12	14	2
GCF_004135775.1	ST448	B1-nonshiga	10	21	2
GCF_004135815.1	ST448	B1-nonshiga	10	21	2
GCF_004301465.1	ST2161	B1-nonshiga	3	16	1
GCF_004924275.1	ST515	B1-nonshiga	5	17	1
GCF_004924355.1	ST1196	B1-nonshiga	4	15	1
GCF_006777065.1	ST10754	B1-nonshiga	12	6	2
GCF_007632435.1	ST2599	B1-nonshiga	14	10	3
GCF_007995175.1	ST162	B1-nonshiga	12	16	2
GCF_008370755.1	ST40	B1-nonshiga	17	4	3
GCF_009618015.1	ST4577	B1-nonshiga	6	0	2
GCF_009664185.1	ST1079	B1-nonshiga	3	0	1
GCF_009664205.1	ST1079*	B1-nonshiga	3	0	1
GCF_009671045.1	ST641	B1-nonshiga	5	9	1
GCF_009720605.1	ST5415	B1-nonshiga	16	13	3
GCF_009867035.2	ST58	B1-nonshiga	19	7	3
GCF_009905135.1	ST156	B1-nonshiga	18	14	3
GCF_009913415.1	ST3714	B1-nonshiga	12	17	2
GCF_010092405.1	ST156	B1-nonshiga	15	21	3
GCF_010365405.1	ST940	B1-nonshiga	6	10	2
GCF_010365485.1	ST205	B1-nonshiga	10	15	2
GCF_010669005.1	ST8827	B1-nonshiga	5	0	1
GCF_011064575.1	ST708	B1-nonshiga	4	0	1
GCF_011067085.1	ST156	B1-nonshiga	16	17	3
GCF_011383085.1	ST58	B1-nonshiga	12	8	2
GCF_011403355.1	ST201	B1-nonshiga	4	1	1
GCF_011492925.1	ST58	B1-nonshiga	18	0	3
GCF_011996085.1	ST29	B1-nonshiga	29	14	4
GCF_012044775.1	ST8535	B1-nonshiga	9	0	2
GCF_012221365.1	ST270	B1-nonshiga	14	2	3
GCF_012516455.1	ST533	B1-nonshiga	13	18	2
GCF_012934675.1	ST54	B1-nonshiga	8	0	2
GCF_012935215.1	ST453	B1-nonshiga	22	12	4
GCF_012974525.1	ST156	B1-nonshiga	4	13	1
GCF_013085185.1	ST3695	B1-nonshiga	19	1	3
GCF_013085865.1	ST58	B1-nonshiga	27	3	4
GCF_013122565.1	ST9286	B1-nonshiga	4	0	1
GCF_013201195.1	ST5229	B1-nonshiga	4	18	1
GCF_013201255.1	ST971	B1-nonshiga	18	9	3
GCF_013315975.1	ST5974	B1-nonshiga	4	0	1
GCF_013317085.1	ST101	B1-nonshiga	7	18	2
GCF_013357345.1	ST101	B1-nonshiga	8	18	2
GCF_013371685.1	ST602	B1-nonshiga	14	17	3
GCF_013371725.1	ST156	B1-nonshiga	7	16	2
GCF_013376575.1	ST7505	B1-nonshiga	4	16	1
GCF_013376895.1	ST11231	B1-nonshiga	8	0	2
GCF_013389615.1	ST155	B1-nonshiga	18	13	3
GCF_014075335.1	ST10776	B1-nonshiga	3	5	1
GCF_014160155.1	ST58	B1-nonshiga	4	5	1
GCF_014168595.1	ST602	B1-nonshiga	17	11	3
GCF_014168735.1	ST533	B1-nonshiga	4	6	1
GCF_014168975.1	ST1148	B1-nonshiga	3	4	1
GCF_014169275.1	ST2025	B1-nonshiga	18	4	3
GCF_014169595.1	ST641	B1-nonshiga	5	9	1
GCF_014169895.1	ST847	B1-nonshiga	6	5	2
GCF_014169995.1	ST2178	B1-nonshiga	3	10	1
GCF_014170975.1	ST58	B1-nonshiga	13	8	2
GCF_014605875.1	ST297	B1-nonshiga	8	0	2
GCF_014854635.1	ST101	B1-nonshiga	18	13	3
GCF_015135355.1	ST224	B1-nonshiga	4	8	1
GCF_015136895.1	ST9586	B1-nonshiga	14	8	3
GCF_015291785.1	ST392	B1-nonshiga	13	0	2
GCF_015571735.1	ST101	B1-nonshiga	15	6	3
GCF_015571755.1	ST603	B1-nonshiga	21	6	3
GCF_015571795.1	ST101	B1-nonshiga	14	7	3
GCF_015571835.1	ST101	B1-nonshiga	17	7	3
GCF_015571915.1	ST75	B1-nonshiga	24	8	4
GCF_016026375.1	ST4627	B1-nonshiga	8	0	2
GCF_016127695.1	ST3	B1-nonshiga	18	1	3
GCF_016432785.1	ST940	B1-nonshiga	5	12	1
GCF_016772495.1	ST155	B1-nonshiga	7	12	2
GCF_016776345.1	ST940	B1-nonshiga	5	8	1
GCF_016806005.1	ST2169	B1-nonshiga	5	10	1
GCF_016942505.1	ST654	B1-nonshiga	4	8	1
GCF_016942535.1	ST278	B1-nonshiga	3	10	1
GCF_016942655.1	ST156	B1-nonshiga	6	20	2
GCF_016944775.1	ST4014	B1-nonshiga	15	7	3
GCF_017088445.1	ST4088	B1-nonshiga	14	8	3
GCF_017352075.1	ST58	B1-nonshiga	17	6	3
GCF_017570645.1	ST162	B1-nonshiga	18	7	3
GCF_017570685.1	ST533	B1-nonshiga	12	7	2
GCF_017638965.1	ST11633	B1-nonshiga	3	1	1
GCF_017654165.1	ST155	B1-nonshiga	10	9	2
GCF_900497455.1	ST448	B1-nonshiga	9	12	2
GCF_900618295.1	ST8346	B1-nonshiga	3	15	1
GCF_900622665.1	ST224	B1-nonshiga	4	10	1
GCF_900635205.1	ST278	B1-nonshiga	12	0	2
GCF_900636005.1	ST297	B1-nonshiga	4	0	1
GCF_900636075.1	ST155	B1-nonshiga	4	0	1
GCF_900636105.1	ST1679	B1-nonshiga	5	0	1
GCF_900636175.1	ST1611	B1-nonshiga	6	0	2
GCF_900636785.1	ST56	B1-nonshiga	5	0	1
GCF_900636795.1	ST2952	B1-nonshiga	4	0	1
GCF_902810275.1	ST58	B1-nonshiga	6	0	2
GCF_902810295.1	ST58	B1-nonshiga	6	0	2
GCF_902810325.1	ST2005	B1-nonshiga	3	0	1
GCF_902810365.1	ST4392	B1-nonshiga	6	0	2
GCF_902810375.1	ST5891	B1-nonshiga	3	0	1
GCF_902810385.1	ST297	B1-nonshiga	4	0	1
GCF_902810405.1	ST6994	B1-nonshiga	3	0	1
GCF_902810415.1	ST295	B1-nonshiga	3	0	1
GCF_902825205.1	ST4623	B1-nonshiga	3	0	1
GCF_904711265.1	ST453	B1-nonshiga	14	3	3
GCF_904830975.1	ST5305	B1-nonshiga	8	4	2
GCF_904831825.1	ST173	B1-nonshiga	9	1	2
GCF_904831875.1	ST443	B1-nonshiga	7	0	2
GCF_904842665.1	ST2165	B1-nonshiga	3	3	1
GCF_904866305.1	ST602	B1-nonshiga	18	10	3
