# Supplementary material for: To kill or to be killed: pangenome analysis of Escherichia coli strains reveals a tailocin specific for pandemic ST131
Source: BMC Biol. 2022 Jun 16;20:146. doi: 10.1186/s12915-022-01347-7 (PMC9205054; doi:10.1186/s12915-022-01347-7)
Supplement: Supplementary file 3 — Additional file 3. The Additional file 3 is a compressed file library (zip package) containing 11 files. File 1 genome list with serotypes, sequence types, phylogroups, etc. File 2A pangenome matrix determined with CD-HIT. File 2B softcore genome GF list determined with CD-HIT. File 3A pangenome matrix determined with ProteinOrtho. File 3B softcore genome GF list determined with ProteinOrtho. File 4 the GFs of the six distinctive clusters. File 5 summary of the strains’ virulence and antibiotics resistance. File 6 antibiogram data. File 7 virulence factor PAM. File 8 coincident pairwise association results from CoinFinder. README. [file 12915_2022_1347_MOESM3_ESM.zip › Additional File 3/Supplementary File 6.txt]

AccessionID	tobramycin	sulfamethoxazole	imipenem	nalidixic acid	fosfomycin	cefotaxime	temocillin	azithromycin	trimethoprim	gentamicin	piperacillin+tazobactam	tetracycline	chloramphenicol	tigecycline	ampicillin+clavulanic acid	ampicillin	colistin	cefoxitin	ertapenem	ceftazidime	ciprofloxacin	meropenem	cefepime	amikacin
GCF_000005845.2	0	0	0	0	0	0	0	0	0	0	0	0	0	0	0	0	0	0	0	0	0	0	0	0
GCF_000007445.1	0	0	0	0	0	0	0	0	0	0	0	0	0	0	0	0	0	0	0	0	0	0	0	0
GCF_000008865.2	0	0	0	0	0	0	0	0	0	0	0	0	0	0	0	0	0	0	0	0	0	0	0	0
GCF_000010245.2	0	0	0	0	0	0	0	0	0	0	0	0	0	0	0	0	0	0	0	0	0	0	0	0
GCF_000010385.1	0	0	0	0	0	0	0	0	0	0	0	1	0	0	0	0	0	0	0	0	0	0	0	0
GCF_000010485.1	0	0	0	0	0	0	0	0	0	0	0	0	0	0	0	0	0	0	0	0	0	0	0	0
GCF_000010745.1	0	0	0	0	0	0	0	0	0	0	0	0	0	0	0	0	0	0	0	0	0	0	0	0
GCF_000010765.1	0	1	0	0	0	0	0	0	0	0	0	1	1	0	0	1	0	0	0	0	0	0	0	0
GCF_000013265.1	0	0	0	0	0	0	0	0	0	0	0	0	0	0	0	0	0	0	0	0	0	0	0	0
GCF_000013305.1	0	0	0	0	0	0	0	0	0	0	0	0	0	0	0	0	0	0	0	0	0	0	0	0
GCF_000014845.1	0	1	0	0	0	0	0	0	0	1	0	1	0	0	0	0	0	0	0	0	0	0	0	0
GCF_000017745.1	0	1	0	0	0	0	0	0	0	0	0	0	0	0	0	0	0	0	0	0	0	0	0	0
GCF_000017765.1	0	0	0	0	0	0	0	0	0	0	0	0	0	0	0	0	0	0	0	0	0	0	0	0
GCF_000017985.1	0	0	0	0	0	0	0	0	0	0	0	0	0	0	0	0	0	0	0	0	0	0	0	0
GCF_000019425.1	0	0	0	0	0	0	0	0	0	0	0	0	0	0	0	0	0	0	0	0	0	0	0	0
GCF_000019645.1	0	1	0	1	0	0	0	0	1	0	0	1	1	0	0	1	0	0	0	0	1	0	0	0
GCF_000021125.1	0	0	0	0	0	0	0	0	0	0	0	0	0	0	0	0	0	0	0	0	0	0	0	0
GCF_000022345.1	0	0	0	0	0	0	0	0	0	0	0	0	0	0	0	0	0	0	0	0	0	0	0	0
GCF_000022665.1	0	0	0	0	0	0	0	0	0	0	0	0	0	0	0	0	0	0	0	0	0	0	0	0
GCF_000023365.1	0	0	0	1	0	0	0	0	0	0	0	0	0	0	0	0	0	0	0	0	0	0	0	0
GCF_000023665.1	0	0	0	0	0	0	0	0	0	0	0	1	0	0	0	0	0	0	0	0	0	0	0	0
GCF_000025165.1	0	0	0	0	0	0	0	0	0	0	0	0	0	0	0	0	0	0	0	0	0	0	0	0
GCF_000025745.1	0	0	0	0	0	0	0	0	0	0	0	0	0	0	0	0	0	0	0	0	0	0	0	0
GCF_000026245.1	0	0	0	0	0	0	0	0	0	0	0	1	0	0	0	0	0	0	0	0	0	0	0	0
GCF_000026265.1	0	0	0	0	0	0	0	0	0	0	0	0	0	0	0	0	0	0	0	0	0	0	0	0
GCF_000026285.1	0	0	0	0	0	0	0	0	0	0	0	0	0	0	0	0	0	0	0	0	0	0	0	0
GCF_000026345.1	0	0	0	0	0	0	0	0	0	0	0	0	0	0	0	0	0	0	0	0	0	0	0	0
GCF_000026545.1	0	1	0	0	0	0	0	0	0	0	0	0	0	0	0	0	0	0	0	0	0	0	0	0
GCF_000027125.1	0	1	0	0	0	0	0	0	0	0	0	1	1	0	0	0	0	0	0	0	0	0	0	0
GCF_000091005.1	0	0	0	0	0	0	0	0	0	0	0	0	0	0	0	0	0	0	0	0	0	0	0	0
GCF_000147855.2	0	0	0	0	0	0	0	0	0	0	0	0	1	0	0	0	0	0	0	0	0	0	0	0
GCF_000148365.1	0	0	0	0	0	0	0	0	0	0	0	0	0	0	0	0	0	0	0	0	0	0	0	0
GCF_000148605.1	0	0	0	0	0	0	0	0	0	0	0	0	0	0	0	0	0	0	0	0	0	0	0	0
GCF_000167875.2	0	0	0	0	0	0	0	0	0	0	0	0	0	0	0	1	0	0	0	0	0	0	0	0
GCF_000183345.1	0	1	0	0	0	0	0	0	1	0	0	1	1	0	0	1	0	0	0	0	0	0	0	0
GCF_000210475.1	0	0	0	0	0	0	0	0	0	0	0	0	0	0	0	0	0	0	0	0	0	0	0	0
GCF_000212715.2	0	1	0	0	0	1	0	0	0	0	1	1	1	0	1	1	0	1	0	1	0	0	0	0
GCF_000219515.2	1	1	0	1	0	0	0	0	1	1	0	1	1	0	0	1	0	0	0	0	1	0	0	0
GCF_000227625.1	0	0	0	0	0	0	0	0	0	0	0	0	0	0	0	0	0	0	0	0	0	0	0	0
GCF_000233895.1	0	0	0	0	0	0	0	0	0	0	0	0	0	0	0	0	0	0	0	0	0	0	0	0
GCF_000245515.1	0	1	0	0	0	0	0	0	0	0	0	0	0	0	0	1	0	0	0	0	0	0	0	0
GCF_000258025.1	0	0	0	0	0	0	0	0	0	0	0	0	1	0	0	0	0	0	0	0	0	0	0	0
GCF_000258145.1	0	0	0	0	0	0	0	0	0	0	0	0	0	0	0	0	0	0	0	0	0	0	0	0
GCF_000262125.1	0	0	0	0	0	0	0	0	0	0	0	0	0	0	0	0	0	0	0	0	0	0	0	0
GCF_000270105.1	0	0	0	1	0	0	0	0	0	0	0	0	0	0	0	0	0	0	0	0	0	0	0	0
GCF_000284495.1	0	0	0	0	0	1	0	0	0	0	0	0	0	0	1	1	0	1	0	1	0	0	0	0
GCF_000299455.1	0	1	0	1	0	1	0	0	1	0	0	1	0	0	0	1	0	0	0	1	1	0	1	0
GCF_000299475.1	0	1	0	1	0	0	0	0	1	0	0	0	0	0	0	1	0	0	0	0	1	0	0	0
GCF_000332755.1	0	0	0	0	0	0	0	0	0	0	0	0	0	0	0	0	0	0	0	0	0	0	0	0
GCF_000464955.2	0	0	0	0	0	0	0	0	0	0	0	0	0	0	0	0	0	0	0	0	0	0	0	0
GCF_000468515.1	0	0	0	0	0	0	0	0	0	0	0	0	0	0	0	0	0	0	0	0	0	0	0	0
GCF_000520035.1	0	1	0	1	0	0	0	0	0	0	0	1	1	0	0	0	0	0	0	0	1	0	0	0
GCF_000597845.1	0	1	0	0	0	0	0	0	0	0	0	1	0	0	0	1	0	0	0	0	0	0	0	0
GCF_000599645.1	0	1	0	0	0	0	0	0	0	0	0	1	0	0	0	1	0	0	0	0	0	0	0	0
GCF_000599665.1	0	0	0	0	0	0	0	0	0	0	0	0	0	0	0	0	0	0	0	0	0	0	0	0
GCF_000599685.1	0	0	0	0	0	0	0	0	0	0	0	0	0	0	0	0	0	0	0	0	0	0	0	0
GCF_000599705.1	0	0	0	0	0	0	0	0	0	0	0	0	0	0	0	0	0	0	0	0	0	0	0	0
GCF_000662395.1	0	0	0	0	0	0	0	0	0	0	0	0	0	0	0	0	0	0	0	0	0	0	0	0
GCF_000714595.1	0	0	0	0	0	0	0	0	0	0	0	0	0	0	0	0	0	0	0	0	0	0	0	0
GCF_000725305.1	0	0	0	0	0	0	0	0	0	0	0	0	1	0	0	0	0	0	0	0	0	0	0	0
GCF_000730345.1	0	0	0	0	0	0	0	0	0	0	0	0	0	0	0	0	0	0	0	0	0	0	0	0
GCF_000732965.1	0	0	0	0	0	0	0	0	0	0	0	0	0	0	0	0	0	0	0	0	0	0	0	0
GCF_000784925.1	1	1	1	1	0	1	0	1	1	0	1	0	0	0	1	1	0	1	1	1	1	1	1	1
GCF_000800215.1	0	0	0	0	0	0	0	0	0	0	0	1	0	0	0	0	0	0	0	0	0	0	0	0
GCF_000801165.1	0	0	0	0	0	0	0	0	0	0	0	0	0	0	0	0	0	0	0	0	0	0	0	0
GCF_000803705.1	0	0	0	0	0	0	0	0	0	0	0	0	0	0	0	0	0	0	0	0	0	0	0	0
GCF_000813165.1	0	0	0	1	0	0	0	0	0	0	0	0	0	0	0	0	0	0	0	0	1	0	0	0
GCF_000814145.2	1	1	1	1	0	1	0	0	1	0	1	1	1	0	1	1	0	1	1	1	1	1	1	1
GCF_000819645.1	0	1	0	0	0	0	0	0	0	0	0	1	0	0	0	0	0	0	0	0	0	0	0	0
GCF_000827105.1	1	1	0	1	1	0	0	1	1	1	1	1	1	0	1	1	0	0	0	0	1	0	1	1
GCF_000829985.1	0	1	0	0	0	0	0	0	0	0	0	1	0	0	0	0	0	0	0	0	0	0	0	0
GCF_000831565.1	0	0	0	0	1	0	0	0	0	0	0	0	0	0	0	0	0	0	0	0	0	0	0	0
GCF_000833635.2	0	0	0	1	0	0	0	0	0	0	0	0	0	0	0	0	0	0	0	0	0	0	0	0
GCF_000931565.1	1	1	1	1	0	1	0	0	0	0	1	0	0	0	1	1	0	1	1	1	1	1	1	1
GCF_000953515.1	0	0	0	0	0	0	0	0	0	0	0	0	0	0	0	0	0	0	0	0	0	0	0	0
GCF_000968515.1	0	1	0	0	0	0	0	0	0	0	0	0	0	0	0	1	0	0	0	0	0	0	0	0
GCF_000971615.1	0	0	0	0	0	0	0	0	0	0	0	0	0	0	0	0	0	0	0	0	0	0	0	0
GCF_000974465.1	0	0	0	1	0	0	0	0	0	0	0	0	1	0	0	0	0	0	0	0	0	0	0	0
GCF_000974505.1	0	0	0	1	0	0	0	0	0	0	0	1	1	0	0	0	0	0	0	0	0	0	0	0
GCF_000974575.1	0	0	0	1	0	0	0	0	0	0	0	1	1	0	0	0	0	0	0	0	0	0	0	0
GCF_000974885.1	0	0	0	0	0	0	0	0	0	0	0	1	0	0	0	0	0	0	0	0	0	0	0	0
GCF_000988385.1	0	0	0	0	0	0	0	0	0	0	0	0	0	0	0	0	0	0	0	0	0	0	0	0
GCF_001007915.1	0	1	0	0	0	0	0	0	0	0	0	0	0	0	0	0	0	0	0	0	0	0	0	0
GCF_001020945.2	0	0	0	0	0	0	0	0	0	0	0	0	0	0	0	0	0	0	0	0	0	0	0	0
GCF_001021595.1	0	0	0	0	0	0	0	0	0	0	0	0	0	0	0	0	0	0	0	0	0	0	0	0
GCF_001021615.1	0	0	0	0	0	0	0	0	0	0	0	0	0	0	0	0	0	0	0	0	0	0	0	0
GCF_001021635.2	0	1	0	0	0	0	0	0	0	0	0	1	0	0	0	0	0	0	0	0	0	0	0	0
GCF_001029125.1	1	1	0	1	0	0	0	0	1	1	0	1	1	0	0	1	0	0	0	0	1	0	0	0
GCF_001043215.1	0	0	0	0	0	0	0	0	0	0	0	0	0	0	0	0	0	0	0	0	0	0	0	0
GCF_001051135.1	0	0	0	1	0	0	0	0	0	0	0	0	0	0	0	0	0	0	0	0	1	0	0	0
GCF_001276585.2	0	0	0	0	0	0	0	0	0	0	0	0	0	0	0	0	0	0	0	0	0	0	0	0
GCF_001280325.1	0	1	0	0	0	0	0	0	1	0	0	0	0	0	0	1	0	0	0	0	0	0	0	0
GCF_001280345.1	1	1	0	1	0	1	0	0	1	1	0	1	0	0	0	1	0	0	0	1	1	0	1	0
GCF_001280385.1	0	0	0	0	0	0	0	0	0	0	0	0	0	0	0	0	0	0	0	0	0	0	0	0
GCF_001280405.1	0	1	0	0	0	0	0	1	1	0	0	0	0	0	0	1	0	0	0	0	0	0	0	0
GCF_001307215.1	0	0	0	0	0	0	0	0	0	0	0	0	0	0	0	0	0	0	0	0	0	0	0	0
GCF_001420935.1	0	0	0	0	0	0	0	0	0	0	0	0	0	0	0	0	0	0	0	0	0	0	0	0
GCF_001420955.1	0	1	0	0	0	0	0	0	1	0	0	1	0	0	0	1	0	0	0	0	0	0	0	0
GCF_001442495.1	0	0	0	1	0	0	0	0	0	0	0	0	0	0	0	0	0	0	0	0	1	0	0	0
GCF_001469815.1	1	1	0	1	0	1	0	1	1	0	1	1	1	0	1	1	0	0	0	1	1	0	1	1
GCF_001485455.1	0	1	0	1	0	1	0	1	1	0	0	1	0	0	0	1	0	0	0	1	1	0	1	0
GCF_001513615.1	0	1	0	0	0	0	0	0	1	0	0	0	0	0	0	1	0	0	0	0	0	0	0	0
GCF_001513635.1	1	0	0	1	0	1	0	0	0	0	1	1	1	0	1	1	0	0	0	1	1	0	1	1
GCF_001515725.1	1	0	0	1	0	0	0	0	0	1	0	0	0	0	0	0	0	0	0	0	1	0	0	0
GCF_001559635.1	0	0	0	0	0	1	0	0	0	0	0	1	0	0	0	1	0	0	0	1	0	0	1	0
GCF_001559655.1	0	0	0	0	0	0	0	0	0	0	0	0	0	0	0	0	0	0	0	0	0	0	0	0
GCF_001559675.1	0	0	0	0	0	1	0	0	0	0	0	0	0	0	0	1	0	0	0	1	0	0	1	0
GCF_001566335.1	0	0	0	0	0	0	0	0	0	0	0	0	0	0	0	0	0	0	0	0	0	0	0	0
GCF_001566615.1	0	0	0	0	0	0	0	0	0	0	0	0	0	0	0	0	0	0	0	0	0	0	0	0
GCF_001566635.1	0	1	0	0	0	0	0	0	1	0	0	0	0	0	0	1	0	0	0	0	0	0	0	0
GCF_001566675.1	1	1	0	1	0	0	0	1	1	1	0	1	0	0	0	1	0	0	0	0	1	0	0	0
GCF_001577325.1	0	0	0	0	0	0	0	0	1	0	0	1	0	0	0	0	0	0	0	0	0	0	0	0
GCF_001593565.1	1	1	0	1	0	1	0	1	1	1	1	1	1	0	1	1	0	0	0	1	1	0	1	1
GCF_001610755.1	1	1	0	1	0	1	0	1	1	1	1	1	1	0	1	1	0	0	0	1	1	0	1	1
GCF_001612475.1	0	0	0	0	0	0	0	0	0	0	0	0	0	0	0	0	0	0	0	0	0	0	0	0
GCF_001612495.1	0	0	0	0	0	0	0	0	0	0	0	0	0	0	0	0	0	0	0	0	0	0	0	0
GCF_001617565.1	1	1	1	1	0	1	0	1	1	1	1	1	1	0	1	1	0	1	1	1	1	1	1	1
GCF_001618345.2	0	0	1	0	0	0	0	0	0	0	1	0	0	0	1	1	0	0	0	0	0	1	0	0
GCF_001618365.1	1	1	0	0	0	1	0	0	1	0	1	0	0	0	1	1	0	0	0	1	1	0	1	1
GCF_001644725.1	0	0	0	0	1	0	0	0	0	0	0	0	0	0	0	0	0	0	0	0	0	0	0	0
GCF_001644745.1	0	0	0	0	0	0	0	0	1	0	0	0	0	0	0	0	0	0	0	0	0	0	0	0
GCF_001645235.2	0	0	0	0	0	0	0	0	0	0	0	0	0	0	0	0	0	0	0	0	0	0	0	0
GCF_001650295.1	0	1	0	0	0	0	0	0	1	0	0	1	0	0	0	1	0	0	0	0	0	0	0	0
GCF_001651965.2	0	1	0	0	0	0	0	0	0	0	0	1	0	0	0	0	0	0	0	0	0	0	0	0
GCF_001660565.1	0	0	0	1	0	0	0	0	0	0	0	0	0	0	0	1	1	0	0	0	1	0	0	0
GCF_001660585.1	0	0	0	0	0	0	0	0	0	0	0	0	0	0	0	0	0	0	0	0	0	0	0	0
GCF_001663075.1	0	0	0	0	0	0	0	0	0	0	0	0	0	0	0	0	0	0	0	0	0	0	0	0
GCF_001663475.1	1	1	0	1	0	0	0	1	1	1	0	1	0	0	0	1	0	0	0	0	1	0	0	0
GCF_001675145.1	0	0	1	0	0	1	0	0	0	0	1	0	0	0	1	1	0	1	1	1	0	1	1	0
GCF_001677475.2	0	0	0	0	0	0	0	0	0	0	0	0	0	0	0	0	0	0	0	0	0	0	0	0
GCF_001677495.1	0	0	0	0	0	0	0	0	0	0	0	0	0	0	0	0	0	0	0	0	0	0	0	0
GCF_001677515.1	0	0	0	0	0	0	0	0	0	0	0	0	0	0	0	0	0	0	0	0	0	0	0	0
GCF_001678925.1	0	0	0	1	0	0	0	0	0	0	0	0	0	0	0	0	0	0	0	0	1	0	0	0
GCF_001678965.1	0	0	0	0	0	0	0	0	0	0	0	0	0	0	0	0	0	0	0	0	0	0	0	0
GCF_001679985.1	0	1	0	1	1	0	0	0	1	0	0	1	1	0	0	1	1	0	0	0	1	0	0	0
GCF_001682305.2	0	1	0	1	0	0	0	1	1	0	0	1	0	0	0	1	1	0	0	0	1	0	0	0
GCF_001683435.1	1	0	0	0	0	1	0	0	0	1	1	0	1	0	1	1	0	0	0	1	1	0	1	1
GCF_001693315.1	0	1	0	0	0	0	0	1	0	0	0	1	0	0	0	1	0	0	0	0	0	0	0	0
GCF_001693635.1	0	1	0	1	0	1	0	0	1	0	1	1	1	0	1	1	1	1	0	1	1	0	0	0
GCF_001695515.1	0	1	0	0	0	0	0	0	0	0	0	1	0	0	0	0	0	0	0	0	0	0	0	0
GCF_001721125.1	0	0	0	0	0	0	0	0	0	0	0	0	0	0	0	0	0	0	0	0	0	0	0	0
GCF_001721225.1	0	0	0	0	1	0	0	0	0	0	0	0	0	0	0	0	0	0	0	0	0	0	0	0
GCF_001721525.1	1	1	1	1	0	1	0	1	1	1	1	1	0	0	1	1	0	1	1	1	1	1	1	1
GCF_001735705.1	0	0	0	0	0	0	0	0	0	0	0	0	0	0	0	0	1	0	0	0	0	0	0	0
GCF_001750845.1	0	0	0	0	0	0	0	0	0	0	0	0	0	0	0	0	0	0	0	0	0	0	0	0
GCF_001753485.1	0	0	0	0	0	0	0	0	0	0	0	0	0	0	0	0	0	0	0	0	0	0	0	0
GCF_001753505.1	0	0	0	0	0	0	0	0	0	0	0	0	0	0	0	0	0	0	0	0	0	0	0	0
GCF_001860505.1	1	1	1	1	0	1	0	1	1	1	1	0	1	0	1	1	0	1	1	1	1	1	1	1
GCF_001865295.1	0	0	0	0	0	0	0	0	0	0	0	0	0	0	0	0	0	0	0	0	0	0	0	0
GCF_001874485.1	1	1	0	1	0	1	0	1	1	0	1	1	1	0	1	1	0	0	0	1	1	0	1	1
GCF_001886535.1	0	1	0	1	0	1	0	0	1	0	0	1	1	0	0	1	1	0	0	1	1	0	1	0
GCF_001886935.1	0	0	0	0	0	0	0	0	0	0	0	0	0	0	0	0	0	0	0	0	0	0	0	0
GCF_001888075.1	0	0	0	0	0	0	0	0	0	0	0	0	0	0	0	0	0	0	0	0	0	0	0	0
GCF_001890205.1	0	0	0	0	0	0	0	0	0	0	0	0	0	0	0	0	0	0	0	0	0	0	0	0
GCF_001890225.1	0	0	0	0	0	0	0	0	0	0	0	0	0	0	0	0	0	0	0	0	0	0	0	0
GCF_001890245.1	0	0	0	0	0	0	0	0	0	0	0	0	0	0	0	0	0	0	0	0	0	0	0	0
GCF_001890265.1	0	0	0	0	0	0	0	0	0	0	0	0	0	0	0	0	0	0	0	0	0	0	0	0
GCF_001890305.1	0	0	0	0	0	0	0	0	0	0	0	0	0	0	0	0	0	0	0	0	0	0	0	0
GCF_001890325.1	0	1	0	0	0	0	0	0	1	0	0	1	0	0	0	1	0	0	0	0	0	0	0	0
GCF_001890345.1	0	0	0	0	0	0	0	0	0	0	0	0	0	0	0	0	0	0	0	0	0	0	0	0
GCF_001890365.1	0	1	0	0	0	1	0	0	1	0	0	1	0	0	0	1	0	0	0	1	1	0	1	0
GCF_001900295.1	0	0	0	0	0	1	0	0	0	0	0	0	0	0	0	1	0	0	0	1	1	0	1	0
GCF_001900315.1	0	0	0	0	0	0	0	0	0	0	0	0	0	0	0	0	0	0	0	0	0	0	0	0
GCF_001900355.1	0	0	0	0	0	0	0	0	0	0	0	0	0	0	0	0	0	0	0	0	0	0	0	0
GCF_001900375.1	1	1	0	1	0	0	0	1	1	1	0	1	0	0	0	1	0	0	0	0	1	0	0	0
GCF_001900395.1	0	0	0	1	0	0	0	0	0	0	0	0	0	0	0	0	0	0	0	0	1	0	0	0
GCF_001900415.1	0	0	0	0	0	0	0	0	0	0	0	0	0	0	0	0	0	0	0	0	0	0	0	0
GCF_001900455.1	0	0	0	0	0	0	0	0	0	0	0	0	0	0	0	0	0	0	0	0	0	0	0	0
GCF_001900475.1	0	0	0	0	0	0	0	0	0	0	0	0	0	0	0	0	0	0	0	0	0	0	0	0
GCF_001900495.1	0	1	0	0	0	0	0	0	0	0	0	1	0	0	0	0	0	0	0	0	0	0	0	0
GCF_001900515.1	0	0	0	0	0	0	0	0	0	0	0	0	0	0	0	0	0	0	0	0	0	0	0	0
GCF_001900535.1	0	0	0	0	0	0	0	0	0	0	0	0	0	0	0	0	0	0	0	0	0	0	0	0
GCF_001900555.1	0	0	0	0	0	0	0	0	0	0	0	0	0	0	0	0	0	0	0	0	0	0	0	0
GCF_001900575.1	0	0	0	0	0	0	0	0	0	0	0	1	0	0	0	0	0	0	0	0	1	0	0	0
GCF_001900595.1	0	0	0	0	0	0	0	0	0	0	0	0	0	0	0	0	0	0	0	0	0	0	0	0
GCF_001900615.1	1	1	0	1	0	1	0	1	1	1	0	1	0	0	0	1	0	0	0	1	1	0	1	0
GCF_001900635.1	0	1	0	1	0	1	0	1	1	0	0	1	1	0	0	1	0	0	0	1	1	0	1	0
GCF_001900655.1	0	1	0	0	0	0	0	0	1	0	0	1	1	0	0	1	0	0	0	0	1	0	0	0
GCF_001900675.1	1	1	0	1	0	1	0	0	1	1	0	1	1	0	0	1	0	0	0	1	1	0	1	0
GCF_001900695.1	1	1	0	1	0	1	0	1	1	1	0	1	1	0	0	1	0	0	0	1	1	0	1	0
GCF_001900735.1	0	1	0	1	0	0	0	0	0	0	0	1	0	0	0	0	0	0	0	0	1	0	0	0
GCF_001900775.1	0	0	0	0	0	0	0	0	0	0	0	1	0	0	0	0	0	0	0	0	0	0	0	0
GCF_001900795.1	1	1	0	0	0	0	0	0	1	0	1	1	1	0	1	1	0	0	0	0	1	0	1	1
GCF_001900815.1	0	0	0	0	0	0	0	0	1	0	1	1	1	0	0	1	0	0	0	0	1	0	0	0
GCF_001900835.1	1	1	0	1	0	1	0	1	1	1	0	1	1	0	0	1	0	0	0	1	1	0	1	0
GCF_001900885.1	0	0	0	1	0	0	0	0	0	0	0	0	0	0	0	0	0	0	0	0	1	0	0	0
GCF_001900905.1	0	0	0	0	0	0	0	0	0	0	0	0	0	0	0	0	0	0	0	0	0	0	0	0
GCF_001900945.1	0	0	0	0	0	0	0	0	0	0	0	0	0	0	0	0	0	0	0	0	0	0	0	0
GCF_001900965.1	0	0	0	0	0	0	0	0	0	0	0	0	0	0	0	0	0	0	0	0	0	0	0	0
GCF_001900985.1	0	0	0	0	0	0	0	0	0	0	0	0	0	0	0	0	0	0	0	0	0	0	0	0
GCF_001901005.1	0	0	0	0	0	0	0	0	0	0	0	0	0	0	0	0	0	0	0	0	0	0	0	0
GCF_001901025.1	0	0	0	0	0	0	0	0	0	0	0	0	0	0	0	0	0	0	0	0	0	0	0	0
GCF_001901065.1	0	0	0	0	0	0	0	0	0	0	0	0	0	0	0	0	0	0	0	0	0	0	0	0
GCF_001901085.1	0	0	0	0	0	0	0	0	0	0	0	0	0	0	0	0	0	0	0	0	0	0	0	0
GCF_001901125.1	0	0	0	0	0	0	0	0	0	0	0	0	0	0	0	0	0	0	0	0	0	0	0	0
GCF_001901145.1	0	0	0	0	0	0	0	0	0	0	0	0	0	0	0	0	0	0	0	0	0	0	0	0
GCF_001901165.1	0	0	0	0	0	0	0	0	0	0	0	0	0	0	0	0	0	0	0	0	0	0	0	0
GCF_001901185.1	0	0	0	0	0	0	0	0	0	0	0	0	0	0	0	0	0	0	0	0	0	0	0	0
GCF_001901315.1	0	0	0	0	0	0	0	0	0	0	0	0	0	0	0	0	0	0	0	0	0	0	0	0
GCF_001901365.1	1	1	0	1	1	0	0	1	1	1	0	1	1	0	0	1	0	0	0	0	1	0	0	0
GCF_001901405.1	0	1	0	0	0	1	0	1	0	0	1	0	0	0	1	1	0	1	0	1	1	0	0	0
GCF_001901425.1	0	0	0	0	0	0	0	0	0	0	0	0	0	0	0	0	0	0	0	0	0	0	0	0
GCF_001901445.1	0	1	0	0	0	0	0	0	1	0	0	1	1	0	0	1	0	0	0	0	1	0	0	0
GCF_001901465.1	0	0	0	0	0	0	0	0	0	0	0	0	0	0	0	0	0	0	0	0	0	0	0	0
GCF_001932515.1	0	0	0	0	0	0	0	0	0	0	0	0	0	0	0	0	0	0	0	0	0	0	0	0
GCF_001936315.1	1	1	0	1	1	1	0	1	1	1	0	1	1	0	0	1	1	0	0	1	1	0	1	0
GCF_001971765.1	1	1	0	1	0	1	0	1	1	1	0	1	1	0	0	1	1	0	0	1	1	0	1	0
GCF_002007705.1	0	0	0	0	0	0	0	0	0	0	0	0	0	0	0	0	0	0	0	0	0	0	0	0
GCF_002009315.1	0	1	0	1	0	1	0	1	1	0	0	1	1	0	0	1	1	0	0	1	1	0	1	0
GCF_002011945.1	1	1	1	1	0	1	0	0	1	0	1	1	1	0	1	1	0	1	1	1	1	1	1	1
GCF_002011965.1	0	0	1	1	0	1	0	0	0	0	1	0	0	0	1	1	0	1	1	1	1	1	1	0
GCF_002011985.1	1	1	1	1	0	1	0	1	1	1	1	0	1	0	1	1	0	1	1	1	1	1	1	1
GCF_002012005.1	1	1	1	1	0	1	0	1	1	0	1	1	1	0	1	1	0	1	1	1	1	1	1	1
GCF_002012025.1	0	0	1	1	0	1	0	0	0	0	1	0	0	0	1	1	0	1	1	1	1	1	1	0
GCF_002012045.1	1	0	1	0	0	1	0	0	0	0	1	0	1	0	1	1	0	1	1	1	1	1	1	1
GCF_002012065.1	0	1	1	1	0	1	0	0	1	0	1	1	0	0	1	1	0	1	1	1	1	1	1	0
GCF_002012085.1	1	1	1	1	0	1	0	1	1	1	1	1	1	0	1	1	0	1	1	1	1	1	1	1
GCF_002012105.1	1	1	1	1	0	1	0	0	1	1	1	1	1	0	1	1	0	1	1	1	1	1	1	0
GCF_002012125.1	1	1	1	1	0	1	0	1	0	0	1	1	1	0	1	1	0	1	1	1	1	1	1	1
GCF_002012145.1	1	1	1	0	0	1	0	0	1	0	1	1	0	0	1	1	0	1	1	1	1	1	1	1
GCF_002012165.1	0	1	1	1	0	1	0	0	1	0	1	1	0	0	1	1	0	1	1	1	1	1	1	0
GCF_002012205.1	1	1	1	1	0	1	0	1	1	1	1	1	0	0	1	1	0	1	1	1	1	1	1	0
GCF_002012225.1	1	1	1	1	0	1	0	1	1	1	1	1	1	0	1	1	0	1	1	1	1	1	1	1
GCF_002012245.1	1	1	1	1	0	1	0	1	1	1	1	1	0	0	1	1	0	1	1	1	1	1	1	0
GCF_002012265.1	1	1	1	1	0	1	0	1	1	1	1	1	0	0	1	1	0	1	1	1	1	1	1	0
GCF_002012305.1	1	1	1	0	0	1	0	0	0	1	1	1	1	0	1	1	0	1	1	1	1	1	1	1
GCF_002055605.1	0	0	0	0	0	0	0	0	0	0	0	0	0	0	0	0	0	0	0	0	0	0	0	0
GCF_002055635.1	1	1	1	1	0	1	0	0	1	1	1	0	1	0	1	1	0	1	1	1	1	1	1	1
GCF_002056065.1	1	1	1	0	0	1	0	0	1	0	1	1	0	0	1	1	0	1	1	1	1	1	1	1
GCF_002056145.1	1	1	1	0	0	1	0	0	1	0	1	1	0	0	1	1	0	1	1	1	1	1	1	1
GCF_002056635.1	0	1	1	1	0	1	0	1	1	0	1	1	0	0	1	1	0	1	1	1	1	1	1	0
GCF_002057245.1	0	0	0	0	0	0	0	0	0	0	0	0	0	0	0	0	0	0	0	0	0	0	0	0
GCF_002057355.1	0	0	0	0	0	0	0	0	0	0	0	0	0	0	0	0	0	0	0	0	0	0	0	0
GCF_002058765.1	0	1	0	1	0	1	0	0	1	0	0	1	0	0	0	1	0	0	0	1	1	0	1	0
GCF_002077195.1	1	1	0	0	0	0	0	0	1	1	0	1	0	0	0	1	0	0	0	0	0	0	0	0
GCF_002090355.1	0	0	0	0	0	0	0	0	0	0	0	1	0	0	0	0	0	0	0	0	0	0	0	0
GCF_002105735.1	0	0	1	0	0	1	0	0	0	0	1	0	0	0	1	1	0	1	1	1	0	1	1	0
GCF_002116715.2	0	1	0	1	1	0	0	0	1	0	0	1	1	0	0	0	0	0	0	0	1	0	0	0
GCF_002118095.1	0	0	0	0	0	0	0	0	0	0	0	0	0	0	0	0	0	0	0	0	0	0	0	0
GCF_002142675.1	1	1	1	1	0	1	0	1	1	1	1	1	0	0	1	1	1	1	1	1	1	1	1	1
GCF_002142695.1	0	1	1	1	1	1	0	0	1	0	1	1	1	0	1	1	1	1	1	1	1	1	1	0
GCF_002142715.1	1	1	1	1	1	1	0	0	0	1	1	0	1	0	1	1	1	1	1	1	1	1	1	1
GCF_002156845.1	0	0	0	0	0	0	0	0	0	0	0	0	0	0	0	0	0	0	0	0	0	0	0	0
GCF_002157245.1	0	1	0	1	0	1	0	1	1	0	0	1	0	0	0	1	0	0	0	1	1	0	1	0
GCF_002163655.1	0	0	0	0	0	0	0	0	0	0	0	1	0	0	0	0	0	0	0	0	0	0	0	0
GCF_002163695.1	0	0	0	0	0	0	0	0	0	0	0	0	0	0	0	0	0	0	0	0	0	0	0	0
GCF_002164645.3	1	1	1	1	0	1	0	1	1	1	1	1	1	0	1	1	0	1	1	1	1	1	1	1
GCF_002164865.2	1	1	1	1	0	1	0	1	1	1	1	0	0	0	1	1	0	1	1	1	1	1	1	0
GCF_002164975.2	1	1	1	1	0	1	0	1	1	1	1	1	1	0	1	1	0	1	1	1	1	1	1	1
GCF_002165095.2	1	1	1	1	1	1	0	0	1	0	1	1	1	0	1	1	1	1	1	1	1	1	1	1
GCF_002165115.2	1	0	1	1	0	1	0	0	0	0	1	1	1	0	1	1	0	1	1	1	1	1	1	1
GCF_002180055.1	0	0	1	1	0	1	0	0	0	0	1	0	0	0	1	1	0	1	1	1	1	1	1	0
GCF_002180095.1	1	1	1	1	0	1	0	0	1	1	1	0	1	0	1	1	0	1	1	1	1	1	1	1
GCF_002180135.1	0	1	1	1	0	1	0	1	0	0	1	1	0	0	1	1	0	1	1	1	1	1	1	0
GCF_002180195.1	1	1	0	1	0	1	0	1	1	1	0	1	0	0	0	1	0	0	0	1	1	0	1	0
GCF_002192275.1	1	1	1	1	0	1	0	0	1	1	1	0	1	0	1	1	0	1	1	1	1	1	1	0
GCF_002192295.1	0	1	1	1	0	1	0	1	1	0	1	1	0	0	1	1	0	1	1	1	1	1	1	0
GCF_002193095.1	0	1	0	1	0	1	0	1	1	0	0	1	0	0	0	1	0	0	0	1	1	0	1	0
GCF_002196495.1	1	1	0	1	0	1	0	1	1	1	1	1	1	0	1	1	0	1	0	1	1	0	0	0
GCF_002201835.1	1	1	1	1	0	1	0	1	1	1	1	1	1	0	1	1	0	1	1	1	1	1	1	1
GCF_002202175.1	1	1	1	1	0	1	0	1	1	1	1	1	1	0	1	1	0	1	1	1	1	1	1	1
GCF_002208865.2	0	0	0	0	0	0	0	0	0	0	0	0	0	0	0	0	0	0	0	0	0	0	0	0
GCF_002209105.2	0	1	0	1	0	0	0	0	1	0	0	1	0	0	0	1	0	0	0	0	1	0	0	0
GCF_002211725.1	1	0	0	1	0	0	0	0	0	1	0	0	0	0	0	1	0	0	0	0	1	0	0	1
GCF_002214205.1	0	1	0	1	0	0	0	0	1	0	0	1	1	0	0	1	1	0	0	0	1	0	0	0
GCF_002214745.2	0	0	0	0	0	0	0	0	0	0	0	0	0	0	0	1	0	0	0	0	0	0	0	0
GCF_002215095.1	0	0	0	1	0	0	0	0	0	0	0	0	0	0	0	0	0	0	0	0	0	0	0	0
GCF_002220215.1	0	0	0	0	0	0	0	0	0	0	0	0	0	0	0	0	0	0	0	0	0	0	0	0
GCF_002220265.1	0	1	0	0	0	0	0	0	0	0	0	0	0	0	0	1	0	0	0	0	0	0	0	0
GCF_002237305.1	0	0	0	0	0	0	0	0	0	0	0	0	0	0	0	0	0	0	0	0	0	0	0	0
GCF_002237325.1	0	0	0	0	0	0	0	0	0	0	0	0	0	0	0	0	0	0	0	0	0	0	0	0
GCF_002246595.2	1	1	0	0	0	1	0	1	1	1	0	1	1	0	0	1	1	0	0	1	0	0	1	0
GCF_002249955.1	0	0	0	0	0	0	0	0	0	0	0	0	0	0	0	0	0	0	0	0	0	0	0	0
GCF_002269325.1	0	0	0	0	0	0	0	0	0	0	0	0	0	0	0	0	0	0	0	0	0	0	0	0
GCF_002278115.2	1	1	0	1	0	0	0	0	1	1	0	1	1	0	0	1	1	0	0	0	1	0	0	0
GCF_002285755.1	0	1	0	0	0	0	0	0	0	0	0	0	0	0	0	1	0	0	0	0	0	0	0	0
GCF_002302315.1	0	0	0	0	0	0	0	0	0	0	0	0	0	0	0	0	0	0	0	0	0	0	0	0
GCF_002302335.1	0	1	0	0	0	0	0	0	1	0	0	1	0	0	0	1	0	0	0	0	0	0	0	0
GCF_002310555.1	0	0	0	1	0	1	0	0	1	0	1	0	1	0	1	1	0	1	0	1	1	0	0	0
GCF_002310575.1	0	0	0	0	0	0	0	0	0	0	0	0	0	0	0	0	0	0	0	0	0	0	0	0
GCF_002310595.1	0	1	0	0	0	1	0	0	1	0	1	0	0	0	1	1	0	1	0	1	0	0	0	0
GCF_002310615.1	0	0	0	0	0	0	0	0	0	0	0	0	0	0	0	1	0	0	0	0	0	0	0	0
GCF_002310635.1	0	0	0	0	0	0	0	0	0	0	0	0	0	0	0	0	0	0	0	0	0	0	0	0
GCF_002310655.1	0	1	0	0	0	1	0	0	0	0	1	0	0	0	1	1	0	1	0	1	0	0	0	0
GCF_002310675.1	0	1	0	1	0	1	0	0	1	0	1	0	1	0	1	1	0	1	0	1	1	0	0	0
GCF_002310695.1	0	0	0	0	0	1	0	0	0	0	1	1	0	0	1	1	0	1	0	1	0	0	0	0
GCF_002310715.1	0	1	0	1	0	1	0	1	1	0	1	1	1	0	1	1	0	1	0	1	1	0	0	0
GCF_002310735.1	0	1	0	1	0	1	0	0	1	0	1	1	0	0	1	1	0	1	0	1	1	0	0	0
GCF_002357875.1	1	1	0	1	0	1	0	1	1	1	0	1	1	0	0	1	1	0	0	1	1	0	1	0
GCF_002357895.1	1	1	0	1	0	1	0	1	1	1	0	1	1	0	0	1	1	0	0	1	1	0	1	0
GCF_002357915.1	0	0	0	0	0	0	0	0	0	0	0	1	0	0	0	0	1	0	0	0	0	0	0	0
GCF_002494365.2	0	0	0	0	0	0	0	0	0	0	0	1	0	0	0	0	0	0	0	0	0	0	0	0
GCF_002587005.1	1	1	0	1	0	1	0	1	1	1	0	1	0	0	0	1	0	0	0	1	1	0	1	0
GCF_002589795.1	1	1	1	1	0	1	0	1	1	1	1	1	1	0	1	1	0	1	1	1	1	1	1	1
GCF_002591135.1	0	1	1	1	0	1	0	1	1	0	1	1	0	0	1	1	0	1	1	1	1	1	1	0
GCF_002716885.1	0	0	0	0	0	0	0	0	0	0	0	0	0	0	0	0	0	0	0	0	0	0	0	0
GCF_002741175.1	0	0	0	0	0	0	0	0	0	0	0	0	0	0	0	0	0	0	0	0	1	0	0	0
GCF_002741195.1	0	0	0	1	0	0	0	0	0	0	0	0	0	0	0	0	0	0	0	0	1	0	0	0
GCF_002741255.1	0	0	0	0	0	0	0	0	0	0	0	0	0	0	0	0	0	0	0	0	0	0	0	0
GCF_002741295.1	0	1	0	0	0	0	0	0	0	0	0	1	0	0	0	0	0	0	0	0	0	0	0	0
GCF_002741315.1	0	0	0	0	0	0	0	0	0	0	0	0	0	0	0	0	0	0	0	0	0	0	0	0
GCF_002741335.1	0	0	0	0	0	0	0	0	0	0	0	0	0	0	0	0	0	0	0	0	0	0	0	0
GCF_002741355.1	0	1	0	0	0	0	0	0	0	0	0	0	0	0	0	0	0	0	0	0	0	0	0	0
GCF_002741435.1	0	0	0	1	0	1	0	0	0	0	0	1	0	0	0	1	0	0	0	1	1	0	1	0
GCF_002741455.1	0	0	0	0	0	0	0	0	0	0	0	0	0	0	0	0	0	0	0	0	0	0	0	0
GCF_002741475.1	0	1	0	0	0	0	0	0	0	0	0	1	0	0	0	0	0	0	0	0	0	0	0	0
GCF_002741495.1	0	0	0	0	0	0	0	0	0	0	0	1	0	0	0	0	0	0	0	0	0	0	0	0
GCF_002741535.1	0	0	0	0	0	0	0	0	0	0	0	1	0	0	0	1	0	0	0	0	0	0	0	0
GCF_002741555.1	0	0	0	0	0	0	0	0	0	0	0	1	0	0	0	0	0	0	0	0	0	0	0	0
GCF_002741575.1	0	0	0	0	0	0	0	0	0	0	0	0	0	0	0	0	0	0	0	0	0	0	0	0
GCF_002741595.1	0	0	0	0	0	0	0	0	0	0	0	0	0	0	0	0	0	0	0	0	0	0	0	0
GCF_002763515.2	0	1	0	0	0	0	0	0	0	0	0	1	1	0	0	1	0	0	0	0	0	0	0	0
GCF_002763995.1	0	1	0	1	0	0	0	0	1	0	0	0	0	0	0	1	0	0	0	0	1	0	0	0
GCF_002787215.1	1	1	0	1	0	1	0	1	1	1	1	1	1	0	1	1	0	1	0	1	1	0	1	1
GCF_002787315.1	1	0	0	1	0	1	0	0	0	1	1	1	1	0	1	1	0	0	0	1	1	0	1	1
GCF_002787545.1	1	1	1	1	0	1	0	1	1	1	1	1	0	0	1	1	0	1	1	1	1	1	1	0
GCF_002787645.1	0	1	1	1	0	1	0	0	1	0	1	0	1	0	1	1	0	1	1	1	1	1	1	0
GCF_002787935.1	0	1	1	1	1	1	0	1	1	0	1	1	1	0	1	1	0	1	1	1	1	1	1	0
GCF_002788115.1	1	1	0	1	0	1	0	1	1	1	1	1	1	0	1	1	0	0	0	1	1	0	1	1
GCF_002788295.1	1	1	0	1	0	1	0	0	0	1	1	1	1	0	1	1	0	0	0	1	1	0	1	1
GCF_002796445.1	0	0	0	1	0	0	0	0	0	0	0	0	0	0	0	1	0	0	0	0	1	0	0	0
GCF_002796585.1	0	0	0	0	0	0	0	0	0	0	0	0	0	0	0	0	0	0	0	0	0	0	0	0
GCF_002803805.1	0	1	0	0	0	0	0	0	0	0	0	0	0	0	0	0	0	0	0	0	0	0	0	0
GCF_002803905.1	1	1	1	1	0	1	0	1	1	1	1	1	1	0	1	1	0	1	1	1	1	1	1	1
GCF_002811555.3	1	1	1	1	0	1	0	1	1	1	1	1	1	0	1	1	1	1	1	1	1	1	1	1
GCF_002812545.1	0	0	0	1	0	0	0	0	0	0	0	0	0	0	0	0	0	0	0	0	1	0	0	0
GCF_002843685.1	0	0	0	0	0	0	0	0	0	0	0	0	0	0	0	1	0	0	0	0	0	0	0	0
GCF_002844165.1	0	0	0	0	0	0	0	0	0	0	0	0	0	0	0	0	0	0	0	0	0	0	0	0
GCF_002844685.1	0	0	0	1	0	0	0	0	0	0	0	1	0	0	0	0	0	0	0	0	1	0	0	0
GCF_002846135.1	1	1	0	1	0	1	0	1	1	1	0	1	0	1	0	1	1	0	0	1	1	0	1	0
GCF_002853655.1	1	1	0	1	0	0	0	0	1	1	0	1	1	0	0	1	1	0	0	0	1	0	0	0
GCF_002853715.1	1	1	0	1	0	0	0	0	1	1	0	1	1	0	0	1	1	0	0	0	1	0	0	0
GCF_002853805.1	1	1	0	1	1	1	0	1	1	1	0	1	1	0	0	1	1	0	0	1	1	0	1	0
GCF_002854065.1	1	1	0	1	0	0	0	0	1	0	1	1	1	0	1	1	1	0	0	0	1	0	1	1
GCF_002855325.1	0	1	0	1	0	0	0	1	1	0	0	1	1	0	0	0	1	0	0	0	1	0	0	0
GCF_002855415.1	0	1	0	0	0	0	0	0	1	0	0	1	0	0	0	1	1	0	0	0	1	0	0	0
GCF_002859105.1	0	1	0	0	0	0	0	0	0	0	0	1	1	0	0	1	0	0	0	0	0	0	0	0
GCF_002860085.1	1	1	1	1	1	1	0	1	1	1	1	1	1	0	1	1	1	1	1	1	1	1	1	1
GCF_002860105.1	1	1	1	1	0	1	0	1	1	1	1	1	1	0	1	1	1	1	1	1	1	1	1	1
GCF_002863665.1	0	0	0	0	0	0	0	0	0	0	0	0	0	0	0	0	0	0	0	0	0	0	0	0
GCF_002863685.1	0	0	0	0	0	0	0	0	0	0	0	0	0	0	0	0	0	0	0	0	0	0	0	0
GCF_002863845.1	0	0	0	0	0	0	0	0	0	0	0	0	0	0	0	0	0	0	0	0	0	0	0	0
GCF_002863885.1	0	1	0	0	0	0	0	0	0	0	0	1	0	0	0	0	0	0	0	0	0	0	0	0
GCF_002879975.1	0	0	0	0	0	0	0	0	0	0	0	0	0	0	0	0	0	0	0	0	0	0	0	0
GCF_002887715.1	0	1	0	0	0	0	0	0	0	0	0	0	0	0	0	0	0	0	0	0	0	0	0	0
GCF_002893905.2	0	0	0	0	0	0	0	0	0	0	0	1	0	0	0	0	0	0	0	0	0	0	0	0
GCF_002899475.1	0	0	0	0	0	0	0	0	0	0	0	1	0	0	0	0	0	0	0	0	0	0	0	0
GCF_002900305.1	0	0	0	0	0	0	0	0	0	0	0	0	0	0	0	0	0	0	0	0	0	0	0	0
GCF_002903105.1	1	1	1	1	0	1	0	1	1	1	1	0	1	0	1	1	0	1	1	1	1	1	1	0
GCF_002903125.1	1	1	1	1	0	1	0	1	1	1	1	1	0	0	1	1	0	1	1	1	1	1	1	1
GCF_002934025.1	0	0	0	0	0	0	0	0	0	0	0	0	0	0	0	0	0	0	0	0	0	0	0	0
GCF_002934895.1	0	1	1	0	0	1	0	1	0	0	1	0	0	0	1	1	0	1	1	1	1	1	1	0
GCF_002944935.1	0	0	0	0	0	1	0	0	0	0	1	0	0	0	1	1	0	0	0	1	0	0	1	0
GCF_002945135.3	1	1	1	1	1	1	0	0	1	1	1	1	1	0	1	1	0	1	1	1	1	1	1	1
GCF_002946715.1	1	1	1	1	0	1	0	0	1	0	1	1	1	0	1	1	0	1	1	1	1	1	1	1
GCF_002948655.1	0	0	0	0	0	0	0	0	0	0	0	0	0	0	0	0	0	0	0	0	0	0	0	0
GCF_002951655.1	0	1	0	1	1	1	0	0	1	0	1	1	1	0	1	1	1	1	0	1	1	0	1	0
GCF_002951675.1	0	0	0	1	0	0	0	0	1	0	0	0	1	0	0	0	0	0	0	0	1	0	0	0
GCF_002951695.1	0	1	0	1	0	0	0	1	1	0	0	1	1	0	0	1	0	0	0	0	1	0	0	0
GCF_002951715.1	0	1	0	1	1	0	0	1	1	0	0	1	1	0	0	1	1	0	0	0	1	0	0	0
GCF_002951735.1	1	1	0	1	1	1	0	1	1	1	0	1	1	0	0	1	0	0	0	1	1	0	1	0
GCF_002951755.1	1	1	0	1	0	0	0	1	1	1	0	1	1	0	0	0	0	0	0	0	1	0	0	0
GCF_002951775.1	1	1	0	1	1	1	0	1	1	1	0	1	1	0	0	1	1	0	0	1	1	0	1	1
GCF_002951795.1	0	1	0	1	1	1	0	0	1	0	0	1	1	0	0	1	0	0	0	1	1	0	1	0
GCF_002951855.1	0	0	0	0	0	0	0	0	0	0	0	0	0	0	0	0	0	0	0	0	0	0	0	0
GCF_002952095.1	1	1	0	1	1	1	0	0	1	1	1	1	1	0	1	1	0	0	0	1	1	0	1	1
GCF_002952695.1	0	0	0	1	0	0	0	0	0	0	0	0	0	0	0	0	0	0	0	0	1	0	0	0
GCF_002953435.1	1	1	0	1	0	1	0	1	1	0	1	1	1	0	1	1	1	1	0	1	1	0	1	1
GCF_002953455.1	1	1	1	1	0	1	0	1	1	1	1	1	1	0	1	1	0	1	1	1	1	1	1	1
GCF_002966755.1	0	0	0	0	0	1	0	0	0	0	1	0	0	0	1	1	0	1	0	1	0	0	0	0
GCF_002968715.1	1	1	0	0	0	1	0	0	1	1	1	0	1	0	1	1	0	0	0	1	1	0	1	1
GCF_002968735.1	1	1	0	1	0	1	0	1	1	1	1	1	1	0	1	1	0	0	0	1	1	0	1	1
GCF_002968935.1	0	1	0	1	1	1	0	1	1	0	0	1	1	0	0	1	0	0	0	1	1	0	1	0
GCF_002983645.1	0	1	0	1	0	1	0	0	1	0	0	1	0	0	0	1	0	0	0	1	1	0	1	0
GCF_002993265.1	0	0	0	0	0	0	0	0	0	0	0	0	0	0	0	0	0	0	0	0	0	0	0	0
GCF_002996665.1	0	0	0	0	0	0	0	0	0	0	0	0	0	0	0	0	1	0	0	0	0	0	0	0
GCF_002996945.1	0	0	0	1	0	1	0	0	0	0	1	0	0	0	1	1	0	1	0	1	1	0	0	0
GCF_003013205.1	0	0	0	0	0	0	0	0	0	0	0	0	0	0	0	0	0	0	0	0	0	0	0	0
GCF_003017375.1	0	0	0	0	0	0	0	0	0	0	0	0	0	0	0	0	0	0	0	0	0	0	0	0
GCF_003017455.1	0	0	0	0	0	0	0	0	0	0	0	0	0	0	0	0	0	0	0	0	0	0	0	0
GCF_003017555.1	0	0	0	0	0	0	0	0	0	0	0	0	0	0	0	0	0	0	0	0	0	0	0	0
GCF_003017615.1	0	0	0	0	0	0	0	0	0	0	0	0	0	0	0	0	0	0	0	0	0	0	0	0
GCF_003017765.1	0	0	0	0	0	0	0	0	0	0	0	0	0	0	0	0	0	0	0	0	0	0	0	0
GCF_003017805.1	0	0	0	0	0	0	0	0	0	0	0	0	0	0	0	0	0	0	0	0	0	0	0	0
GCF_003017915.1	0	0	0	0	0	0	0	0	0	0	0	0	0	0	0	0	0	0	0	0	0	0	0	0
GCF_003017935.1	0	0	0	0	0	0	0	0	0	0	0	0	0	0	0	0	0	0	0	0	0	0	0	0
GCF_003017975.1	0	0	0	0	0	0	0	0	0	0	0	0	0	0	0	0	0	0	0	0	0	0	0	0
GCF_003017995.1	0	0	0	0	0	0	0	0	0	0	0	0	0	0	0	0	0	0	0	0	0	0	0	0
GCF_003018035.1	0	0	0	0	0	0	0	0	0	0	0	0	0	0	0	0	0	0	0	0	0	0	0	0
GCF_003018055.1	0	0	0	0	0	0	0	0	0	0	0	0	0	0	0	0	0	0	0	0	0	0	0	0
GCF_003018075.1	0	0	0	0	0	0	0	0	0	0	0	0	0	0	0	0	0	0	0	0	0	0	0	0
GCF_003018095.1	0	0	0	0	0	0	0	0	0	0	0	0	0	0	0	0	0	0	0	0	0	0	0	0
GCF_003018115.1	0	0	0	0	0	0	0	0	0	0	0	0	0	0	0	0	0	0	0	0	0	0	0	0
GCF_003018135.1	0	0	0	0	0	0	0	0	0	0	0	0	0	0	0	0	0	0	0	0	0	0	0	0
GCF_003018155.1	0	0	0	0	0	0	0	0	0	0	0	0	0	0	0	0	0	0	0	0	0	0	0	0
GCF_003018195.1	0	0	0	0	0	0	0	0	0	0	0	0	0	0	0	0	0	0	0	0	0	0	0	0
GCF_003018215.1	0	0	0	0	0	0	0	0	0	0	0	0	0	0	0	0	0	0	0	0	0	0	0	0
GCF_003018235.1	0	0	0	0	0	0	0	0	0	0	0	0	0	0	0	0	0	0	0	0	0	0	0	0
GCF_003018255.1	0	0	0	0	0	0	0	0	0	0	0	0	0	0	0	0	0	0	0	0	0	0	0	0
GCF_003018275.1	0	0	0	0	0	0	0	0	0	0	0	0	0	0	0	0	0	0	0	0	0	0	0	0
GCF_003018315.1	0	1	0	0	0	0	0	0	0	0	0	1	0	0	0	1	0	0	0	0	0	0	0	0
GCF_003018335.1	0	0	0	0	0	0	0	0	0	0	0	0	0	0	0	0	0	0	0	0	0	0	0	0
GCF_003018355.1	0	0	0	0	0	0	0	0	0	0	0	0	0	0	0	0	0	0	0	0	0	0	0	0
GCF_003018375.1	0	0	0	0	1	0	0	0	0	0	0	0	0	0	0	0	0	0	0	0	0	0	0	0
GCF_003018395.1	0	0	0	0	0	0	0	0	0	0	0	0	0	0	0	0	0	0	0	0	0	0	0	0
GCF_003018455.1	0	1	0	0	0	0	0	0	0	0	0	1	0	0	0	1	0	0	0	0	0	0	0	0
GCF_003018475.1	0	0	0	0	0	0	0	0	0	0	0	0	0	0	0	0	0	0	0	0	0	0	0	0
GCF_003018495.1	0	0	0	0	0	0	0	0	0	0	0	0	0	0	0	0	0	0	0	0	0	0	0	0
GCF_003018535.1	0	0	0	0	0	0	0	0	0	0	0	0	0	0	0	0	0	0	0	0	0	0	0	0
GCF_003018555.1	0	0	0	0	0	0	0	0	0	0	0	0	0	0	0	0	0	0	0	0	0	0	0	0
GCF_003018575.1	0	0	0	0	0	0	0	0	0	0	0	0	0	0	0	0	0	0	0	0	0	0	0	0
GCF_003018615.1	0	0	0	0	0	0	0	0	0	0	0	0	0	0	0	0	0	0	0	0	0	0	0	0
GCF_003018635.1	0	0	0	0	1	0	0	0	0	0	0	0	0	0	0	0	0	0	0	0	0	0	0	0
GCF_003018655.1	0	0	0	0	0	0	0	0	0	0	0	0	0	0	0	0	0	0	0	0	0	0	0	0
GCF_003018695.1	0	0	0	0	0	0	0	0	0	0	0	0	0	0	0	0	0	0	0	0	0	0	0	0
GCF_003018715.1	0	0	0	0	0	0	0	0	0	0	0	0	0	0	0	0	0	0	0	0	0	0	0	0
GCF_003018755.1	0	0	0	0	0	0	0	0	0	0	0	0	0	0	0	0	0	0	0	0	0	0	0	0
GCF_003018775.1	0	0	0	0	0	0	0	0	0	0	0	0	0	0	0	0	0	0	0	0	0	0	0	0
GCF_003018815.1	1	1	0	1	0	0	0	0	1	1	0	1	1	0	0	0	0	0	0	0	1	0	0	0
GCF_003018855.1	0	0	0	0	0	0	0	0	0	0	0	0	0	0	0	0	0	0	0	0	0	0	0	0
GCF_003018875.1	1	1	0	1	0	1	0	1	1	1	0	1	0	0	1	1	0	1	0	1	0	0	0	0
GCF_003018895.1	0	0	0	0	0	0	0	0	0	0	0	0	0	0	0	0	0	0	0	0	0	0	0	0
GCF_003018915.1	0	0	0	0	0	0	0	0	0	0	0	0	0	0	0	0	0	0	0	0	0	0	0	0
GCF_003018935.1	0	0	0	0	0	0	0	0	0	0	0	0	0	0	0	0	0	0	0	0	0	0	0	0
GCF_003018995.1	0	0	0	0	0	0	0	0	0	0	0	0	0	0	0	0	0	0	0	0	0	0	0	0
GCF_003019015.1	0	0	0	0	0	0	0	0	0	0	0	0	0	0	0	0	0	0	0	0	0	0	0	0
GCF_003019035.1	0	0	0	0	0	0	0	0	0	0	0	0	0	0	0	0	0	0	0	0	0	0	0	0
GCF_003019055.1	0	0	0	0	0	0	0	0	0	0	0	0	0	0	0	0	0	0	0	0	0	0	0	0
GCF_003019075.1	0	0	0	0	0	0	0	0	0	0	0	0	0	0	0	0	0	0	0	0	0	0	0	0
GCF_003019095.1	0	0	0	0	0	0	0	0	0	0	0	0	0	0	0	0	0	0	0	0	0	0	0	0
GCF_003019115.1	0	0	0	0	0	0	0	0	0	0	0	0	0	0	0	0	0	0	0	0	0	0	0	0
GCF_003019155.1	0	0	0	0	0	0	0	0	0	0	0	0	0	0	0	0	0	0	0	0	0	0	0	0
GCF_003019175.1	0	0	0	0	0	0	0	0	0	0	0	0	0	0	0	0	0	0	0	0	0	0	0	0
GCF_003019215.1	0	0	0	0	0	0	0	0	0	0	0	0	0	0	0	0	0	0	0	0	0	0	0	0
GCF_003020885.1	0	1	0	0	0	0	0	0	1	0	0	0	0	0	0	0	0	0	0	0	0	0	0	0
GCF_003030025.1	0	1	0	0	0	0	0	0	1	0	0	1	0	0	0	1	1	0	0	0	0	0	0	0
GCF_003030245.1	0	0	0	0	0	0	0	0	0	0	0	0	0	0	0	0	0	0	0	0	0	0	0	0
GCF_003030365.1	1	1	1	1	0	1	0	1	1	0	1	1	1	0	1	1	0	1	1	1	1	1	1	1
GCF_003031225.1	0	1	0	0	0	0	0	0	0	0	0	1	0	0	0	0	0	0	0	0	0	0	0	0
GCF_003031735.1	1	1	1	1	0	1	0	1	1	1	1	1	1	0	1	1	0	1	1	1	1	1	1	1
GCF_003031775.1	1	1	1	1	0	1	0	0	1	1	1	0	1	0	1	1	0	1	1	1	1	1	1	1
GCF_003031795.1	1	1	1	1	0	1	0	1	1	1	1	1	1	0	1	1	0	1	1	1	1	1	1	1
GCF_003031815.1	1	1	1	1	0	1	0	0	1	1	1	0	1	0	1	1	0	1	1	1	1	1	1	1
GCF_003033905.1	0	1	0	1	0	1	0	0	0	0	0	1	1	0	0	1	0	0	0	1	1	0	1	0
GCF_003043915.1	0	0	0	0	0	0	0	0	0	0	0	0	0	0	0	0	0	0	0	0	0	0	0	0
GCF_003051985.2	1	1	1	1	0	1	0	1	1	1	1	1	1	0	1	1	0	1	1	1	1	1	1	1
GCF_003052665.1	0	0	0	0	0	0	0	0	0	0	0	0	0	0	0	0	0	0	0	0	0	0	0	0
GCF_003073815.1	1	0	0	1	0	1	0	1	1	0	1	1	1	0	1	1	0	0	0	1	1	0	1	1
GCF_003073835.1	1	1	1	1	0	1	0	1	1	1	1	1	0	0	1	1	0	1	1	1	1	1	1	1
GCF_003073875.1	1	1	0	1	0	1	0	0	1	0	1	1	1	0	1	1	0	1	0	1	1	0	0	1
GCF_003073955.1	1	1	0	1	0	0	0	0	0	1	0	1	0	0	0	0	0	0	0	0	1	0	0	1
GCF_003076395.1	1	1	0	1	1	1	0	1	1	1	0	1	1	0	0	1	1	0	0	1	1	0	1	0
GCF_003095635.1	0	0	0	1	0	0	0	0	0	0	0	0	0	0	0	0	0	0	0	0	1	0	0	0
GCF_003111785.1	1	1	0	1	0	1	0	1	1	1	0	1	1	0	0	1	1	0	0	1	1	0	1	0
GCF_003112145.1	0	0	0	0	0	0	0	0	0	0	0	0	0	0	0	0	0	0	0	0	0	0	0	0
GCF_003112165.1	0	0	0	0	0	0	0	0	0	0	0	0	0	0	0	0	0	0	0	0	0	0	0	0
GCF_003112185.1	0	0	0	0	0	0	0	0	0	0	0	0	0	0	0	0	0	0	0	0	0	0	0	0
GCF_003112205.1	0	0	0	0	0	0	0	0	0	0	0	0	0	0	0	0	0	0	0	0	0	0	0	0
GCF_003112225.1	0	0	0	0	0	0	0	0	0	0	0	0	0	0	0	0	0	0	0	0	0	0	0	0
GCF_003112245.1	0	0	0	0	0	0	0	0	0	0	0	0	0	0	0	0	0	0	0	0	0	0	0	0
GCF_003122105.1	1	1	1	1	1	1	0	1	1	1	1	1	1	0	1	1	0	1	1	1	1	1	1	0
GCF_003172465.2	0	0	0	0	0	0	0	0	0	0	0	0	0	0	0	0	0	0	0	0	0	0	0	0
GCF_003176855.1	0	0	0	0	0	0	0	0	0	0	0	0	0	0	0	0	0	0	0	0	0	0	0	0
GCF_003180975.1	1	1	0	1	0	1	0	1	1	1	1	0	1	0	1	1	0	0	0	1	1	0	1	1
GCF_003180995.1	1	1	0	1	0	1	0	1	1	1	0	1	1	0	0	1	0	0	0	1	1	0	1	1
GCF_003181035.1	1	1	0	1	0	1	0	1	1	1	0	1	0	0	0	1	0	0	0	1	1	0	1	0
GCF_003194345.1	0	1	1	1	0	1	0	1	1	0	1	1	0	0	1	1	0	1	1	1	1	1	1	0
GCF_003203755.1	0	0	0	0	0	0	0	0	0	0	0	1	0	0	0	0	0	0	0	0	0	0	0	0
GCF_003204155.1	0	1	0	1	0	1	0	0	1	0	1	1	1	0	1	1	0	1	0	1	1	0	0	0
GCF_003231115.1	0	1	0	1	0	0	0	1	1	0	0	1	1	0	0	1	1	0	0	0	1	0	0	0
GCF_003254065.1	1	1	1	1	0	1	0	1	1	1	1	1	1	0	1	1	0	1	1	1	1	1	1	0
GCF_003287245.1	0	0	0	0	0	0	0	0	0	0	0	0	0	0	0	0	0	0	0	0	0	0	0	0
GCF_003288295.1	0	0	0	0	0	0	0	0	0	0	0	0	0	0	0	0	0	0	0	0	0	0	0	0
GCF_003288415.1	0	1	1	1	0	1	0	1	1	0	1	1	0	0	1	1	0	1	1	1	1	1	1	0
GCF_003288455.1	1	0	1	1	0	1	0	0	1	0	1	0	0	0	1	1	0	1	1	1	1	1	1	1
GCF_003290205.1	0	0	0	0	0	0	0	0	0	0	0	1	0	0	0	0	0	0	0	0	0	0	0	0
GCF_003308955.1	0	0	0	0	0	0	0	0	0	0	0	0	0	0	0	0	1	0	0	0	0	0	0	0
GCF_003308975.1	0	1	0	0	0	0	0	1	1	0	0	0	0	0	0	1	1	0	0	0	0	0	0	0
GCF_003325975.1	1	1	0	0	0	1	0	1	1	1	0	1	1	0	0	1	0	0	0	1	1	0	1	1
GCF_003336405.1	0	1	0	1	1	1	0	0	1	0	0	1	1	0	0	1	0	0	0	1	1	0	1	0
GCF_003342715.1	1	1	1	1	0	1	0	1	1	1	1	0	1	0	1	1	0	1	1	1	1	1	1	1
GCF_003344465.1	1	0	0	1	0	0	0	0	0	1	0	0	0	0	0	1	0	0	0	0	1	0	0	0
GCF_003346835.1	1	1	1	0	0	1	0	1	1	1	1	0	0	0	1	1	0	1	1	1	1	1	1	1
GCF_003351385.1	1	1	1	1	0	1	0	1	1	1	1	1	0	0	1	1	0	1	1	1	1	1	1	1
GCF_003352425.1	0	0	0	0	0	0	0	0	0	0	0	1	0	0	0	0	0	0	0	0	1	0	0	0
GCF_003355175.1	0	1	1	0	0	1	0	0	0	0	1	0	0	0	1	1	0	1	1	1	0	1	1	0
GCF_003402955.1	0	1	0	1	0	1	0	1	1	0	1	1	1	0	1	1	1	1	0	1	1	0	1	0
GCF_003410275.1	1	1	1	0	0	1	0	1	1	0	1	0	0	0	1	1	0	1	1	1	1	1	1	1
GCF_003413625.1	0	1	1	1	0	1	0	1	1	0	1	0	0	0	1	1	0	1	1	1	1	1	1	0
GCF_003432305.1	0	0	0	1	0	1	0	0	0	0	0	0	0	0	0	1	0	0	0	1	1	0	1	0
GCF_003433275.1	0	0	0	0	0	0	0	0	0	0	0	0	0	0	0	1	0	0	0	0	0	0	0	0
GCF_003443795.1	0	1	0	1	0	1	0	1	1	0	0	0	1	0	0	1	0	0	0	1	1	0	1	0
GCF_003443815.1	0	1	0	1	1	1	0	1	1	0	0	1	1	0	0	1	1	0	0	1	1	0	1	0
GCF_003546975.1	0	0	0	0	0	0	0	0	0	0	0	0	0	0	0	0	0	0	0	0	0	0	0	0
GCF_003570765.1	0	0	0	0	0	0	0	0	0	0	0	0	0	0	0	0	0	0	0	0	0	0	0	0
GCF_003571665.1	1	1	0	1	0	1	0	1	1	1	0	1	0	0	0	1	0	0	0	1	1	0	1	0
GCF_003571685.1	1	1	0	1	0	1	0	1	1	1	0	1	1	0	0	1	0	0	0	1	1	0	1	0
GCF_003571765.1	0	1	0	1	0	1	0	1	1	0	1	1	1	0	1	1	0	1	0	1	1	0	0	0
GCF_003571785.1	0	0	0	1	0	1	0	0	0	0	0	0	0	0	1	1	0	1	0	1	1	0	0	0
GCF_003571825.1	0	1	0	0	0	1	0	0	0	0	1	1	0	0	1	1	0	1	0	1	0	0	0	0
GCF_003586045.1	0	0	0	0	0	0	0	0	0	0	0	0	0	0	0	0	0	0	0	0	0	0	0	0
GCF_003591595.1	0	0	0	0	0	0	0	0	0	0	0	0	0	0	0	0	0	0	0	0	0	0	0	0
GCF_003627855.1	0	1	0	1	0	0	0	1	1	0	0	1	0	0	0	0	0	0	0	0	1	0	0	0
GCF_003667385.1	0	1	0	0	0	0	0	0	1	0	0	1	1	0	0	0	1	0	0	0	1	0	0	0
GCF_003667405.1	0	1	0	1	0	1	0	0	0	0	0	1	1	0	0	1	1	0	0	1	1	0	1	0
GCF_003667425.1	1	1	0	1	1	1	0	0	1	1	0	1	1	0	0	1	1	0	0	1	1	0	1	0
GCF_003691425.1	1	1	0	1	0	0	0	1	1	1	0	1	1	0	0	1	1	0	0	0	1	0	0	0
GCF_003697165.2	0	0	0	0	0	0	0	0	0	0	0	0	0	0	0	0	0	0	0	0	0	0	0	0
GCF_003703795.1	1	1	0	1	1	1	0	1	1	1	0	0	1	0	0	1	0	0	0	1	1	0	1	0
GCF_003711005.1	0	1	0	0	0	0	0	0	1	0	0	1	1	0	0	1	1	0	0	0	1	0	0	0
GCF_003711045.1	1	1	1	1	0	1	0	1	1	1	1	1	1	0	1	1	0	1	1	1	1	1	1	1
GCF_003717595.1	0	0	0	0	0	0	0	0	0	0	0	0	0	0	0	0	0	0	0	0	0	0	0	0
GCF_003722195.1	0	0	0	0	0	0	0	0	0	0	0	0	0	0	0	0	0	0	0	0	0	0	0	0
GCF_003790525.1	1	1	0	1	1	1	0	1	1	1	1	1	1	0	0	1	0	0	0	1	1	0	1	0
GCF_003812625.1	0	1	0	1	0	1	0	1	1	0	0	1	0	0	0	1	0	0	0	1	1	0	1	0
GCF_003812945.1	1	0	0	1	0	1	0	0	0	1	1	1	1	0	1	1	0	0	0	1	1	0	1	1
GCF_003813145.1	0	0	1	1	0	1	0	0	0	0	1	1	0	0	1	1	0	0	0	1	1	1	1	0
GCF_003856575.1	1	1	0	1	0	1	0	0	1	1	1	1	1	0	1	1	0	0	0	1	1	0	1	1
GCF_003856615.1	1	1	0	1	0	1	0	1	1	1	1	1	1	0	1	1	0	0	0	1	1	0	1	1
GCF_003856635.1	0	1	0	1	0	1	0	1	1	0	0	1	0	0	0	1	0	0	0	1	1	0	1	0
GCF_003856655.1	0	1	0	1	0	1	0	1	1	0	0	1	0	0	0	1	0	0	0	1	1	0	1	0
GCF_003856675.1	0	1	0	1	0	1	0	1	1	0	0	0	0	0	0	1	0	0	0	1	1	0	1	0
GCF_003856695.1	1	1	0	1	0	1	0	1	1	0	1	1	1	0	1	1	0	0	0	1	1	0	1	1
GCF_003856995.1	1	1	0	1	0	0	0	1	1	1	0	1	1	0	0	1	1	0	0	0	1	0	0	0
GCF_003925895.1	1	1	1	1	0	1	0	1	1	1	1	0	0	0	1	1	0	1	1	1	1	1	1	1
GCF_003956165.1	0	0	0	1	0	0	0	0	0	0	0	0	0	0	0	0	0	0	0	0	1	0	0	0
GCF_003956185.1	0	0	0	1	0	0	0	0	0	0	0	0	0	0	0	0	0	0	0	0	1	0	0	0
GCF_003956225.1	0	0	0	1	0	0	0	0	0	0	0	0	0	0	0	0	0	0	0	0	1	0	0	0
GCF_003956245.1	0	0	0	0	0	0	0	0	0	0	0	0	0	0	0	0	0	0	0	0	0	0	0	0
GCF_003956265.1	0	0	0	1	0	0	0	0	1	0	0	0	0	0	0	0	0	0	0	0	1	0	0	0
GCF_003956285.1	0	0	0	1	0	0	0	0	0	0	0	0	0	0	0	0	0	0	0	0	1	0	0	0
GCF_003956305.1	0	0	0	0	0	0	0	0	0	0	0	0	0	0	0	0	0	0	0	0	0	0	0	0
GCF_003956345.1	0	1	0	0	0	0	0	0	0	0	0	0	0	0	0	1	0	0	0	0	1	0	0	0
GCF_003956365.1	0	0	0	1	0	0	0	0	0	0	0	0	0	0	0	0	0	0	0	0	1	0	0	0
GCF_003956385.1	0	0	0	0	0	0	0	0	0	0	0	0	0	0	0	0	0	0	0	0	0	0	0	0
GCF_003956405.1	0	0	0	1	0	0	0	0	0	0	0	0	0	0	0	0	0	0	0	0	1	0	0	0
GCF_003956425.1	0	0	0	1	0	0	0	0	0	0	0	0	0	0	0	0	0	0	0	0	1	0	0	0
GCF_003956445.1	0	0	0	1	0	0	0	0	0	0	0	0	0	0	0	0	0	0	0	0	1	0	0	0
GCF_003956465.1	0	0	0	1	0	0	0	0	0	0	0	0	0	0	0	0	0	0	0	0	1	0	0	0
GCF_003956485.1	0	0	0	0	0	0	0	0	0	0	0	0	0	0	0	0	0	0	0	0	0	0	0	0
GCF_003966425.1	1	1	0	1	0	0	0	1	1	1	0	1	0	0	0	1	1	0	0	0	1	0	0	0
GCF_003966445.1	0	1	0	0	0	0	0	0	0	0	0	1	0	0	0	1	1	0	0	0	0	0	0	0
GCF_003966465.1	0	1	0	0	0	0	0	0	0	0	0	1	0	0	0	0	1	0	0	0	0	0	0	0
GCF_003966775.1	0	0	0	0	0	0	0	0	0	0	0	0	0	0	0	0	0	0	0	0	0	0	0	0
GCF_003966795.1	0	0	0	0	0	0	0	0	0	0	0	0	0	0	0	0	0	0	0	0	0	0	0	0
GCF_003971215.1	1	1	1	0	1	1	0	0	1	1	1	1	1	0	1	1	0	1	1	1	1	1	1	0
GCF_003991155.1	1	1	1	1	0	1	0	0	1	1	1	1	1	0	1	1	1	1	1	1	1	1	1	1
GCF_003999795.1	0	0	1	0	0	1	0	0	1	0	1	1	1	0	1	1	0	1	1	1	1	1	1	0
GCF_004006575.1	1	1	0	1	1	1	0	1	1	1	0	1	1	0	0	1	1	0	0	1	1	0	1	0
GCF_004010575.1	0	0	0	0	0	0	0	0	0	0	0	0	0	0	0	0	0	0	0	0	0	0	0	0
GCF_004010595.1	0	0	0	0	0	0	0	0	0	0	0	0	0	0	0	0	0	0	0	0	0	0	0	0
GCF_004010615.1	0	0	0	0	0	0	0	0	0	0	0	0	0	0	0	0	0	0	0	0	0	0	0	0
GCF_004010635.1	0	0	0	0	0	0	0	0	0	0	0	0	0	0	0	0	0	0	0	0	0	0	0	0
GCF_004010655.1	0	0	0	0	0	0	0	0	0	0	0	0	0	0	0	0	0	0	0	0	0	0	0	0
GCF_004010675.1	0	0	0	0	0	0	0	0	0	0	0	0	0	0	0	0	0	0	0	0	0	0	0	0
GCF_004010695.1	0	0	0	0	0	0	0	0	0	0	0	0	0	0	0	0	0	0	0	0	0	0	0	0
GCF_004010715.1	0	0	0	0	0	0	0	0	0	0	0	0	0	0	0	0	0	0	0	0	0	0	0	0
GCF_004011015.1	1	1	0	1	0	1	0	0	1	1	0	1	1	0	0	1	0	0	0	1	1	0	1	0
GCF_004088295.1	1	1	1	1	0	1	0	1	1	1	1	1	1	0	1	1	0	1	1	1	1	1	1	1
GCF_004114395.1	1	1	0	1	0	1	0	1	1	1	1	1	1	0	1	1	1	0	0	1	1	0	1	1
GCF_004118915.1	0	0	0	0	0	0	0	0	0	0	0	0	0	0	0	0	0	0	0	0	0	0	0	0
GCF_004135775.1	1	1	1	1	0	1	0	1	1	1	1	1	1	0	1	1	1	1	1	1	1	1	1	1
GCF_004135815.1	1	1	1	1	0	1	0	1	1	1	1	1	1	0	1	1	1	1	1	1	1	1	1	1
GCF_004135915.1	0	1	0	1	0	0	0	1	1	0	0	1	0	0	0	1	0	0	0	0	1	0	0	0
GCF_004141955.1	1	1	0	1	0	0	0	1	1	1	0	1	0	0	0	1	0	0	0	0	1	0	0	0
GCF_004193755.1	1	1	0	1	0	0	0	1	1	1	0	1	0	0	0	0	0	0	0	0	1	0	0	0
GCF_004295365.1	1	1	1	1	0	1	0	1	1	1	1	1	1	0	1	1	0	1	1	1	1	1	1	1
GCF_004299805.1	0	0	0	1	0	1	0	1	0	0	0	0	0	0	0	1	0	0	0	1	1	0	1	0
GCF_004301465.1	0	1	1	1	0	1	0	0	1	0	1	1	1	0	1	1	0	1	1	1	1	1	1	0
GCF_004328685.1	0	0	0	1	0	1	0	0	0	0	1	0	1	0	1	1	1	0	0	1	1	0	1	0
GCF_004355105.1	0	0	0	0	0	0	0	0	0	0	0	0	0	0	0	0	0	0	0	0	0	0	0	0
GCF_004358365.1	0	1	0	0	0	0	0	0	1	0	0	1	0	0	0	1	0	0	0	0	0	0	0	0
GCF_004358385.1	0	0	0	0	0	0	0	0	0	0	0	0	0	0	0	0	0	0	0	0	0	0	0	0
GCF_004358405.1	0	0	0	0	0	0	0	0	0	0	0	0	0	0	0	0	0	0	0	0	0	0	0	0
GCF_004358985.1	0	0	0	0	0	0	0	0	0	0	0	1	0	0	0	0	0	0	0	0	0	0	0	0
GCF_004368015.1	1	1	0	1	0	1	0	0	1	1	0	1	1	0	0	1	1	0	0	1	1	0	1	0
GCF_004377995.2	0	1	0	1	0	0	0	0	0	0	0	0	0	0	0	0	0	0	0	0	1	0	0	0
GCF_004526255.1	0	1	0	1	0	0	0	1	1	0	0	1	0	0	0	1	1	0	0	0	1	0	0	0
GCF_004564035.1	0	0	0	0	0	0	0	0	0	0	0	0	0	0	0	0	0	0	0	0	0	0	0	0
GCF_004759025.1	0	1	0	0	0	1	0	0	1	0	0	1	1	0	0	1	0	0	0	1	0	0	1	0
GCF_004771135.1	0	1	0	0	0	0	0	1	1	0	0	1	0	0	0	1	0	0	0	0	0	0	0	0
GCF_004771235.1	1	1	0	0	0	0	0	0	1	1	0	1	1	0	0	1	0	0	0	0	0	0	0	0
GCF_004792495.1	0	1	0	0	0	0	0	0	1	0	0	1	1	0	0	1	0	0	0	0	0	0	0	0
GCF_004801575.1	0	1	0	0	0	0	0	0	1	0	0	1	0	0	0	0	0	0	0	0	1	0	0	0
GCF_004804185.1	0	0	0	0	0	0	0	0	0	0	0	0	0	0	0	0	0	0	0	0	0	0	0	0
GCF_004804205.1	0	0	0	0	0	0	0	0	0	0	0	0	0	0	0	0	0	0	0	0	0	0	0	0
GCF_004924255.1	1	1	0	1	0	1	0	0	1	1	1	1	1	1	1	1	0	0	0	1	1	0	1	1
GCF_004924275.1	1	1	0	1	0	1	0	1	1	1	1	1	1	1	1	1	1	0	0	1	1	0	1	0
GCF_004924355.1	1	1	0	1	0	1	0	1	1	1	0	1	1	1	0	1	1	0	0	1	1	0	1	0
GCF_005014055.1	0	0	0	0	0	0	0	0	0	0	0	0	0	0	0	0	0	0	0	0	0	0	0	0
GCF_005037715.1	0	0	0	0	0	0	0	0	0	0	0	0	0	0	0	0	0	0	0	0	0	0	0	0
GCF_005037725.1	0	0	0	0	0	0	0	0	0	0	0	0	0	0	0	0	0	0	0	0	0	0	0	0
GCF_005037735.1	0	0	0	0	0	0	0	0	0	0	0	0	0	0	0	0	0	0	0	0	0	0	0	0
GCF_005037775.1	0	0	0	0	0	0	0	0	0	0	0	0	0	0	0	0	0	0	0	0	0	0	0	0
GCF_005037795.1	0	0	0	0	0	0	0	0	0	0	0	0	0	0	0	0	0	0	0	0	0	0	0	0
GCF_005037805.1	0	0	0	0	0	0	0	0	0	0	0	0	0	0	0	0	0	0	0	0	0	0	0	0
GCF_005037815.1	0	1	0	0	0	0	0	0	0	0	0	1	0	0	0	0	0	0	0	0	0	0	0	0
GCF_005037845.1	0	0	0	0	0	0	0	0	0	0	0	0	0	0	0	0	0	0	0	0	0	0	0	0
GCF_005156265.1	1	1	1	1	1	1	0	1	1	1	1	1	1	0	1	1	1	1	1	1	1	1	1	1
GCF_005221505.1	0	0	0	0	0	0	0	0	0	0	0	0	0	0	0	0	0	0	0	0	0	0	0	0
GCF_005221525.1	0	0	0	0	0	0	0	0	0	0	0	0	0	0	0	0	0	0	0	0	0	0	0	0
GCF_005221645.1	0	0	0	0	0	0	0	0	0	0	0	0	0	0	0	0	0	0	0	0	0	0	0	0
GCF_005221885.1	0	0	0	0	0	0	0	0	0	0	0	0	0	0	0	0	0	0	0	0	0	0	0	0
GCF_005221905.1	0	0	0	0	0	0	0	0	0	0	0	0	0	0	0	0	0	0	0	0	0	0	0	0
GCF_005222005.1	0	0	0	0	0	0	0	0	0	0	0	0	0	0	0	0	0	0	0	0	0	0	0	0
GCF_005222285.1	0	0	0	0	0	0	0	0	0	0	0	0	0	0	0	0	0	0	0	0	0	0	0	0
GCF_005222325.1	0	0	0	0	0	0	0	0	0	0	0	0	0	0	0	0	0	0	0	0	0	0	0	0
GCF_005222345.1	0	0	0	0	0	0	0	0	0	0	0	0	0	0	0	0	0	0	0	0	0	0	0	0
GCF_005222445.1	0	0	0	0	0	0	0	0	0	0	0	0	0	0	0	0	0	0	0	0	0	0	0	0
GCF_005671355.1	1	1	1	1	0	1	0	1	1	1	1	1	1	0	1	1	0	1	1	1	1	1	1	1
GCF_005886035.1	1	1	1	1	0	1	0	1	1	1	1	0	0	0	1	1	0	0	0	1	1	1	1	0
GCF_005890115.1	0	0	0	0	0	0	0	0	0	0	0	0	0	0	0	0	0	0	0	0	0	0	0	0
GCF_005954605.1	0	0	0	0	0	0	0	0	0	0	0	0	0	0	0	0	0	0	0	0	0	0	0	0
GCF_005954625.1	0	0	0	0	0	0	0	0	0	0	0	0	0	0	0	0	0	0	0	0	0	0	0	0
GCF_005954725.1	0	0	0	0	0	0	0	0	1	0	0	0	0	0	0	0	0	0	0	0	0	0	0	0
GCF_006088875.1	0	0	1	1	0	1	0	0	0	0	1	0	0	0	1	1	0	1	1	1	1	1	1	0
GCF_006337025.1	1	1	1	1	0	1	0	0	0	1	1	0	1	0	1	1	0	1	1	1	1	1	1	1
GCF_006351885.1	0	0	0	1	0	1	0	1	0	0	1	1	0	0	1	1	0	1	0	1	1	0	0	0
GCF_006352265.1	0	1	1	1	0	1	0	1	1	0	1	1	1	0	1	1	0	1	1	1	1	1	1	0
GCF_006536085.2	0	0	0	1	0	1	0	0	0	0	1	0	0	0	1	1	0	1	0	1	1	0	0	0
GCF_006537505.2	0	0	0	1	0	1	0	0	0	0	1	1	1	0	1	1	0	1	0	1	1	0	1	0
GCF_006777045.1	0	0	0	0	0	0	0	0	0	0	0	0	0	0	0	0	0	0	0	0	0	0	0	0
GCF_006777065.1	0	1	0	1	0	0	0	1	1	0	0	1	0	0	0	0	0	0	0	0	1	0	0	0
GCF_006777085.1	0	0	0	0	0	0	0	0	0	0	0	1	0	0	0	0	0	0	0	0	0	0	0	0
GCF_006874785.1	0	0	0	0	0	0	0	0	0	0	0	0	0	0	0	0	0	0	0	0	0	0	0	0
GCF_006965465.1	0	1	0	1	0	0	0	0	1	0	0	1	1	0	0	1	0	0	0	0	1	0	0	0
GCF_007012305.1	1	1	1	1	0	1	0	1	1	1	1	1	1	0	1	1	0	1	1	1	1	1	1	1
GCF_007632435.1	0	1	0	1	1	1	0	0	1	0	0	0	0	0	0	1	1	0	0	1	1	0	1	0
GCF_007833295.1	0	0	0	0	0	0	0	0	0	0	0	0	0	0	0	0	0	0	0	0	0	0	0	0
GCF_007833875.1	0	0	0	0	0	0	0	0	0	0	0	1	0	0	0	1	0	0	0	0	0	0	0	0
GCF_007990655.1	0	1	0	0	0	0	0	0	0	0	0	1	0	0	0	1	0	0	0	0	0	0	0	0
GCF_007995175.1	1	1	0	0	1	1	0	1	1	1	1	1	1	0	1	1	1	0	0	1	1	0	1	0
GCF_008033295.1	1	1	0	1	0	1	0	0	1	1	0	1	1	0	1	1	0	0	0	1	1	0	1	1
GCF_008042015.2	0	0	1	1	0	1	0	0	0	0	1	0	0	0	1	1	0	1	1	1	1	1	1	0
GCF_008065435.1	0	0	0	0	0	0	0	0	0	0	0	0	0	0	0	0	0	0	0	0	0	0	0	0
GCF_008065455.1	0	1	0	0	0	0	0	0	0	0	0	1	0	0	0	1	0	0	0	0	0	0	0	0
GCF_008080655.1	0	1	0	1	0	1	0	1	1	0	0	1	1	1	0	1	0	0	0	1	1	0	1	0
GCF_008124005.1	0	1	0	0	0	1	0	1	1	0	1	1	0	0	1	1	0	1	0	1	0	0	0	0
GCF_008124085.1	0	0	0	0	0	1	0	0	0	0	1	0	0	0	1	1	0	1	0	1	0	0	0	0
GCF_008124185.1	0	1	0	0	0	1	0	0	1	0	1	1	1	0	1	1	0	1	0	1	0	0	0	1
GCF_008124285.1	0	0	0	0	0	1	0	0	0	0	1	0	0	0	1	1	0	1	0	1	0	0	0	1
GCF_008152105.1	1	1	0	1	1	1	0	1	1	1	0	1	1	0	0	1	1	0	0	1	1	0	1	0
GCF_008329665.1	0	0	0	0	0	0	0	0	0	0	0	0	0	0	0	0	0	0	0	0	0	0	0	0
GCF_008370755.1	0	0	0	0	0	1	0	0	0	0	0	0	0	0	0	1	0	0	0	1	0	0	1	0
GCF_008375335.1	0	0	0	1	0	0	0	0	0	0	0	0	0	0	0	0	0	0	0	0	1	0	0	0
GCF_008462425.1	0	0	0	0	0	0	0	0	0	0	0	0	0	0	0	0	0	0	0	0	0	0	0	0
GCF_008632575.1	1	1	1	1	0	1	0	1	1	1	1	1	1	0	1	1	0	1	1	1	1	1	1	0
GCF_008632595.1	0	0	0	1	0	1	0	0	1	0	1	1	1	0	0	1	0	0	0	1	1	0	1	0
GCF_008642395.1	1	1	0	1	0	1	0	1	1	1	0	1	1	0	0	1	0	0	0	1	1	0	1	0
GCF_008642415.1	0	0	0	0	0	1	0	0	0	0	0	0	0	0	0	1	0	0	0	1	0	0	1	0
GCF_008727135.1	0	0	0	0	0	1	0	0	0	0	1	0	0	0	1	1	0	1	0	1	0	0	0	0
GCF_008727155.1	0	1	0	0	0	1	0	0	0	0	1	1	1	0	1	1	0	1	0	1	0	0	0	0
GCF_008727175.1	0	0	0	0	0	0	0	0	0	0	0	0	0	0	0	0	0	0	0	0	0	0	0	0
GCF_008727195.1	0	1	0	1	0	0	0	0	1	0	0	1	1	0	0	1	0	0	0	0	1	0	0	0
GCF_008761455.2	0	0	0	0	0	0	0	0	0	0	0	0	0	0	0	0	0	0	0	0	0	0	0	0
GCF_008761475.2	0	0	0	0	0	0	0	0	0	0	0	0	0	0	0	0	0	0	0	0	0	0	0	0
GCF_008761495.2	0	0	0	0	0	0	0	0	0	0	0	0	0	0	0	0	0	0	0	0	0	0	0	0
GCF_008761515.1	0	0	0	0	0	0	0	0	0	0	0	0	0	0	0	0	0	0	0	0	0	0	0	0
GCF_008761535.2	0	0	0	0	0	0	0	0	0	0	0	0	0	0	0	0	0	0	0	0	0	0	0	0
GCF_008807135.1	0	1	0	0	0	0	0	0	1	0	0	1	1	1	0	1	0	0	0	0	1	0	0	0
GCF_008807155.1	1	1	0	0	0	0	0	1	1	1	1	1	1	1	0	1	0	0	0	0	1	0	0	1
GCF_008807295.1	0	1	0	0	0	0	0	1	1	0	0	1	1	1	0	0	0	0	0	0	0	0	0	0
GCF_008823185.1	0	1	0	1	0	1	0	0	1	0	0	1	1	0	0	1	0	0	0	1	1	0	1	0
GCF_008925965.1	0	0	0	0	0	0	0	0	0	0	0	0	0	0	0	0	0	0	0	0	0	0	0	0
GCF_008926085.1	0	0	0	0	0	0	0	0	0	0	0	0	0	0	0	0	0	0	0	0	0	0	0	0
GCF_008926105.1	0	0	0	0	0	0	0	0	0	0	0	0	0	0	0	0	0	0	0	0	0	0	0	0
GCF_008926125.1	0	0	0	0	0	0	0	0	0	0	0	0	0	0	0	0	0	0	0	0	0	0	0	0
GCF_008926145.1	0	0	0	0	0	0	0	0	0	0	0	0	0	0	0	0	0	0	0	0	0	0	0	0
GCF_008926165.1	0	0	0	0	0	0	0	0	0	0	0	0	0	0	0	0	0	0	0	0	0	0	0	0
GCF_008926185.1	0	0	0	0	0	0	0	0	0	0	0	0	0	0	0	0	0	0	0	0	0	0	0	0
GCF_008931135.1	0	0	0	0	0	0	0	0	0	0	0	0	0	0	0	0	0	0	0	0	0	0	0	0
GCF_008931185.1	0	0	0	0	0	0	0	0	0	0	0	0	0	0	0	0	0	0	0	0	0	0	0	0
GCF_008931725.1	0	0	0	0	0	0	0	0	0	0	0	0	0	0	0	0	0	0	0	0	0	0	0	0
GCF_008931745.1	0	0	0	0	0	0	0	0	0	0	0	0	0	0	0	0	0	0	0	0	0	0	0	0
GCF_008949495.1	1	1	0	1	1	1	0	1	1	0	0	1	1	0	0	1	1	0	0	1	1	0	1	1
GCF_009363035.1	0	0	1	1	0	1	0	0	0	0	1	0	0	0	1	1	0	0	0	1	1	1	1	0
GCF_009395265.1	0	0	0	0	0	0	0	0	0	0	0	1	1	0	0	0	0	0	0	0	0	0	0	0
GCF_009431955.1	0	0	0	0	0	0	0	0	0	0	0	0	0	0	0	0	0	0	0	0	0	0	0	0
GCF_009432215.1	0	0	0	0	0	0	0	0	0	0	0	0	0	0	0	0	0	0	0	0	0	0	0	0
GCF_009432415.1	0	0	0	0	0	0	0	0	0	0	0	0	0	0	0	0	0	0	0	0	0	0	0	0
GCF_009432635.1	0	0	0	0	0	0	0	0	0	0	0	0	0	0	0	0	0	0	0	0	0	0	0	0
GCF_009432795.1	0	0	0	0	0	0	0	0	0	0	0	0	0	0	0	0	0	0	0	0	0	0	0	0
GCF_009432915.1	0	0	0	0	0	0	0	0	0	0	0	0	0	0	0	0	0	0	0	0	0	0	0	0
GCF_009433135.1	0	0	0	0	0	0	0	0	0	0	0	0	0	0	0	0	0	0	0	0	0	0	0	0
GCF_009577985.1	1	1	0	0	0	1	0	1	1	1	1	0	1	0	1	1	0	0	0	1	1	0	1	1
GCF_009618015.1	0	0	0	0	0	0	0	0	0	0	0	0	0	0	0	0	0	0	0	0	0	0	0	0
GCF_009648495.1	0	1	0	1	1	1	0	0	1	0	0	1	1	0	0	1	0	0	0	1	0	0	1	0
GCF_009650035.1	0	0	0	0	0	0	0	0	0	0	0	0	0	0	0	0	0	0	0	0	0	0	0	0
GCF_009650175.1	0	0	0	0	0	0	0	0	0	0	0	0	0	0	0	0	0	0	0	0	0	0	0	1
GCF_009664185.1	0	0	0	0	0	0	0	0	0	0	0	0	0	0	0	0	0	0	0	0	0	0	0	0
GCF_009664205.1	0	0	0	0	0	0	0	0	0	0	0	0	0	0	0	0	0	0	0	0	0	0	0	0
GCF_009664305.1	0	0	0	0	0	0	0	0	0	0	0	0	0	0	0	0	0	0	0	0	0	0	0	0
GCF_009664455.1	0	0	0	0	0	0	0	0	0	0	0	0	0	0	0	0	0	0	0	0	0	0	0	0
GCF_009671045.1	0	0	0	1	0	1	0	0	0	0	0	1	1	1	0	1	0	0	0	1	1	0	1	0
GCF_009671085.1	0	1	0	0	0	1	0	1	1	0	0	1	1	1	0	1	0	0	0	1	0	0	1	0
GCF_009671105.1	0	1	0	0	0	0	0	0	1	0	0	1	1	1	0	1	0	0	0	0	0	0	0	0
GCF_009671125.1	0	0	0	0	0	0	0	0	0	0	0	1	1	1	0	1	0	0	0	0	1	0	0	0
GCF_009720465.1	1	1	1	1	0	1	0	0	1	0	1	1	1	0	1	1	0	1	1	1	1	1	1	1
GCF_009720605.1	0	1	1	0	0	1	0	0	0	0	1	1	0	0	1	1	0	1	1	1	1	1	1	0
GCF_009728565.1	0	0	0	0	0	0	0	0	0	0	0	0	0	0	0	0	0	0	0	0	0	0	0	0
GCF_009738145.1	0	1	0	1	0	0	0	1	1	0	0	1	1	1	0	1	0	0	0	0	1	0	0	0
GCF_009738455.1	0	0	0	0	0	0	0	0	0	0	0	0	0	0	0	0	0	0	0	0	0	0	0	0
GCF_009761715.1	1	1	1	1	0	1	0	1	1	0	1	1	1	0	1	1	0	0	1	1	1	1	1	1
GCF_009762385.1	0	0	0	0	0	1	0	0	0	0	0	1	1	0	0	1	0	0	0	1	1	0	1	0
GCF_009832885.1	0	1	0	1	1	1	0	0	1	0	0	1	1	0	0	1	0	0	0	1	0	0	1	0
GCF_009832985.1	0	0	0	0	0	0	0	0	0	0	0	1	0	0	0	0	0	0	0	0	0	0	0	0
GCF_009866925.2	0	0	0	1	0	0	0	0	0	0	0	0	0	0	0	1	0	0	0	0	1	0	0	0
GCF_009866945.2	1	1	0	1	0	0	0	0	1	1	1	1	1	0	1	1	1	0	0	0	1	0	0	0
GCF_009867035.2	0	1	0	0	0	1	0	0	1	0	0	1	0	0	0	1	0	0	0	1	0	0	1	0
GCF_009873375.1	0	1	0	0	0	0	0	0	0	0	0	0	0	0	0	0	0	0	0	0	0	0	0	0
GCF_009905115.1	1	1	0	0	0	1	0	0	1	1	0	1	1	1	0	1	0	0	0	1	1	0	1	0
GCF_009905135.1	1	1	0	1	1	1	0	0	0	1	0	1	1	1	0	1	1	0	0	1	1	0	1	0
GCF_009905355.1	0	0	0	1	0	0	0	0	0	0	0	1	0	0	0	0	1	0	0	0	1	0	0	0
GCF_009909465.1	1	1	0	0	1	1	0	1	1	1	0	0	1	0	0	1	1	0	0	1	0	0	1	0
GCF_009909505.1	1	1	0	1	0	0	0	0	1	1	1	1	1	0	1	1	1	0	0	0	1	0	1	1
GCF_009913415.1	1	1	0	1	1	1	0	1	1	1	1	1	1	0	1	1	1	0	0	1	1	0	1	0
GCF_009914295.1	0	1	0	1	0	0	0	1	1	0	0	1	1	0	0	1	1	0	0	0	1	0	0	0
GCF_009931235.1	0	0	0	0	0	0	0	0	0	0	0	0	0	0	0	0	0	0	0	0	0	0	0	0
GCF_009931435.1	0	1	0	0	0	0	0	0	0	0	0	1	1	0	0	1	0	0	0	0	0	0	0	0
GCF_009948655.1	0	0	0	0	0	0	0	0	0	0	0	0	0	0	0	0	0	0	0	0	0	0	0	0
GCF_009949145.1	0	0	0	0	0	0	0	0	0	0	0	0	0	0	0	0	0	0	0	0	0	0	0	0
GCF_009949705.1	0	0	0	0	0	0	0	0	0	0	0	0	0	0	0	0	0	0	0	0	0	0	0	0
GCF_009950125.1	0	0	0	1	0	0	0	0	0	0	0	1	0	0	0	0	0	0	0	0	1	0	0	0
GCF_009950475.1	0	0	0	0	0	0	0	0	0	0	0	0	0	0	0	0	0	0	0	0	0	0	0	0
GCF_009950805.1	0	0	0	0	0	0	0	0	0	0	0	0	0	0	0	0	0	0	0	0	0	0	0	0
GCF_009951245.1	0	0	0	0	0	0	0	0	0	0	0	0	0	0	0	0	0	0	0	0	0	0	0	0
GCF_009951745.1	0	0	0	0	0	0	0	0	0	0	0	0	0	0	0	0	0	0	0	0	0	0	0	0
GCF_009952125.1	0	0	0	0	0	0	0	0	0	0	0	0	0	0	0	0	0	0	0	0	0	0	0	0
GCF_010092405.1	1	1	1	1	1	1	0	1	1	1	1	1	1	0	1	1	1	1	1	1	1	1	1	0
GCF_010092965.1	0	0	0	1	0	0	0	0	0	0	0	0	0	0	0	0	0	0	0	0	1	0	0	0
GCF_010365325.1	1	1	1	0	0	1	0	0	1	0	1	0	0	0	1	1	0	1	1	1	1	1	1	1
GCF_010365345.1	0	1	1	1	0	1	0	1	1	0	1	1	0	0	1	1	0	1	1	1	1	1	1	0
GCF_010365385.1	1	1	1	1	0	1	0	1	1	1	1	1	1	0	1	1	0	1	1	1	1	1	1	1
GCF_010365405.1	0	0	1	0	0	0	0	0	1	0	1	1	0	0	1	1	0	0	1	0	1	1	1	0
GCF_010365425.1	0	1	1	1	0	0	0	1	1	0	1	1	0	0	1	1	0	0	1	0	1	1	1	0
GCF_010365465.1	1	1	1	1	0	1	0	1	1	1	1	1	1	0	1	1	0	1	1	1	1	1	1	1
GCF_010365485.1	0	1	1	1	0	1	0	1	1	0	1	1	0	0	1	1	0	1	0	1	1	1	1	0
GCF_010365505.1	1	1	1	1	0	1	0	1	1	1	1	0	0	0	1	1	0	1	1	1	1	1	1	1
GCF_010365525.1	1	1	1	1	0	1	0	1	1	1	1	0	1	0	1	1	0	1	1	1	1	1	1	1
GCF_010365545.1	1	1	1	1	0	1	0	0	1	0	1	1	1	0	1	1	0	1	1	1	1	1	1	1
GCF_010668985.1	0	0	0	0	0	0	0	0	0	0	0	0	0	0	0	0	0	0	0	0	0	0	0	0
GCF_010669005.1	0	0	0	0	0	0	0	0	0	0	0	0	0	0	0	0	0	0	0	0	0	0	0	0
GCF_010669025.1	0	0	0	0	0	0	0	0	0	0	0	0	0	0	0	0	0	0	0	0	0	0	0	0
GCF_010706435.1	0	0	0	0	0	1	0	0	0	0	0	1	0	0	1	1	0	1	0	1	0	0	0	0
GCF_010724935.1	1	1	1	1	0	1	0	0	0	0	1	0	0	0	1	1	0	1	1	1	1	1	1	1
GCF_010725305.1	1	1	1	1	0	1	0	1	1	0	1	0	0	0	1	1	0	1	1	1	1	1	1	1
GCF_011022275.1	1	1	0	1	0	0	0	0	1	1	1	1	1	0	1	1	0	0	0	0	1	0	1	1
GCF_011044355.1	0	1	0	1	0	1	0	0	0	0	0	1	0	0	0	1	0	0	0	1	1	0	1	0
GCF_011045215.1	0	0	0	0	0	0	0	0	0	0	0	0	0	0	0	0	0	0	0	0	0	0	0	0
GCF_011045235.1	0	0	0	0	0	0	0	0	0	0	0	0	0	0	0	0	0	0	0	0	0	0	0	0
GCF_011045255.1	0	0	0	1	0	1	0	0	0	0	1	0	0	0	1	1	0	1	0	1	1	0	0	0
GCF_011045275.1	0	0	0	1	0	1	0	0	0	0	1	0	0	0	1	1	0	1	0	1	1	0	0	0
GCF_011045295.1	0	0	0	1	0	1	0	0	0	0	1	0	0	0	1	1	0	1	0	1	1	0	0	0
GCF_011045475.1	1	1	1	1	0	1	0	1	1	1	1	1	1	0	1	1	0	1	1	1	1	1	1	1
GCF_011045875.1	0	1	0	0	0	1	0	0	1	0	0	1	1	1	0	1	0	0	0	1	1	0	1	0
GCF_011064575.1	0	0	0	0	0	0	0	0	0	0	0	0	0	0	0	0	0	0	0	0	0	0	0	0
GCF_011067085.1	1	0	1	1	1	1	0	0	0	1	1	1	0	0	1	1	0	1	1	1	1	1	1	1
GCF_011330935.2	1	1	0	1	0	1	0	1	1	1	1	1	1	0	1	1	0	0	0	1	1	0	1	1
GCF_011331065.1	1	1	0	1	0	1	0	0	1	1	0	1	1	0	0	1	0	0	0	1	1	0	1	0
GCF_011331215.2	1	0	0	1	0	1	0	0	0	1	1	0	1	0	1	1	0	0	0	1	1	0	1	1
GCF_011383085.1	1	1	0	1	0	0	0	0	1	1	0	1	0	0	0	1	0	0	0	0	1	0	0	0
GCF_011403355.1	0	0	0	0	0	0	0	0	0	0	0	0	0	0	0	0	1	0	0	0	0	0	0	0
GCF_011404215.1	0	0	0	1	0	0	0	0	0	0	0	0	0	0	0	0	1	0	0	0	1	0	0	0
GCF_011404355.1	0	0	0	1	0	0	0	0	0	0	0	0	0	0	0	0	1	0	0	0	1	0	0	0
GCF_011404475.1	0	0	0	0	0	0	0	0	0	0	0	0	0	0	0	0	1	0	0	0	0	0	0	0
GCF_011404595.1	0	0	0	1	0	0	0	0	0	0	0	1	0	0	0	0	1	0	0	0	1	0	0	0
GCF_011404755.1	0	0	0	1	0	0	0	0	0	0	0	0	0	0	0	0	1	0	0	0	1	0	0	0
GCF_011404895.1	0	0	0	0	0	0	0	0	0	0	0	0	0	0	0	0	1	0	0	0	0	0	0	0
GCF_011492885.1	1	1	0	1	1	1	0	1	1	1	0	1	1	1	0	1	1	0	0	1	1	0	1	0
GCF_011492925.1	0	0	0	0	0	0	0	0	0	0	0	0	0	0	0	0	0	0	0	0	0	0	0	0
GCF_011492985.1	1	1	0	1	1	1	0	1	1	1	0	1	1	1	0	1	1	0	0	1	1	0	1	1
GCF_011769865.1	0	1	1	1	0	1	0	1	1	0	1	1	0	0	1	1	0	1	1	1	1	1	1	0
GCF_011996085.1	1	1	0	1	0	0	0	0	1	1	1	1	1	0	1	1	1	0	0	0	1	0	1	1
GCF_012044775.1	0	0	0	0	0	0	0	0	0	0	0	0	0	0	0	0	0	0	0	0	0	0	0	0
GCF_012149945.1	0	1	0	1	0	1	0	1	1	0	0	1	0	0	0	1	0	0	0	1	1	0	1	0
GCF_012221365.1	0	0	0	1	0	0	0	0	0	0	0	0	0	0	0	0	0	0	0	0	1	0	0	0
GCF_012516455.1	1	1	1	1	0	1	0	0	1	1	1	1	1	0	1	1	0	1	1	1	1	1	1	0
GCF_012537835.1	1	1	0	1	1	1	0	1	1	1	0	1	1	0	0	1	1	0	0	1	1	0	1	0
GCF_012934435.1	0	0	0	0	0	0	0	0	0	0	0	0	0	0	0	0	0	0	0	0	0	0	0	0
GCF_012934455.1	0	1	0	0	0	0	0	1	1	0	0	0	0	0	0	1	0	0	0	0	0	0	0	0
GCF_012934475.1	0	0	0	0	0	0	0	0	0	0	0	0	0	0	0	1	0	0	0	0	0	0	0	0
GCF_012934495.1	1	0	0	0	0	1	0	0	0	1	1	0	0	0	1	1	0	1	0	1	0	0	0	0
GCF_012934515.1	0	0	0	0	0	0	0	0	0	0	0	0	0	0	0	0	0	0	0	0	0	0	0	0
GCF_012934535.1	0	0	0	0	0	1	0	0	0	0	0	0	0	0	0	1	0	0	0	1	0	0	1	0
GCF_012934555.1	0	0	0	0	0	0	0	0	0	0	0	0	0	0	0	0	0	0	0	0	0	0	0	0
GCF_012934575.1	0	1	0	1	0	0	0	0	1	0	0	1	0	0	0	1	0	0	0	0	1	0	0	0
GCF_012934615.1	0	1	0	0	0	0	0	0	0	0	0	0	0	0	0	1	0	0	0	0	0	0	0	0
GCF_012934635.1	0	0	0	0	0	0	0	0	0	0	0	0	0	0	0	1	0	0	0	0	0	0	0	0
GCF_012934655.2	0	1	0	0	0	0	0	0	1	0	0	0	0	0	0	0	0	0	0	0	0	0	0	0
GCF_012934675.1	0	0	0	0	0	0	0	0	0	0	0	0	0	0	0	0	0	0	0	0	0	0	0	0
GCF_012934695.1	0	0	0	0	0	0	0	0	0	0	0	0	0	0	0	0	0	0	0	0	0	0	0	0
GCF_012934715.1	1	1	0	1	0	0	0	1	1	1	0	1	0	0	0	1	0	0	0	0	1	0	0	0
GCF_012934765.1	0	0	0	0	0	0	0	1	0	0	0	0	0	0	0	1	0	0	0	0	0	0	0	0
GCF_012934785.1	0	0	0	1	0	0	0	0	0	0	0	0	0	0	0	0	0	0	0	0	1	0	0	0
GCF_012935215.1	1	1	0	0	0	1	0	0	0	1	1	1	0	0	1	1	1	1	0	1	0	0	1	0
GCF_012974525.1	1	1	0	1	0	1	0	0	1	1	0	1	1	0	0	1	0	0	0	1	1	0	1	1
GCF_013004045.1	1	1	0	1	0	1	0	0	1	1	0	1	0	0	0	1	0	0	0	1	1	0	1	1
GCF_013084945.1	0	1	0	0	0	0	0	1	1	0	0	0	0	0	0	0	0	0	0	0	0	0	0	0
GCF_013085025.1	0	1	0	1	0	0	0	1	1	0	0	0	0	0	0	1	0	0	0	0	1	0	0	0
GCF_013085185.1	0	0	0	0	0	0	0	0	0	0	0	1	0	0	0	0	0	0	0	0	0	0	0	0
GCF_013085205.1	0	0	0	0	0	0	0	0	0	0	0	0	0	0	0	0	0	0	0	0	0	0	0	0
GCF_013085865.1	0	1	0	0	0	0	0	0	1	0	0	0	0	0	0	1	0	0	0	0	0	0	0	0
GCF_013085905.2	0	1	0	1	0	0	0	0	0	0	0	0	0	0	0	0	0	0	0	0	1	0	0	0
GCF_013112335.1	0	0	0	0	0	0	0	0	0	0	0	0	0	0	0	0	0	0	0	0	0	0	0	0
GCF_013122565.1	0	0	0	0	0	0	0	0	0	0	0	0	0	0	0	0	0	0	0	0	0	0	0	0
GCF_013166895.1	0	0	0	0	0	0	0	0	0	0	0	1	1	0	0	0	0	0	0	0	0	0	0	0
GCF_013166955.1	0	0	0	0	0	0	0	0	0	0	0	0	0	0	0	0	0	0	0	0	0	0	0	0
GCF_013166975.1	0	0	0	0	0	0	0	0	0	0	0	0	0	0	0	0	0	0	0	0	0	0	0	0
GCF_013166995.1	0	0	0	0	0	0	0	0	0	0	0	0	1	0	0	0	0	0	0	0	0	0	0	0
GCF_013167035.1	0	0	0	0	0	0	0	0	0	0	0	0	0	0	0	0	0	0	0	0	0	0	0	0
GCF_013167055.1	0	0	0	0	0	0	0	0	0	0	0	0	0	0	0	0	0	0	0	0	0	0	0	0
GCF_013167075.1	0	0	0	1	0	0	0	0	0	0	0	1	0	0	0	0	0	0	0	0	0	0	0	0
GCF_013167135.1	0	0	0	0	0	0	0	0	0	0	0	0	0	0	0	0	0	0	0	0	0	0	0	0
GCF_013167155.1	0	0	0	0	0	0	0	0	0	0	0	0	0	0	0	0	0	0	0	0	0	0	0	0
GCF_013167175.1	0	0	0	0	0	0	0	0	0	0	0	0	0	0	0	0	0	0	0	0	0	0	0	0
GCF_013167195.1	0	0	0	0	0	0	0	0	0	0	0	0	0	0	0	0	0	0	0	0	0	0	0	0
GCF_013167235.1	0	0	0	0	0	0	0	0	0	0	0	0	0	0	0	0	0	0	0	0	0	0	0	0
GCF_013167255.1	0	1	0	0	0	0	0	0	1	0	0	0	0	0	0	1	0	0	0	0	0	0	0	0
GCF_013167275.1	0	0	0	0	0	0	0	0	0	0	0	0	0	0	0	0	0	0	0	0	0	0	0	0
GCF_013167295.1	0	1	0	0	0	0	0	0	0	0	0	1	0	0	0	0	0	0	0	0	0	0	0	0
GCF_013167315.1	0	0	0	0	0	0	0	0	0	0	0	0	0	0	0	0	0	0	0	0	0	0	0	0
GCF_013167335.1	0	0	0	0	0	0	0	0	0	0	0	0	0	0	0	0	0	0	0	0	0	0	0	0
GCF_013167355.1	0	0	0	0	0	0	0	0	0	0	0	0	0	0	0	0	0	0	0	0	0	0	0	0
GCF_013167375.1	0	0	0	0	0	0	0	0	0	0	0	0	0	0	0	0	0	0	0	0	0	0	0	0
GCF_013167395.1	0	0	0	0	0	0	0	0	0	0	0	0	0	0	0	0	0	0	0	0	0	0	0	0
GCF_013167435.1	0	1	0	0	0	0	0	0	1	0	0	1	1	0	0	0	0	0	0	0	0	0	0	0
GCF_013167455.1	0	1	0	0	0	0	0	0	0	0	0	1	1	0	0	0	0	0	0	0	0	0	0	0
GCF_013167475.1	0	0	0	0	0	0	0	0	0	0	0	0	0	0	0	0	0	0	0	0	0	0	0	0
GCF_013167495.1	0	0	0	0	0	0	0	0	0	0	0	0	0	0	0	0	0	0	0	0	0	0	0	0
GCF_013167515.1	0	0	0	0	0	0	0	0	0	0	0	0	0	0	0	0	0	0	0	0	0	0	0	0
GCF_013167595.1	0	0	0	0	0	0	0	0	0	0	0	0	0	0	0	0	0	0	0	0	0	0	0	0
GCF_013167615.1	0	0	0	0	0	0	0	0	0	0	0	0	0	0	0	0	0	0	0	0	0	0	0	0
GCF_013167635.1	0	0	0	0	0	0	0	0	0	0	0	0	0	0	0	0	0	0	0	0	0	0	0	0
GCF_013167655.1	0	0	0	0	0	0	0	0	0	0	0	0	0	0	0	0	0	0	0	0	0	0	0	0
GCF_013167675.1	0	0	0	0	0	0	0	0	0	0	0	0	0	0	0	0	0	0	0	0	0	0	0	0
GCF_013167695.1	0	0	0	0	0	0	0	0	0	0	0	0	0	0	0	0	0	0	0	0	0	0	0	0
GCF_013167715.1	0	0	0	0	0	0	0	0	0	0	0	0	0	0	0	0	0	0	0	0	0	0	0	0
GCF_013167735.1	0	0	0	0	0	0	0	0	0	0	0	0	0	0	0	0	0	0	0	0	0	0	0	0
GCF_013167755.1	0	0	0	0	0	0	0	0	0	0	0	0	0	0	0	0	0	0	0	0	0	0	0	0
GCF_013167775.1	0	0	0	0	0	0	0	0	0	0	0	0	0	0	0	0	0	0	0	0	0	0	0	0
GCF_013167795.1	0	0	0	0	0	0	0	0	0	0	0	0	0	0	0	0	0	0	0	0	0	0	0	0
GCF_013167815.1	0	0	0	0	0	0	0	0	0	0	0	0	0	0	0	0	0	0	0	0	0	0	0	0
GCF_013167875.1	0	0	0	0	0	0	0	0	0	0	0	0	0	0	0	0	0	0	0	0	0	0	0	0
GCF_013167935.1	0	1	0	0	0	0	0	0	0	0	0	0	1	0	0	0	0	0	0	0	0	0	0	0
GCF_013167975.1	0	1	0	0	0	0	0	0	0	0	0	0	0	0	0	0	0	0	0	0	0	0	0	0
GCF_013167995.1	0	1	0	0	0	0	0	0	0	0	0	0	0	0	0	0	0	0	0	0	0	0	0	0
GCF_013168035.1	0	0	0	0	0	0	0	0	0	0	0	0	0	0	0	0	0	0	0	0	0	0	0	0
GCF_013168055.1	0	1	0	0	0	0	0	0	0	0	0	1	0	0	0	0	0	0	0	0	0	0	0	0
GCF_013168095.1	0	0	0	0	0	0	0	0	0	0	0	0	0	0	0	0	0	0	0	0	0	0	0	0
GCF_013168115.1	0	0	0	0	0	0	0	0	0	0	0	0	0	0	0	0	0	0	0	0	0	0	0	0
GCF_013168135.1	0	0	0	0	0	0	0	0	0	0	0	0	0	0	0	0	0	0	0	0	0	0	0	0
GCF_013168155.1	0	0	0	0	0	0	0	0	0	0	0	0	0	0	0	0	0	0	0	0	0	0	0	0
GCF_013168175.1	0	1	0	0	0	0	0	0	0	0	0	1	0	0	0	0	0	0	0	0	0	0	0	0
GCF_013168195.1	0	0	0	0	0	0	0	0	0	0	0	0	0	0	0	0	0	0	0	0	0	0	0	0
GCF_013168215.1	0	0	0	0	0	0	0	0	0	0	0	0	0	0	0	0	0	0	0	0	0	0	0	0
GCF_013168235.1	0	0	0	0	0	0	0	0	0	0	0	0	0	0	0	0	0	0	0	0	0	0	0	0
GCF_013168255.1	0	0	0	0	0	0	0	0	0	0	0	0	0	0	0	0	0	0	0	0	0	0	0	0
GCF_013201175.1	1	1	0	1	0	0	0	1	1	1	0	1	1	0	0	1	1	0	0	0	1	0	0	0
GCF_013201195.1	1	1	1	1	1	0	0	1	1	1	1	1	1	0	1	1	1	0	1	0	1	1	1	0
GCF_013201215.1	0	1	0	0	0	0	0	1	1	1	0	1	1	0	0	1	1	0	0	0	1	0	0	0
GCF_013201235.1	0	1	0	0	0	0	0	1	1	1	0	1	1	0	0	1	1	0	0	0	1	0	0	0
GCF_013201255.1	1	1	0	0	0	0	0	1	0	1	0	1	1	0	0	1	1	0	0	0	1	0	0	0
GCF_013201505.1	0	1	0	1	0	1	0	0	1	0	0	0	0	0	0	1	0	0	0	1	1	0	1	0
GCF_013201525.1	0	1	0	0	0	1	0	0	1	0	0	0	0	0	0	1	0	0	0	1	0	0	1	0
GCF_013282195.1	0	0	0	1	0	1	0	1	0	0	1	0	0	0	1	1	0	1	0	1	1	0	0	0
GCF_013282275.1	0	1	0	1	0	1	0	0	1	0	1	0	0	0	1	1	0	1	0	1	1	0	1	0
GCF_013282315.1	0	0	0	0	0	1	0	1	0	0	0	1	0	0	0	1	0	0	0	1	1	0	1	0
GCF_013282335.1	0	0	0	1	0	1	0	1	1	0	0	1	0	0	0	1	0	0	0	1	1	0	1	0
GCF_013282355.1	0	0	0	1	0	1	0	0	0	0	1	0	0	0	1	1	0	1	0	1	1	0	0	0
GCF_013305705.1	0	0	0	1	0	0	0	0	0	0	0	0	0	0	0	0	0	0	0	0	1	0	0	0
GCF_013315675.1	0	0	0	0	0	0	0	0	0	0	0	0	0	0	0	0	0	0	0	0	0	0	0	0
GCF_013315695.1	0	0	0	0	0	0	0	0	0	0	0	0	0	0	0	1	0	0	0	0	0	0	0	0
GCF_013315715.1	0	0	0	0	0	0	0	0	0	0	0	0	0	0	0	0	0	0	0	0	0	0	0	0
GCF_013315735.1	0	0	0	0	0	0	0	0	0	0	0	0	0	0	0	0	0	0	0	0	0	0	0	0
GCF_013315755.1	0	0	0	0	0	0	0	0	0	0	0	0	0	0	0	0	0	0	0	0	0	0	0	0
GCF_013315975.1	0	0	0	0	0	0	0	0	0	0	0	0	0	0	0	0	0	0	0	0	0	0	0	0
GCF_013315995.1	0	0	0	1	0	0	0	0	0	0	0	0	0	0	0	0	0	0	0	0	1	0	0	0
GCF_013317085.1	1	1	1	1	0	1	0	0	1	1	1	0	1	0	1	1	0	1	1	1	1	1	1	1
GCF_013340805.1	1	1	1	1	1	1	0	1	1	1	1	1	1	0	1	1	0	1	1	1	1	1	1	1
GCF_013340825.1	0	0	1	0	0	1	0	0	0	0	1	0	0	0	1	1	0	1	1	1	0	1	1	0
GCF_013342925.1	0	1	0	1	0	0	0	0	0	0	0	1	1	0	0	0	0	0	0	0	1	0	0	0
GCF_013343595.1	0	0	0	0	0	0	0	0	0	0	0	0	0	0	0	0	0	0	0	0	0	0	0	0
GCF_013343615.1	0	1	0	0	0	0	0	0	0	0	0	0	0	0	0	1	0	0	0	0	0	0	0	0
GCF_013343635.1	0	0	0	0	0	0	0	0	0	0	0	0	0	0	0	0	0	0	0	0	0	0	0	0
GCF_013357345.1	1	1	1	1	0	1	0	0	1	1	1	0	1	0	1	1	0	1	1	1	1	1	1	1
GCF_013357365.1	0	0	0	0	0	0	0	0	0	0	0	0	0	0	0	0	0	0	0	0	0	0	0	0
GCF_013371685.1	1	1	0	1	1	1	0	0	1	1	1	1	1	0	1	1	1	0	0	1	1	0	1	1
GCF_013371725.1	1	1	0	1	1	1	0	1	1	1	0	1	1	0	0	1	1	0	0	1	1	0	1	1
GCF_013371745.1	1	1	0	1	0	0	0	1	1	1	0	1	1	0	0	1	1	0	0	0	1	0	0	0
GCF_013372305.1	0	1	0	1	0	0	0	0	1	0	0	1	0	0	0	1	0	0	0	0	1	0	0	0
GCF_013372325.1	0	0	0	1	0	0	0	0	0	0	0	0	0	0	0	1	0	0	0	0	1	0	0	0
GCF_013372345.1	0	0	0	0	0	0	0	0	0	0	0	0	0	0	0	0	0	0	0	0	0	0	0	0
GCF_013372365.1	0	0	0	0	0	0	0	0	0	0	0	0	0	0	0	0	0	0	0	0	0	0	0	0
GCF_013372385.1	0	0	0	1	0	0	0	0	0	0	0	0	0	0	0	0	0	0	0	0	0	0	0	0
GCF_013372405.1	1	1	0	1	0	0	0	0	1	1	0	0	0	0	0	1	0	0	0	0	1	0	0	0
GCF_013372425.1	0	1	0	0	0	0	0	0	1	0	0	0	0	0	0	1	0	0	0	0	0	0	0	0
GCF_013374235.2	1	1	1	1	0	1	0	1	1	1	1	1	1	0	1	1	0	1	1	1	1	1	1	1
GCF_013374255.1	1	1	1	1	0	1	0	1	1	1	1	1	1	0	1	1	0	1	1	1	1	1	1	1
GCF_013374275.1	1	1	1	1	0	1	0	1	1	0	1	1	1	0	1	1	0	1	1	1	1	1	1	1
GCF_013374295.2	0	1	1	1	0	1	0	0	1	0	1	1	0	0	1	1	1	1	1	1	1	1	1	0
GCF_013374315.1	1	1	1	0	0	1	0	1	1	1	1	0	0	0	1	1	0	1	1	1	0	1	1	1
GCF_013374335.1	1	1	1	1	0	1	0	1	1	1	1	1	0	0	1	1	0	1	1	1	1	1	1	1
GCF_013376515.1	0	0	0	1	0	0	0	0	0	0	0	1	0	0	0	0	1	0	0	0	1	0	0	0
GCF_013376575.1	1	1	1	1	0	1	0	0	0	1	1	0	0	0	1	1	0	1	1	1	1	1	1	1
GCF_013376895.1	0	0	0	0	0	0	0	0	0	0	0	0	0	0	0	0	0	0	0	0	0	0	0	0
GCF_013388275.1	1	1	1	0	0	1	0	1	1	0	1	0	1	0	1	1	0	1	1	1	1	1	1	1
GCF_013389615.1	1	1	0	1	0	1	0	0	1	0	0	1	1	0	0	1	1	0	0	1	1	0	1	1
GCF_013390265.1	0	0	0	0	0	0	0	0	0	0	0	0	0	0	0	0	0	0	0	0	0	0	0	0
GCF_013391825.1	0	0	0	0	0	1	0	0	0	0	0	0	1	0	0	1	0	0	0	1	0	0	1	0
GCF_013393825.1	0	0	0	0	0	0	0	0	0	0	1	1	1	0	1	1	0	0	0	0	1	0	0	0
GCF_013394575.1	0	0	0	0	0	0	0	0	0	0	0	0	0	0	0	0	0	0	0	0	0	0	0	0
GCF_013402855.1	0	1	0	1	1	0	0	0	0	0	0	0	0	0	0	1	0	0	0	0	1	0	0	0
GCF_013402895.1	1	1	0	0	1	1	0	1	1	1	1	1	0	0	1	1	0	1	0	1	1	0	0	0
GCF_013423805.1	1	1	0	0	0	0	0	0	0	1	0	1	1	1	0	1	0	0	0	0	1	0	0	0
GCF_013425955.1	1	0	1	1	0	1	0	0	0	1	1	1	0	0	1	1	0	1	1	1	1	1	1	0
GCF_013426075.1	0	0	0	1	0	1	0	0	1	0	1	1	0	0	1	1	0	1	0	1	1	0	1	0
GCF_013426115.1	1	1	1	1	0	1	0	1	1	1	1	1	1	0	1	1	0	1	1	1	1	1	1	1
GCF_013459015.1	0	0	0	0	0	0	0	0	0	0	0	0	0	0	0	0	0	0	0	0	0	0	0	0
GCF_013459175.1	0	1	1	0	0	0	0	0	0	0	0	0	0	0	0	0	0	0	0	0	0	1	0	0
GCF_013694285.1	0	1	0	1	0	0	0	0	1	0	0	1	1	0	0	1	1	0	0	0	1	0	0	0
GCF_013694345.1	1	1	1	1	0	1	0	0	0	1	1	1	1	1	1	1	0	1	1	1	1	1	1	0
GCF_013694465.1	0	1	0	1	0	1	0	1	1	0	0	0	0	0	0	1	0	0	0	1	1	0	1	0
GCF_014058445.2	0	0	0	0	0	0	0	0	0	0	0	0	0	0	0	0	0	0	0	0	0	0	0	0
GCF_014075335.1	0	1	0	0	0	0	0	0	0	0	0	1	0	1	0	1	0	0	0	0	1	0	0	0
GCF_014075475.1	0	1	0	0	0	0	0	0	1	0	0	1	1	1	0	1	0	0	0	0	1	0	0	0
GCF_014075595.1	0	1	0	1	0	0	0	0	1	0	0	1	1	1	0	1	0	0	0	0	1	0	0	0
GCF_014075795.1	0	1	0	0	0	0	0	0	1	0	0	1	1	1	0	1	0	0	0	0	1	0	0	0
GCF_014076685.2	0	1	0	0	0	0	0	0	1	1	0	1	0	0	0	0	0	0	0	0	0	0	0	0
GCF_014117345.1	0	0	0	1	0	0	0	0	0	0	0	0	0	0	0	0	0	0	0	0	1	0	0	0
GCF_014117405.1	1	1	0	1	0	0	0	0	1	0	1	0	1	0	1	1	0	0	0	0	1	0	1	1
GCF_014157395.1	0	1	0	1	0	1	0	1	1	0	0	0	0	0	0	1	0	0	0	1	1	0	1	0
GCF_014160155.1	0	0	0	0	0	1	0	0	0	0	0	0	0	0	0	1	0	0	0	1	1	0	1	0
GCF_014162235.1	1	1	0	1	0	1	0	1	1	1	0	0	0	0	0	1	0	0	0	1	1	0	1	0
GCF_014168595.1	0	1	0	1	1	1	0	0	1	0	0	1	1	0	0	1	0	0	0	1	1	0	1	0
GCF_014168675.1	0	1	0	0	0	1	0	0	0	0	0	1	0	0	0	1	0	0	0	1	0	0	1	0
GCF_014168735.1	0	0	0	1	0	1	0	0	0	0	0	0	0	0	0	1	0	0	0	1	1	0	1	0
GCF_014168755.1	0	1	0	1	0	1	0	0	1	1	0	0	0	0	0	1	0	0	0	1	1	0	1	0
GCF_014168775.1	0	1	0	1	0	1	0	1	1	0	0	1	0	0	0	1	0	0	0	1	1	0	1	0
GCF_014168835.1	0	0	0	1	0	1	0	0	0	0	0	0	0	0	0	1	0	0	0	1	1	0	1	0
GCF_014168855.1	1	1	0	1	0	1	0	1	1	1	0	0	0	0	0	1	0	0	0	1	1	0	1	0
GCF_014168935.1	0	1	0	1	1	1	0	1	1	0	0	1	0	0	0	1	0	0	0	1	1	0	1	0
GCF_014168955.1	0	0	0	1	0	1	0	0	0	0	0	0	0	0	0	1	0	0	0	1	1	0	1	0
GCF_014168975.1	0	0	0	0	0	1	0	0	0	0	0	0	0	0	0	1	0	0	0	1	0	0	1	0
GCF_014169015.1	0	0	0	1	0	1	0	0	0	0	0	1	0	0	0	1	0	0	0	1	1	0	1	0
GCF_014169035.1	1	1	0	1	0	0	0	0	0	1	0	1	0	0	0	0	0	0	0	0	1	0	0	0
GCF_014169095.1	0	1	0	1	0	1	0	1	1	0	0	1	0	0	0	1	0	0	0	1	1	0	1	0
GCF_014169115.1	1	1	0	1	0	1	0	1	1	1	1	1	1	0	1	1	0	0	0	1	1	0	1	1
GCF_014169155.1	0	1	0	1	0	1	0	0	1	0	0	1	1	0	0	1	0	0	0	1	1	0	1	0
GCF_014169175.1	0	0	0	1	0	1	0	0	0	0	0	0	0	0	0	1	0	0	0	1	1	0	1	0
GCF_014169195.1	0	0	0	1	0	1	0	0	0	0	0	0	0	0	0	1	0	0	0	1	1	0	1	0
GCF_014169275.1	0	0	0	0	0	1	0	0	0	0	0	0	0	0	0	1	0	0	0	1	0	0	1	0
GCF_014169395.1	1	1	0	1	0	1	0	1	0	1	0	0	0	0	0	1	0	0	0	1	1	0	1	0
GCF_014169415.1	0	1	0	1	0	1	0	1	1	0	0	1	0	0	0	1	0	0	0	1	1	0	1	0
GCF_014169435.1	0	0	0	1	0	1	0	0	0	0	0	0	0	0	0	1	0	0	0	1	1	0	1	0
GCF_014169455.1	0	0	0	1	0	1	0	0	0	0	0	0	0	0	0	1	0	0	0	1	1	0	1	0
GCF_014169475.1	0	1	0	0	0	1	0	0	1	0	0	1	0	0	0	1	0	0	0	1	1	0	1	0
GCF_014169575.1	1	1	0	1	0	1	0	1	1	1	0	1	0	0	0	1	0	0	0	1	1	0	1	0
GCF_014169595.1	0	0	0	0	0	1	0	0	1	0	1	1	1	0	0	1	0	0	0	1	1	0	1	0
GCF_014169615.1	0	0	0	0	0	1	0	0	0	0	0	1	1	0	0	1	0	0	0	1	0	0	1	0
GCF_014169695.1	0	1	1	0	1	1	0	0	1	0	1	1	1	0	1	1	0	1	1	1	1	1	1	0
GCF_014169775.1	0	0	0	0	0	1	0	0	0	0	0	0	0	0	0	1	0	0	0	1	1	0	1	0
GCF_014169855.1	1	1	0	1	0	1	0	1	1	1	0	0	0	0	0	1	0	0	0	1	1	0	1	0
GCF_014169895.1	0	0	0	0	0	1	0	1	0	0	0	0	0	0	0	1	0	0	0	1	0	0	1	0
GCF_014169915.1	0	1	0	1	0	1	0	1	1	0	1	1	0	0	1	1	0	1	0	1	1	0	1	0
GCF_014169995.1	0	0	1	0	0	1	0	0	0	0	1	0	0	0	1	1	0	1	1	1	0	1	1	0
GCF_014170615.1	0	1	0	0	0	1	0	0	0	1	0	1	1	0	0	1	0	0	0	1	0	0	1	0
GCF_014170675.1	0	1	0	0	0	1	0	0	0	1	0	1	0	0	0	1	0	0	0	1	0	0	1	0
GCF_014170975.1	1	0	0	0	0	1	0	0	0	1	0	1	0	0	0	1	0	0	0	1	1	0	1	0
GCF_014171015.1	0	1	0	0	0	1	0	0	1	0	0	0	0	0	0	1	0	0	0	1	0	0	1	0
GCF_014189395.1	1	1	1	0	0	1	0	1	0	1	1	0	1	0	1	1	0	1	1	1	1	1	1	1
GCF_014217135.1	0	1	0	1	0	1	0	1	1	0	0	1	0	0	0	1	0	0	0	1	1	0	1	0
GCF_014217155.1	0	1	0	1	0	1	0	1	1	0	0	1	0	0	0	1	0	0	0	1	1	0	1	0
GCF_014262945.1	0	0	0	0	0	0	0	0	0	0	0	0	0	0	0	0	0	0	0	0	0	0	0	0
GCF_014295215.1	0	0	0	0	0	0	0	0	0	0	0	0	0	0	0	0	0	0	0	0	0	0	0	0
GCF_014295235.1	0	0	0	0	0	0	0	0	0	0	0	0	0	0	0	0	0	0	0	0	0	0	0	0
GCF_014295255.1	0	0	0	0	0	0	0	0	0	0	0	0	0	0	0	0	0	0	0	0	0	0	0	0
GCF_014295275.1	0	0	0	0	0	0	0	0	0	0	0	0	0	0	0	0	0	0	0	0	0	0	0	0
GCF_014295295.1	0	0	0	0	0	0	0	0	0	0	0	0	0	0	0	0	0	0	0	0	0	0	0	0
GCF_014295315.1	0	0	0	0	0	0	0	0	0	0	0	0	0	0	0	0	0	0	0	0	0	0	0	0
GCF_014338525.1	0	0	0	0	0	0	0	0	1	0	0	0	0	0	0	0	0	0	0	0	0	0	0	0
GCF_014361285.1	1	1	0	1	1	1	0	1	1	1	0	1	1	0	0	1	0	0	0	1	1	0	1	1
GCF_014522225.1	1	1	0	1	0	1	0	0	1	1	0	1	1	1	0	1	1	0	0	1	1	0	1	0
GCF_014522245.1	0	0	0	0	0	0	0	0	0	0	0	0	0	0	0	1	0	0	0	0	0	0	0	0
GCF_014541045.1	0	1	0	0	0	1	0	0	0	0	0	0	0	0	0	1	0	0	0	1	0	0	1	0
GCF_014605875.1	0	0	0	0	0	0	0	0	0	0	0	0	0	0	0	0	0	0	0	0	0	0	0	0
GCF_014622725.1	0	1	0	0	0	1	0	0	1	0	1	1	1	0	0	1	1	0	0	1	1	0	1	0
GCF_014622985.1	0	0	0	0	0	0	0	0	0	0	0	0	0	0	0	0	0	0	0	0	0	0	0	0
GCF_014623205.1	0	0	0	0	0	0	0	0	0	0	0	0	0	0	0	0	0	0	0	0	0	0	0	0
GCF_014623225.1	0	0	0	0	0	0	0	0	0	0	0	0	0	0	0	0	0	0	0	0	0	0	0	0
GCF_014623405.1	0	0	0	0	0	0	0	0	0	0	0	0	0	0	0	0	0	0	0	0	0	0	0	0
GCF_014656625.1	0	0	0	0	0	0	0	0	0	0	0	0	0	0	0	0	0	0	0	0	0	0	0	0
GCF_014705965.1	0	0	0	0	0	0	0	0	0	0	0	0	0	0	0	0	0	0	0	0	0	0	0	0
GCF_014770655.1	0	0	0	0	0	0	0	0	0	0	0	0	0	0	0	0	0	0	0	0	0	0	0	0
GCF_014770895.1	0	0	0	0	0	0	0	0	0	0	0	0	0	0	0	0	0	0	0	0	0	0	0	0
GCF_014771055.1	0	0	0	0	0	0	0	0	0	0	0	0	0	0	0	0	0	0	0	0	0	0	0	0
GCF_014771275.1	0	0	0	0	0	0	0	0	0	0	0	0	0	0	0	0	0	0	0	0	0	0	0	0
GCF_014805805.1	0	0	0	0	0	0	0	0	0	0	0	0	0	0	0	0	0	0	0	0	0	0	0	0
GCF_014826015.1	1	1	0	1	0	0	0	1	1	1	0	1	0	0	0	1	0	0	0	0	1	0	0	0
GCF_014854575.1	0	0	0	0	0	0	0	0	0	0	0	0	0	0	0	0	0	0	0	0	0	0	0	0
GCF_014854635.1	1	1	0	1	0	1	0	0	1	1	0	1	1	0	0	1	0	0	0	1	1	0	1	1
GCF_014854675.1	0	0	0	1	0	0	0	0	0	0	0	0	0	0	0	0	0	0	0	0	1	0	0	0
GCF_014930915.1	0	0	0	0	0	0	0	0	0	0	0	0	0	0	0	0	0	0	0	0	0	0	0	0
GCF_014962565.1	0	0	0	0	0	0	0	0	0	0	0	0	0	0	0	0	0	0	0	0	0	0	0	0
GCF_015033265.1	0	0	0	0	0	0	0	0	0	0	0	0	0	0	0	0	0	0	0	0	0	0	0	0
GCF_015135355.1	0	0	0	1	0	1	0	1	0	0	0	1	0	0	0	1	0	0	0	1	1	0	1	0
GCF_015136895.1	1	0	0	0	0	1	0	0	0	1	0	1	0	0	0	1	0	0	0	1	1	0	1	0
GCF_015138575.1	1	0	0	1	0	1	0	0	0	1	1	0	1	0	1	1	0	0	0	1	1	0	1	1
GCF_015138955.1	0	1	0	1	0	1	0	1	1	0	0	1	0	0	0	1	0	0	0	1	1	0	1	0
GCF_015139155.1	0	1	0	1	0	1	0	1	1	0	0	1	0	0	0	1	0	0	0	1	1	0	1	0
GCF_015139375.1	1	1	0	1	0	1	0	1	1	1	1	1	1	0	1	1	0	1	0	1	1	0	1	0
GCF_015139735.1	0	1	0	1	0	1	0	1	1	0	0	1	0	0	0	1	0	0	0	1	1	0	1	0
GCF_015277555.1	0	0	0	1	0	1	0	0	0	0	0	0	0	0	0	1	0	0	0	1	1	0	1	0
GCF_015290725.1	0	0	0	0	0	0	0	0	0	0	0	0	0	0	0	0	0	0	0	0	0	0	0	0
GCF_015291785.1	0	0	0	0	0	0	0	0	0	0	0	0	0	0	0	0	0	0	0	0	0	0	0	0
GCF_015508805.1	0	1	0	0	0	1	0	0	0	0	0	0	0	0	1	1	0	1	0	1	0	0	0	0
GCF_015509005.1	0	0	0	0	0	1	0	0	0	0	0	0	0	0	1	1	0	1	0	1	0	0	0	0
GCF_015571535.1	0	1	0	0	0	1	0	0	1	0	0	0	0	0	0	1	0	0	0	1	0	0	1	0
GCF_015571595.1	0	1	0	0	0	1	0	0	1	0	0	0	0	0	0	1	0	0	0	1	0	0	1	0
GCF_015571655.1	0	1	0	0	0	1	0	0	1	1	0	1	0	0	0	1	0	0	0	1	0	0	1	0
GCF_015571695.1	0	0	0	0	0	1	0	0	0	0	0	0	0	0	0	1	0	0	0	1	1	0	1	0
GCF_015571715.1	0	1	0	0	0	1	0	0	1	0	1	0	0	0	1	1	0	1	0	1	0	0	0	0
GCF_015571735.1	0	1	0	0	0	1	0	0	1	0	0	0	0	0	0	1	0	0	0	1	0	0	1	0
GCF_015571755.1	0	1	0	0	0	1	0	0	1	0	0	0	0	0	0	1	0	0	0	1	0	0	1	0
GCF_015571795.1	0	1	0	1	0	1	0	0	1	0	0	0	0	0	0	1	0	0	0	1	0	0	1	0
GCF_015571815.1	0	1	0	0	0	1	0	0	1	0	0	1	0	0	0	1	0	0	0	1	0	0	1	0
GCF_015571835.1	0	1	0	0	0	1	0	0	1	0	0	1	0	0	0	1	0	0	0	1	0	0	1	0
GCF_015571855.1	0	1	0	0	0	1	0	0	1	0	0	0	0	0	0	1	0	0	0	1	0	0	1	0
GCF_015571895.1	0	1	0	0	0	1	0	0	1	0	0	0	0	0	0	1	0	0	0	1	0	0	1	0
GCF_015571915.1	0	1	0	0	1	1	0	0	1	0	0	1	0	0	0	1	0	0	0	1	0	0	1	0
GCF_015649805.1	0	1	0	0	0	1	0	1	1	0	0	1	0	0	0	1	0	0	0	1	0	0	1	0
GCF_015697215.1	0	0	0	0	0	0	0	0	0	0	0	1	0	0	0	1	0	0	0	0	0	0	0	0
GCF_015843075.1	0	1	1	1	1	1	0	0	1	0	1	1	1	0	1	1	0	1	1	1	1	1	1	0
GCF_015910185.1	1	1	1	0	0	1	0	1	1	0	1	1	1	0	1	1	0	1	1	1	1	1	1	1
GCF_016026195.1	0	0	0	0	0	0	0	0	0	0	0	0	0	0	0	0	0	0	0	0	0	0	0	0
GCF_016026215.1	0	0	0	0	0	0	0	0	0	0	0	0	0	0	0	0	0	0	0	0	0	0	0	0
GCF_016026235.1	0	0	0	0	0	0	0	0	0	0	0	0	0	0	0	0	0	0	0	0	0	0	0	0
GCF_016026335.1	0	0	0	0	0	0	0	0	0	0	0	0	0	0	0	0	0	0	0	0	0	0	0	0
GCF_016026375.1	0	0	0	0	0	0	0	0	0	0	0	0	0	0	0	0	0	0	0	0	0	0	0	0
GCF_016126995.1	0	0	0	0	0	0	0	0	0	0	0	0	0	0	0	0	0	0	0	0	0	0	0	0
GCF_016127695.1	0	1	0	0	0	0	0	0	0	0	0	0	0	0	0	0	0	0	0	0	0	0	0	0
GCF_016432785.1	0	1	1	0	0	0	0	0	1	0	1	1	1	0	1	1	0	0	1	0	1	1	1	0
GCF_016432805.1	1	1	1	1	0	1	0	1	1	0	1	1	1	0	1	1	0	0	1	1	1	1	1	1
GCF_016446335.1	1	1	1	1	0	1	0	0	1	0	1	1	1	0	1	1	1	1	1	1	1	1	1	1
GCF_016458885.1	0	0	0	0	0	0	0	0	0	0	0	0	0	0	0	0	0	0	0	0	0	0	0	0
GCF_016458905.1	0	0	0	0	0	0	0	0	0	0	0	0	0	0	0	0	0	0	0	0	0	0	0	0
GCF_016458925.1	0	0	0	0	0	0	0	0	0	0	0	0	0	0	0	0	0	0	0	0	0	0	0	0
GCF_016458945.1	0	0	0	0	0	0	0	0	0	0	0	0	0	0	0	1	0	0	0	0	0	0	0	0
GCF_016592875.1	0	0	0	0	0	0	0	0	0	0	0	0	0	0	0	0	1	0	0	0	0	0	0	0
GCF_016598635.1	0	1	1	0	0	1	0	1	1	0	1	1	0	0	1	1	0	1	1	1	0	1	1	0
GCF_016629485.1	1	1	1	1	0	1	0	1	1	1	1	1	1	0	1	1	0	1	1	1	1	1	1	0
GCF_016696665.1	0	0	0	1	0	0	0	0	0	0	0	0	0	0	0	0	0	0	0	0	1	0	0	0
GCF_016728085.1	0	0	0	0	0	0	0	0	0	0	0	0	0	0	0	0	0	0	0	0	0	0	0	0
GCF_016756455.1	0	1	0	1	0	1	0	1	1	0	0	1	0	0	0	1	0	0	0	1	1	0	1	0
GCF_016757655.1	0	0	0	0	0	0	0	0	0	0	0	0	0	0	0	0	0	0	0	0	0	0	0	0
GCF_016767775.1	0	1	0	0	0	1	0	0	0	1	1	1	0	0	1	1	0	1	0	1	0	0	0	0
GCF_016772495.1	1	1	0	1	0	1	0	0	1	1	0	1	1	0	0	1	0	0	0	1	1	0	1	0
GCF_016774415.1	0	0	0	0	0	0	0	0	0	0	0	0	0	0	0	0	0	0	0	0	0	0	0	0
GCF_016775825.1	1	1	1	1	0	1	0	1	1	1	1	0	0	0	1	1	0	0	0	1	1	1	1	0
GCF_016775845.1	1	1	1	1	0	1	0	1	1	1	1	0	0	0	1	1	0	0	0	1	1	1	1	0
GCF_016775885.1	1	1	1	1	0	0	0	1	1	1	1	1	1	0	1	1	0	0	0	0	1	1	0	0
GCF_016775905.1	0	0	0	0	0	0	0	0	0	0	0	0	0	0	0	0	0	0	0	0	0	0	0	0
GCF_016775945.1	0	1	1	0	0	1	0	0	1	0	1	1	1	0	1	1	0	0	0	1	0	1	1	0
GCF_016775965.1	0	0	0	1	0	1	0	0	0	0	0	0	0	0	0	1	0	0	0	1	1	0	1	0
GCF_016775985.1	0	1	0	0	0	1	0	0	1	0	0	1	0	0	0	1	0	0	0	1	0	0	1	0
GCF_016776005.1	0	0	0	0	0	1	0	0	0	0	0	1	0	0	0	1	0	0	0	1	1	0	1	0
GCF_016776025.1	1	1	1	1	0	0	0	1	1	1	1	1	1	0	1	1	0	0	0	0	1	1	0	0
GCF_016776045.1	1	1	1	1	0	0	0	1	1	1	1	0	0	0	1	1	0	0	0	0	1	1	0	0
GCF_016776065.1	0	0	1	1	0	0	0	0	0	0	1	0	0	0	1	1	0	0	0	0	1	1	0	0
GCF_016776085.1	0	1	0	0	0	1	0	0	1	0	0	0	0	0	0	1	0	0	0	1	0	0	1	0
GCF_016776105.1	1	1	1	1	0	1	0	1	1	1	1	0	0	0	1	1	0	0	0	1	1	1	1	0
GCF_016776145.1	1	1	1	1	0	1	0	1	1	1	1	0	0	0	1	1	0	0	0	1	1	1	1	0
GCF_016776165.1	0	0	0	0	0	0	0	0	0	0	0	0	0	0	0	0	0	0	0	0	0	0	0	0
GCF_016776185.1	0	0	1	0	0	0	0	0	0	0	1	0	0	0	1	1	0	0	0	0	0	1	0	0
GCF_016776205.1	0	0	1	1	0	1	0	0	0	0	1	0	0	0	1	1	0	0	0	1	1	1	1	0
GCF_016776245.1	1	1	1	1	0	0	0	1	1	1	1	1	1	0	1	1	0	0	0	0	1	1	0	0
GCF_016776265.1	0	0	1	1	0	0	0	0	0	0	1	0	0	0	1	1	0	0	0	0	1	1	0	0
GCF_016776305.1	0	0	1	0	0	0	0	0	0	0	1	0	0	0	1	1	0	0	0	0	0	1	0	0
GCF_016776325.1	0	1	0	0	0	1	0	0	1	0	0	0	0	0	0	1	0	0	0	1	0	0	1	0
GCF_016776345.1	0	0	1	0	0	0	0	0	1	0	1	1	0	0	1	1	0	0	0	0	0	1	1	0
GCF_016776365.1	0	0	0	0	0	0	0	0	0	0	0	0	0	0	0	0	0	0	0	0	0	0	0	0
GCF_016776385.1	1	1	1	1	0	1	0	1	1	1	1	0	0	0	1	1	0	0	0	1	1	1	1	0
GCF_016779865.1	1	1	1	1	0	1	0	1	1	1	1	0	0	0	1	1	0	0	0	1	1	1	1	0
GCF_016780285.1	0	0	0	1	0	0	0	0	0	0	0	0	0	0	0	0	0	0	0	0	1	0	0	0
GCF_016780415.1	1	1	1	1	0	0	0	1	1	1	1	1	1	0	1	1	0	0	0	0	1	1	0	0
GCF_016780575.1	1	1	1	1	0	1	0	1	1	1	1	0	0	0	1	1	0	0	0	1	1	1	1	0
GCF_016780725.1	0	0	0	1	0	1	0	0	0	0	0	0	0	0	1	1	0	1	0	1	1	0	0	0
GCF_016803855.1	1	1	1	1	0	1	0	0	1	1	1	1	1	0	1	1	0	1	1	1	1	1	1	1
GCF_016803875.1	0	0	0	0	0	0	0	0	0	0	0	0	0	0	0	0	0	0	0	0	0	0	0	0
GCF_016803915.1	0	0	0	0	0	0	0	0	0	0	0	0	0	0	0	0	0	0	0	0	0	0	0	0
GCF_016803935.1	0	0	0	0	0	0	0	0	0	0	0	0	0	0	0	0	0	0	0	0	0	0	0	0
GCF_016806005.1	0	1	0	1	0	0	0	1	1	0	1	1	1	0	0	1	1	0	0	0	1	0	0	0
GCF_016806025.1	1	1	0	1	1	1	0	1	1	1	0	1	1	0	0	1	1	0	0	1	1	0	1	0
GCF_016806045.1	1	1	0	1	1	1	0	1	1	1	0	1	1	0	0	1	1	0	0	1	1	0	1	1
GCF_016864175.1	0	0	0	0	0	0	0	0	0	0	0	0	0	0	0	0	0	0	0	0	0	0	0	0
GCF_016864475.1	0	0	0	0	0	0	0	0	0	0	0	0	0	0	0	0	0	0	0	0	0	0	0	0
GCF_016888925.1	0	1	0	0	0	0	0	1	1	0	0	0	0	0	0	0	0	0	0	0	0	0	0	0
GCF_016888965.1	0	0	0	0	0	0	0	0	0	0	0	0	0	0	0	0	0	0	0	0	0	0	0	0
GCF_016889025.1	0	0	0	0	0	0	0	0	0	0	0	0	0	0	0	0	0	0	0	0	0	0	0	0
GCF_016889045.1	0	0	0	0	0	0	0	0	0	0	0	0	0	0	0	0	0	0	0	0	0	0	0	0
GCF_016889085.1	0	1	0	0	0	1	0	0	1	0	0	1	0	0	1	1	0	1	0	1	0	0	0	0
GCF_016889105.1	0	0	0	0	0	0	0	0	0	0	0	0	0	0	0	0	0	0	0	0	0	0	0	0
GCF_016889125.1	0	0	0	0	0	0	0	0	0	0	0	0	0	0	0	0	0	0	0	0	1	0	0	0
GCF_016889185.1	0	0	0	0	0	1	0	0	0	0	0	0	0	0	0	1	0	0	0	1	0	0	1	0
GCF_016889265.1	0	0	0	1	0	0	0	0	0	0	0	0	0	0	0	0	0	0	0	0	1	0	0	0
GCF_016889325.1	0	0	0	0	0	0	0	0	0	0	0	0	0	0	0	0	0	0	0	0	0	0	0	0
GCF_016889485.1	0	0	0	1	0	0	0	0	0	0	0	0	0	0	0	0	0	0	0	0	1	0	0	0
GCF_016889505.1	1	1	0	0	0	1	0	0	1	1	1	1	1	0	1	1	1	0	0	1	1	0	1	0
GCF_016889525.1	0	0	0	0	0	0	0	0	1	0	0	1	1	0	0	1	0	0	0	0	0	0	0	0
GCF_016889545.1	0	1	0	1	0	0	0	1	1	0	0	1	1	0	0	1	0	0	0	0	1	0	0	0
GCF_016889565.1	1	1	0	1	0	0	0	1	1	1	0	1	1	0	0	1	1	0	0	0	1	0	0	0
GCF_016889605.1	0	0	0	0	0	1	0	0	0	0	1	0	0	0	1	1	0	1	0	1	0	0	0	0
GCF_016889625.1	0	0	0	0	0	0	0	0	0	0	0	0	0	0	0	0	0	0	0	0	0	0	0	0
GCF_016889685.1	0	0	0	0	0	0	0	0	0	0	0	0	0	0	0	0	0	0	0	0	0	0	0	0
GCF_016889725.1	0	1	0	0	0	1	0	0	1	0	1	1	0	0	1	1	0	0	0	1	0	0	1	0
GCF_016889845.1	1	1	0	1	0	1	0	1	1	1	0	1	0	0	0	1	0	0	0	1	1	0	1	0
GCF_016889865.1	0	0	0	0	0	0	0	0	0	0	0	0	0	0	0	0	0	0	0	0	0	0	0	0
GCF_016889905.1	0	1	1	0	0	1	0	1	1	0	1	0	0	0	1	1	0	1	1	1	0	1	1	0
GCF_016890005.1	1	1	0	0	0	1	0	0	1	1	0	1	1	0	0	1	0	0	0	1	1	0	1	0
GCF_016890045.1	1	0	0	1	0	1	0	0	0	0	1	1	1	0	1	1	0	0	0	1	1	0	1	1
GCF_016890105.1	1	0	0	1	0	1	0	0	0	0	1	1	1	0	1	1	0	0	0	1	1	0	1	1
GCF_016903275.1	1	1	0	1	0	0	0	1	1	1	0	1	0	0	0	1	0	0	0	0	1	0	0	0
GCF_016903315.1	0	1	0	0	0	0	0	0	1	0	0	1	0	0	0	1	0	0	0	0	0	0	0	0
GCF_016903335.1	0	0	0	0	0	0	0	0	0	0	0	0	0	0	0	0	0	0	0	0	0	0	0	0
GCF_016903375.1	0	0	0	0	0	0	0	0	0	0	0	0	0	0	0	0	0	0	0	0	0	0	0	0
GCF_016903435.1	0	1	0	1	0	0	0	0	1	0	0	0	0	0	0	1	0	0	0	0	1	0	0	0
GCF_016903535.1	0	0	0	0	0	0	0	0	0	0	0	0	0	0	0	0	0	0	0	0	0	0	0	0
GCF_016903595.1	0	1	0	1	0	1	0	1	0	0	0	1	0	0	0	1	0	0	0	1	1	0	1	0
GCF_016903615.1	0	0	0	0	0	0	0	0	0	0	0	0	0	0	0	0	0	0	0	0	0	0	0	0
GCF_016903815.1	1	1	0	1	0	1	0	1	1	1	0	1	0	0	0	1	0	0	0	1	1	0	1	0
GCF_016903835.1	0	0	0	0	0	0	0	0	0	0	0	0	0	0	0	0	0	0	0	0	0	0	0	0
GCF_016903855.1	0	1	0	1	0	1	0	1	1	0	0	1	0	0	0	1	0	0	0	1	1	0	1	0
GCF_016903915.1	0	1	0	1	0	0	0	0	1	0	0	1	0	0	0	1	0	0	0	0	1	0	0	0
GCF_016903935.1	0	1	0	1	0	0	0	1	1	0	0	1	0	0	0	1	0	0	0	0	1	0	0	0
GCF_016903995.1	0	0	0	0	0	0	0	0	0	0	0	0	0	0	0	0	0	0	0	0	0	0	0	0
GCF_016904055.1	0	0	0	0	0	0	0	0	0	0	0	0	0	0	0	0	0	0	0	0	0	0	0	0
GCF_016904075.1	0	0	0	0	0	0	0	0	0	0	0	0	0	0	0	0	0	0	0	0	0	0	0	0
GCF_016904115.1	0	0	0	0	0	0	0	0	0	0	0	0	0	0	0	0	0	0	0	0	0	0	0	0
GCF_016904175.1	0	0	0	0	0	0	0	0	0	0	0	0	0	0	0	0	0	0	0	0	0	0	0	0
GCF_016904195.1	0	1	0	0	0	0	0	1	1	0	0	0	0	0	0	0	0	0	0	0	0	0	0	0
GCF_016904235.1	0	0	0	0	0	0	0	0	0	0	0	0	0	0	0	0	0	0	0	0	0	0	0	0
GCF_016904255.1	0	0	0	1	0	0	0	0	0	0	0	1	0	0	0	0	0	0	0	0	1	0	0	0
GCF_016904335.1	0	1	0	1	0	1	0	1	1	0	0	1	0	0	0	1	0	0	0	1	1	0	1	0
GCF_016904395.1	0	1	0	0	0	1	0	1	1	0	0	1	1	0	0	1	0	0	0	1	0	0	1	0
GCF_016904435.1	0	0	0	0	0	0	0	0	0	0	0	0	0	0	0	0	0	0	0	0	0	0	0	0
GCF_016904455.1	0	0	0	1	0	0	0	0	0	0	0	1	0	0	0	0	0	0	0	0	1	0	0	0
GCF_016904475.1	0	0	0	0	0	0	0	0	0	0	0	0	0	0	0	0	0	0	0	0	0	0	0	0
GCF_016904495.1	1	1	0	1	0	1	0	1	1	1	1	1	1	0	1	1	0	0	0	1	1	0	1	1
GCF_016904535.1	0	1	0	0	0	0	0	0	1	0	0	0	0	0	0	1	0	0	0	0	0	0	0	0
GCF_016904555.1	0	1	0	1	0	1	0	0	1	0	0	1	0	0	0	1	0	0	0	1	1	0	1	0
GCF_016904575.1	0	1	0	1	0	1	0	1	1	0	0	0	0	0	0	1	0	0	0	1	1	0	1	0
GCF_016904615.1	0	0	0	0	0	0	0	0	0	0	0	0	0	0	0	0	0	0	0	0	0	0	0	0
GCF_016904655.1	0	1	0	1	0	0	0	0	1	0	0	1	1	0	0	1	0	0	0	0	1	0	0	0
GCF_016904695.1	0	1	0	1	0	1	0	0	0	0	0	1	0	0	0	1	0	0	0	1	1	0	1	0
GCF_016939795.1	1	1	1	1	0	1	0	1	1	0	1	0	1	0	1	1	0	1	1	1	1	1	1	1
GCF_016942475.1	0	1	0	0	0	0	0	0	1	0	0	1	1	0	0	1	1	0	0	0	1	0	0	0
GCF_016942505.1	1	0	0	0	0	1	0	0	0	1	0	1	0	0	0	1	0	0	0	1	1	0	1	0
GCF_016942535.1	0	1	0	1	1	1	0	0	0	0	0	1	1	0	0	1	0	0	0	1	1	0	1	0
GCF_016942575.1	1	1	0	1	1	1	0	0	1	1	0	1	1	0	0	1	0	0	0	1	1	0	1	0
GCF_016942595.1	0	1	0	0	0	0	0	0	1	0	0	1	0	0	0	0	1	0	0	0	1	0	0	0
GCF_016942615.1	0	0	0	0	0	1	0	1	0	0	0	1	0	0	0	1	1	0	0	1	1	0	1	0
GCF_016942635.1	0	1	0	0	0	0	0	0	1	0	0	1	1	0	0	1	1	0	0	0	1	0	0	0
GCF_016942655.1	1	1	1	1	1	1	0	0	1	1	1	1	1	0	1	1	0	1	1	1	1	1	1	1
GCF_016944635.1	1	1	0	1	0	0	0	1	1	1	0	1	1	0	0	1	1	0	0	0	1	0	0	0
GCF_016944655.1	1	1	0	1	0	1	0	0	1	1	0	1	1	0	0	1	1	0	0	1	1	0	1	0
GCF_016944675.1	1	1	0	1	0	1	0	0	1	1	0	1	1	0	0	1	1	0	0	1	1	0	1	0
GCF_016944695.1	0	1	0	0	0	0	0	0	1	0	0	1	1	0	0	1	1	0	0	0	1	0	0	0
GCF_016944715.1	1	1	0	1	0	0	0	0	1	1	0	1	1	0	0	1	1	0	0	0	1	0	0	0
GCF_016944735.1	1	1	0	0	0	1	0	1	1	1	0	1	1	0	0	1	0	0	0	1	1	0	1	0
GCF_016944755.1	0	1	0	1	0	1	0	1	1	0	0	1	0	0	0	1	0	0	0	1	1	0	1	0
GCF_016944775.1	0	1	0	0	0	0	0	0	1	0	0	1	1	0	0	1	1	0	0	0	1	0	0	0
GCF_017088405.1	0	1	0	0	0	0	0	0	0	0	0	1	1	0	0	1	1	0	0	0	1	0	0	0
GCF_017088425.1	0	1	0	1	0	0	0	0	1	0	0	1	1	0	0	1	1	0	0	0	1	0	0	0
GCF_017088445.1	0	0	0	0	0	1	0	0	1	0	0	1	0	0	0	1	1	0	0	1	1	0	1	0
GCF_017088465.1	0	0	0	0	0	0	0	0	0	0	0	1	0	0	0	1	1	0	0	0	0	0	0	0
GCF_017088485.1	0	1	0	1	0	1	0	1	1	0	0	1	1	0	0	1	1	0	0	1	1	0	1	0
GCF_017161035.1	1	1	0	0	0	1	0	0	1	0	1	0	1	0	1	1	0	0	0	1	1	0	1	1
GCF_017161345.1	1	1	0	1	0	1	0	0	1	1	1	1	1	0	0	1	1	0	0	1	1	0	1	1
GCF_017164755.1	0	0	0	0	0	0	0	0	0	0	0	0	0	0	0	0	0	0	0	0	0	0	0	0
GCF_017164795.1	0	0	0	0	0	0	0	0	0	0	0	0	0	0	0	0	0	0	0	0	0	0	0	0
GCF_017164835.1	0	0	0	0	0	0	0	0	0	0	0	0	0	0	0	0	0	0	0	0	0	0	0	0
GCF_017164915.1	0	0	0	0	0	0	0	0	0	0	0	0	0	0	0	0	0	0	0	0	0	0	0	0
GCF_017164955.1	0	0	0	0	0	0	0	0	0	0	0	0	0	0	0	0	0	0	0	0	0	0	0	0
GCF_017165115.1	0	0	0	1	0	0	0	0	0	0	0	0	0	0	0	0	0	0	0	0	1	0	0	0
GCF_017165335.1	0	0	0	0	0	0	0	0	0	0	0	0	0	0	0	0	0	0	0	0	0	0	0	0
GCF_017165355.1	0	0	0	0	0	0	0	0	0	0	0	0	0	0	0	0	0	0	0	0	0	0	0	0
GCF_017165375.1	0	0	0	0	0	0	0	0	0	0	0	0	0	0	0	0	0	0	0	0	0	0	0	0
GCF_017165395.1	0	0	0	0	0	0	0	0	0	0	0	0	0	0	0	0	0	0	0	0	0	0	0	0
GCF_017165415.1	0	0	0	0	0	0	0	0	0	0	0	0	0	0	0	0	0	0	0	0	0	0	0	0
GCF_017165435.1	0	0	0	0	0	0	0	0	0	0	0	0	0	0	0	0	0	0	0	0	0	0	0	0
GCF_017165455.1	0	0	0	0	0	0	0	0	0	0	0	0	0	0	0	0	0	0	0	0	0	0	0	0
GCF_017310055.1	1	1	0	1	0	0	0	0	0	1	0	1	0	0	0	1	1	0	0	0	1	0	0	0
GCF_017310445.1	0	1	1	1	0	1	0	1	1	1	1	1	1	0	1	1	0	0	0	1	1	1	1	1
GCF_017338715.1	0	0	0	0	0	0	0	0	0	0	0	0	0	0	0	0	0	0	0	0	0	0	0	0
GCF_017348835.2	1	1	0	0	0	1	0	1	1	1	0	1	1	0	0	1	1	0	0	1	1	0	1	1
GCF_017352035.1	0	1	0	1	0	0	0	1	1	0	0	1	0	0	0	1	0	0	0	0	1	0	0	0
GCF_017352055.1	0	1	0	1	0	0	0	0	1	0	0	1	0	0	0	0	0	0	0	0	1	0	0	0
GCF_017352075.1	0	1	0	1	0	0	0	0	1	0	0	1	0	0	0	1	0	0	0	0	1	0	0	0
GCF_017356665.1	0	0	0	1	0	0	0	0	0	0	0	0	0	0	0	0	0	0	0	0	1	0	0	0
GCF_017357505.1	0	0	0	0	0	0	0	0	0	0	0	0	0	0	0	0	0	0	0	0	0	0	0	0
GCF_017357545.1	0	0	0	0	0	0	0	0	0	0	0	0	0	0	0	0	0	0	0	0	0	0	0	0
GCF_017570585.1	0	0	0	0	0	0	0	0	0	0	0	1	0	0	0	1	1	0	0	0	1	0	0	0
GCF_017570605.1	0	1	0	1	0	0	0	0	1	0	0	1	1	0	0	1	1	0	0	0	1	0	0	0
GCF_017570625.1	0	1	0	1	0	1	0	0	1	0	1	1	1	0	1	1	1	0	0	1	1	0	1	0
GCF_017570645.1	0	1	0	1	0	0	0	0	1	0	0	1	0	0	0	1	1	0	0	0	1	0	0	0
GCF_017570665.1	1	1	0	1	0	0	0	0	1	1	0	1	1	0	0	1	1	0	0	0	1	0	0	0
GCF_017570685.1	0	1	0	1	0	0	0	0	1	0	0	1	0	0	0	1	1	0	0	0	1	0	0	0
GCF_017579865.1	1	1	0	1	1	1	0	1	1	1	1	1	1	0	1	1	1	1	0	1	1	0	1	1
GCF_017603565.1	1	1	0	1	0	1	0	1	1	1	0	0	0	0	0	1	0	0	0	1	1	0	1	0
GCF_017638965.1	0	0	0	0	1	0	0	0	0	0	0	0	0	0	0	0	0	0	0	0	0	0	0	0
GCF_017638985.1	0	1	0	1	1	1	0	0	0	0	0	1	1	0	0	1	0	0	0	1	1	0	1	0
GCF_017639005.1	0	1	0	1	1	1	0	1	1	0	0	1	1	0	0	1	0	0	0	1	1	0	1	0
GCF_017639025.1	0	1	0	1	1	1	0	0	1	0	0	1	1	0	0	1	0	0	0	1	1	0	1	0
GCF_017639045.1	1	1	0	1	1	1	0	1	1	1	0	1	1	0	0	1	0	0	0	1	1	0	1	0
GCF_017639105.1	0	0	1	0	1	1	0	0	0	0	1	0	0	0	1	1	0	0	0	1	1	1	1	0
GCF_017639125.1	1	1	0	1	1	1	0	1	1	1	0	1	0	0	0	1	0	0	0	1	1	0	1	1
GCF_017639165.1	0	1	1	0	1	1	0	0	1	0	1	1	0	0	1	1	0	0	0	1	1	1	1	0
GCF_017639185.1	1	1	0	1	1	1	0	1	1	1	1	1	1	0	1	1	0	0	0	1	1	0	1	1
GCF_017654165.1	0	1	0	1	0	1	0	0	0	0	0	1	1	0	0	1	0	0	0	1	1	0	1	0
GCF_017815815.1	0	0	0	0	0	0	0	0	0	0	0	0	0	0	0	0	0	0	0	0	0	0	0	0
GCF_017868515.1	0	0	0	0	0	1	0	0	0	0	0	0	0	0	0	1	1	0	0	1	0	0	1	0
GCF_017903455.1	0	1	0	1	0	0	0	0	1	0	0	1	1	1	0	1	1	0	0	0	1	0	0	0
GCF_018075285.1	0	1	1	1	1	1	0	0	1	0	1	1	1	0	1	1	0	1	1	1	1	1	1	0
GCF_018075305.1	1	1	1	1	0	1	0	0	1	0	1	1	0	0	1	1	0	1	1	1	1	1	1	1
GCF_018085225.1	0	0	0	0	0	0	0	0	0	0	0	0	0	0	0	0	0	0	0	0	0	0	0	0
GCF_900088105.1	0	1	0	1	0	1	0	0	1	0	0	1	0	0	0	1	1	0	0	1	1	0	1	0
GCF_900092615.1	0	0	0	0	0	0	0	0	0	0	0	0	0	0	0	0	0	0	0	0	0	0	0	0
GCF_900096845.1	0	0	0	0	0	0	0	0	0	0	0	0	0	0	0	0	0	0	0	0	0	0	0	0
GCF_900149875.1	0	0	0	0	0	0	0	0	0	0	0	0	0	0	0	0	0	0	0	0	0	0	0	0
GCF_900174635.1	0	0	1	0	0	0	0	0	0	0	1	1	0	0	1	1	1	0	0	0	0	1	0	0
GCF_900184875.1	0	0	0	0	0	0	0	0	0	0	0	0	0	0	0	0	0	0	0	0	0	0	0	0
GCF_900186905.1	0	0	0	0	0	0	0	0	0	0	0	0	0	0	0	0	0	0	0	0	0	0	0	0
GCF_900474445.1	0	0	0	0	0	0	0	0	0	0	0	0	0	0	0	0	0	0	0	0	0	0	0	0
GCF_900474495.1	0	0	0	0	0	0	0	0	0	0	0	0	0	0	0	0	0	0	0	0	0	0	0	0
GCF_900474625.1	0	1	0	0	0	0	0	0	0	0	0	0	0	0	0	0	0	0	0	0	0	0	0	0
GCF_900497095.1	0	0	0	1	0	1	0	0	1	0	0	0	0	0	0	1	0	0	0	1	1	0	1	0
GCF_900497415.1	0	0	0	1	0	1	0	0	0	0	0	0	0	0	0	1	0	0	0	1	1	0	1	0
GCF_900497455.1	0	1	1	1	0	0	0	1	1	0	1	1	1	0	1	1	0	0	0	0	1	1	0	0
GCF_900497485.1	0	1	1	1	0	0	0	1	1	0	1	0	0	0	1	1	0	0	0	0	1	1	0	0
GCF_900520285.1	0	1	0	0	0	0	0	0	1	0	0	1	1	0	0	1	0	0	0	0	0	0	0	0
GCF_900520305.1	0	1	0	1	0	1	0	0	0	0	0	0	0	0	0	1	0	0	0	1	1	0	1	0
GCF_900520325.1	1	1	0	1	0	0	0	1	1	1	0	1	0	0	0	1	0	0	0	0	1	0	0	0
GCF_900520345.1	1	1	0	1	0	1	0	1	1	0	1	1	1	0	1	1	0	0	0	1	1	0	1	1
GCF_900520365.1	1	0	0	1	0	1	0	0	0	1	1	0	1	0	1	1	0	0	0	1	1	0	1	1
GCF_900520385.1	0	1	1	1	0	1	0	0	1	0	1	1	0	0	1	1	0	1	1	1	1	1	1	0
GCF_900618295.1	0	1	1	1	0	1	0	1	0	0	1	0	1	0	1	1	0	1	1	1	1	1	1	0
GCF_900622635.1	1	1	0	1	0	1	0	1	1	0	1	1	1	0	1	1	0	0	0	1	1	0	1	1
GCF_900622655.1	0	1	0	1	0	1	0	1	1	0	0	1	0	0	0	1	0	0	0	1	1	0	1	0
GCF_900622665.1	1	1	0	1	1	0	0	1	1	1	0	0	1	0	0	1	0	0	0	0	1	0	0	0
GCF_900622685.1	0	1	0	0	0	0	0	0	0	0	0	0	0	0	0	1	0	0	0	0	0	0	0	0
GCF_900622695.1	0	0	0	0	0	1	0	0	0	0	1	0	0	0	1	1	0	1	0	1	0	0	0	0
GCF_900635145.1	0	0	0	0	0	0	0	0	0	0	0	0	0	0	0	0	0	0	0	0	0	0	0	0
GCF_900635165.1	0	0	0	0	0	0	0	0	0	0	0	0	0	0	0	0	0	0	0	0	0	0	0	0
GCF_900635175.1	0	0	0	0	0	0	0	0	0	0	0	0	0	0	0	0	0	0	0	0	0	0	0	0
GCF_900635185.1	0	0	0	0	0	0	0	0	0	0	0	0	0	0	0	0	0	0	0	0	0	0	0	0
GCF_900635205.1	0	0	0	0	0	0	0	0	0	0	0	0	0	0	0	0	0	0	0	0	0	0	0	0
GCF_900635215.1	0	0	0	0	0	0	0	0	0	0	0	0	0	0	0	0	0	0	0	0	0	0	0	0
GCF_900635325.1	0	0	0	0	0	0	0	0	0	0	0	0	0	0	0	0	0	0	0	0	0	0	0	0
GCF_900635635.1	0	0	0	0	0	0	0	0	0	0	0	0	0	0	0	0	0	0	0	0	0	0	0	0
GCF_900636005.1	0	0	0	0	0	0	0	0	0	0	0	0	0	0	0	0	0	0	0	0	0	0	0	0
GCF_900636045.1	0	0	0	0	0	0	0	0	0	0	0	0	0	0	0	0	0	0	0	0	0	0	0	0
GCF_900636055.1	0	0	0	0	0	0	0	0	0	0	0	0	0	0	0	0	0	0	0	0	0	0	0	0
GCF_900636075.1	0	0	0	0	0	0	0	0	0	0	0	0	0	0	0	0	0	0	0	0	0	0	0	0
GCF_900636105.1	0	0	0	0	0	0	0	0	0	0	0	0	0	0	0	0	0	0	0	0	0	0	0	0
GCF_900636115.1	0	0	0	1	0	0	0	0	0	0	0	0	0	0	0	0	0	0	0	0	1	0	0	0
GCF_900636125.1	0	0	0	0	0	0	0	0	0	0	0	0	0	0	0	0	0	0	0	0	0	0	0	0
GCF_900636145.1	0	0	0	0	0	0	0	0	0	0	0	0	0	0	0	0	0	0	0	0	0	0	0	0
GCF_900636175.1	0	0	0	0	0	0	0	0	0	0	0	0	0	0	0	0	0	0	0	0	0	0	0	0
GCF_900636195.1	0	0	0	0	0	0	0	0	0	0	0	0	0	0	0	0	0	0	0	0	0	0	0	0
GCF_900636215.1	0	0	0	0	0	0	0	0	0	0	0	0	0	0	0	0	0	0	0	0	0	0	0	0
GCF_900636235.1	0	0	0	0	0	0	0	0	0	0	0	0	0	0	0	0	0	0	0	0	0	0	0	0
GCF_900636245.1	0	0	0	0	0	0	0	0	0	0	0	0	0	0	0	0	0	0	0	0	0	0	0	0
GCF_900636295.1	0	0	0	0	0	0	0	0	0	0	0	0	0	0	0	0	0	0	0	0	0	0	0	0
GCF_900636305.1	0	0	0	0	0	0	0	0	0	0	0	0	0	0	0	0	0	0	0	0	0	0	0	0
GCF_900636595.1	0	0	0	0	0	0	0	0	0	0	0	0	0	0	0	0	0	0	0	0	0	0	0	0
GCF_900636605.1	0	0	0	0	0	0	0	0	0	0	0	0	0	0	0	0	0	0	0	0	0	0	0	0
GCF_900636785.1	0	0	0	0	0	0	0	0	0	0	0	0	0	0	0	0	0	0	0	0	0	0	0	0
GCF_900636795.1	0	0	0	0	0	0	0	0	0	0	0	0	0	0	0	0	0	0	0	0	0	0	0	0
GCF_900747775.1	0	0	0	0	0	0	0	0	0	0	0	0	0	0	0	0	0	0	0	0	0	0	0	0
GCF_900747785.1	0	0	0	1	0	0	0	0	0	0	0	0	0	0	0	0	0	0	0	0	1	0	0	0
GCF_901733115.1	1	1	1	1	0	1	0	1	1	1	1	1	1	0	1	1	0	1	1	1	1	1	1	1
GCF_902703415.1	0	0	0	1	0	0	0	0	0	0	0	1	0	0	0	0	0	0	0	0	1	0	0	0
GCF_902705295.1	0	0	0	1	0	0	0	0	0	0	0	0	0	0	0	0	0	0	0	0	1	0	0	0
GCF_902810275.1	0	0	0	0	0	0	0	0	0	0	0	0	0	0	0	0	0	0	0	0	0	0	0	0
GCF_902810295.1	0	0	0	0	0	0	0	0	0	0	0	0	0	0	0	0	0	0	0	0	0	0	0	0
GCF_902810325.1	0	0	0	0	0	0	0	0	0	0	0	0	0	0	0	0	0	0	0	0	0	0	0	0
GCF_902810335.1	0	0	0	0	0	0	0	0	0	0	0	0	0	0	0	0	0	0	0	0	0	0	0	0
GCF_902810365.1	0	0	0	0	0	0	0	0	0	0	0	0	0	0	0	0	0	0	0	0	0	0	0	0
GCF_902810375.1	0	0	0	0	0	0	0	0	0	0	0	0	0	0	0	0	0	0	0	0	0	0	0	0
GCF_902810385.1	0	0	0	0	0	0	0	0	0	0	0	0	0	0	0	0	0	0	0	0	0	0	0	0
GCF_902810395.1	0	0	0	0	0	0	0	0	0	0	0	0	0	0	0	0	0	0	0	0	0	0	0	0
GCF_902810405.1	0	0	0	0	0	0	0	0	0	0	0	0	0	0	0	0	0	0	0	0	0	0	0	0
GCF_902810415.1	0	0	0	0	0	0	0	0	0	0	0	0	0	0	0	0	0	0	0	0	0	0	0	0
GCF_902825205.1	0	0	0	0	0	0	0	0	0	0	0	0	0	0	0	0	0	0	0	0	0	0	0	0
GCF_904426485.1	0	0	0	0	0	0	0	0	0	0	0	1	0	0	0	1	0	0	0	0	1	0	0	0
GCF_904711265.1	0	0	0	1	0	0	0	0	0	0	0	0	0	0	0	1	0	0	0	0	1	0	0	0
GCF_904711295.1	1	1	0	1	0	0	0	1	1	1	0	1	1	0	0	1	0	0	0	0	1	0	0	0
GCF_904711305.1	0	1	0	0	0	1	0	0	1	0	0	1	0	0	0	1	0	0	0	1	1	0	1	0
GCF_904799825.1	0	0	0	0	0	0	0	0	0	0	0	0	1	0	0	0	0	0	0	0	1	0	0	0
GCF_904830965.1	0	0	0	0	0	0	0	0	0	0	0	0	0	0	0	0	0	0	0	0	0	0	0	0
GCF_904830975.1	0	1	0	1	0	0	0	0	0	0	0	0	0	0	0	1	0	0	0	0	1	0	0	0
GCF_904831805.1	0	0	0	0	0	0	0	0	0	0	0	1	0	0	0	0	0	0	0	0	0	0	0	0
GCF_904831825.1	0	0	0	0	0	0	0	0	0	0	0	1	0	0	0	0	0	0	0	0	0	0	0	0
GCF_904831835.1	0	1	0	0	0	0	0	0	1	0	0	1	0	0	0	0	0	0	0	0	0	0	0	0
GCF_904831875.1	0	0	0	0	0	0	0	0	0	0	0	0	0	0	0	0	0	0	0	0	0	0	0	0
GCF_904833135.1	0	0	0	0	0	0	0	0	0	0	0	0	0	0	0	0	0	0	0	0	0	0	0	0
GCF_904842665.1	0	0	0	0	0	0	0	0	0	0	0	1	0	0	0	1	0	0	0	0	1	0	0	0
GCF_904863105.1	0	0	0	0	0	1	0	0	0	0	0	1	0	0	0	1	0	0	0	1	0	0	1	0
GCF_904863235.1	1	1	0	1	0	0	0	0	1	1	0	1	0	0	0	1	0	0	0	0	1	0	0	0
GCF_904863255.1	0	1	0	1	0	1	0	1	1	0	0	1	0	0	0	1	0	0	0	1	1	0	1	0
GCF_904863305.1	0	1	1	1	0	1	0	1	1	0	1	1	0	0	1	1	0	0	0	1	1	1	1	0
GCF_904863375.1	1	1	0	1	0	1	0	1	1	1	1	1	0	0	1	1	0	1	0	1	1	0	1	0
GCF_904863385.1	1	1	0	1	0	1	0	1	1	1	1	1	1	0	1	1	0	0	0	1	1	0	1	1
GCF_904863445.1	0	1	0	0	0	1	0	1	1	0	0	0	0	0	0	1	0	0	0	1	1	0	1	0
GCF_904864555.1	1	1	0	1	0	0	0	1	1	1	0	1	0	0	0	1	0	0	0	0	1	0	0	0
GCF_904864635.1	1	0	0	1	0	0	0	0	0	1	0	0	0	0	0	1	0	0	0	0	1	0	0	0
GCF_904865655.1	0	1	0	1	0	1	0	1	1	0	0	1	1	0	0	1	0	0	0	1	1	0	1	0
GCF_904865835.1	0	0	0	0	0	1	0	0	0	0	0	0	0	0	0	1	0	0	0	1	0	0	1	0
GCF_904866225.1	0	1	0	1	0	1	0	0	0	0	0	0	0	0	0	1	0	0	0	1	1	0	1	0
GCF_904866305.1	0	1	0	1	1	1	0	0	0	0	0	1	1	0	0	1	0	0	0	1	1	0	1	0
GCF_904866345.1	0	1	0	1	0	1	0	1	1	0	0	1	0	0	0	1	0	0	0	1	1	0	1	0
GCF_904866455.1	0	0	0	1	0	1	0	0	0	0	0	0	0	0	0	1	0	0	0	1	1	0	1	0
GCF_904866495.1	0	0	0	1	0	1	0	0	0	0	0	0	0	0	0	1	0	0	0	1	1	0	1	0
GCF_905071835.1	0	0	0	0	0	1	0	0	0	0	0	0	0	0	0	1	0	0	0	1	0	0	1	0
GCF_905071865.1	1	1	0	0	0	1	0	1	1	1	1	1	0	0	1	1	0	1	0	1	0	0	1	0
