# Supplementary material for: To kill or to be killed: pangenome analysis of Escherichia coli strains reveals a tailocin specific for pandemic ST131
Source: BMC Biol. 2022 Jun 16;20:146. doi: 10.1186/s12915-022-01347-7 (PMC9205054; doi:10.1186/s12915-022-01347-7)
Supplement: Supplementary file 3 — Additional file 3. The Additional file 3 is a compressed file library (zip package) containing 11 files. File 1 genome list with serotypes, sequence types, phylogroups, etc. File 2A pangenome matrix determined with CD-HIT. File 2B softcore genome GF list determined with CD-HIT. File 3A pangenome matrix determined with ProteinOrtho. File 3B softcore genome GF list determined with ProteinOrtho. File 4 the GFs of the six distinctive clusters. File 5 summary of the strains’ virulence and antibiotics resistance. File 6 antibiogram data. File 7 virulence factor PAM. File 8 coincident pairwise association results from CoinFinder. README. [file 12915_2022_1347_MOESM3_ESM.zip › Additional File 3/Supplementary File 8.txt]

Source	Target	p	successes (OA(ij))	observations	expected (EA(ij))	total source	total target	fraction source	fraction target
GF_11255	GF_2740	1.66437e-40	62	674	6	66	64	0.0979228	0.0949555
GF_11255	GF_320	1.52329e-38	59	674	6	66	61	0.0979228	0.0905045
GF_13690	GF_13692	1.03499e-34	64	674	9	69	84	0.102374	0.124629
GF_13690	GF_13693	5.20693e-41	69	674	8	69	79	0.102374	0.117211
GF_13690	GF_13697	5.20693e-41	69	674	8	69	79	0.102374	0.117211
GF_13690	GF_13698	6.83793e-44	69	674	7	69	71	0.102374	0.105341
GF_13690	GF_13700	5.20693e-41	69	674	8	69	79	0.102374	0.117211
GF_13690	GF_13706	2.98804e-43	68	674	7	69	70	0.102374	0.103858
GF_11255	GF_3464	7.47805e-31	52	674	6	66	63	0.0979228	0.0934718
GF_11255	GF_3507	2.21668e-35	58	674	7	66	67	0.0979228	0.0994065
GF_13690	GF_13708	1.02729e-40	68	674	8	69	77	0.102374	0.114243
GF_13690	GF_13710	5.85611e-29	59	674	9	69	89	0.102374	0.132047
GF_13690	GF_13711	3.57512e-37	64	674	8	69	76	0.102374	0.11276
GF_13690	GF_13712	1.02729e-40	68	674	8	69	77	0.102374	0.114243
GF_13690	GF_13713	2.81555e-44	69	674	7	69	70	0.102374	0.103858
GF_13690	GF_13717	4.08327e-25	69	674	15	69	147	0.102374	0.218101
GF_13690	GF_13718	5.85611e-29	59	674	9	69	89	0.102374	0.132047
GF_13690	GF_13720	2.34353e-42	66	674	7	69	67	0.102374	0.0994065
GF_13690	GF_13721	2.34353e-42	66	674	7	69	67	0.102374	0.0994065
GF_13690	GF_13722	1.02729e-40	68	674	8	69	77	0.102374	0.114243
GF_13690	GF_13723	1.63808e-43	69	674	7	69	72	0.102374	0.106825
GF_13690	GF_13725	6.83793e-44	69	674	7	69	71	0.102374	0.105341
GF_13690	GF_13726	6.83793e-44	69	674	7	69	71	0.102374	0.105341
GF_13690	GF_13727	5.83673e-37	61	674	7	69	68	0.102374	0.10089
GF_13690	GF_13768	1.91252e-32	51	674	5	69	53	0.102374	0.078635
GF_13690	GF_13775	3.72641e-24	66	674	14	69	140	0.102374	0.207715
GF_13690	GF_13780	5.20693e-41	69	674	8	69	79	0.102374	0.117211
GF_13690	GF_13803	6.83793e-44	69	674	7	69	71	0.102374	0.105341
GF_13690	GF_13849	2.53585e-26	55	674	9	69	86	0.102374	0.127596
GF_13690	GF_14019	3.34213e-23	43	674	6	69	58	0.102374	0.0860534
GF_13690	GF_1421	2.11244e-36	59	674	7	69	64	0.102374	0.0949555
GF_11255	GF_3584	5.52934e-21	36	674	5	66	46	0.0979228	0.0682493
GF_11255	GF_3839	1.53228e-28	43	674	4	66	44	0.0979228	0.0652819
GF_13690	GF_14503	1.2213e-21	67	674	16	69	161	0.102374	0.238872
GF_13690	GF_14915	3.77817e-22	68	674	17	69	162	0.102374	0.240356
GF_13690	GF_14930	1.16167e-22	69	674	17	69	163	0.102374	0.24184
GF_13690	GF_14941	5.96265e-23	69	674	16	69	161	0.102374	0.238872
GF_13690	GF_15350	5.20693e-41	69	674	8	69	79	0.102374	0.117211
GF_13690	GF_15482	1.35915e-41	66	674	7	69	69	0.102374	0.102374
GF_13690	GF_15485	1.47285e-33	67	674	10	69	98	0.102374	0.145401
GF_13690	GF_15508	2.53042e-23	68	674	16	69	154	0.102374	0.228487
GF_11255	GF_4242	6.84801e-38	58	674	6	66	60	0.0979228	0.0890208
GF_13690	GF_16248	1.67934e-37	64	674	8	69	75	0.102374	0.111276
GF_13690	GF_16249	1.67934e-37	64	674	8	69	75	0.102374	0.111276
GF_13690	GF_16252	7.79904e-38	64	674	8	69	74	0.102374	0.109792
GF_13690	GF_16570	1.78228e-34	65	674	9	69	88	0.102374	0.130564
GF_13690	GF_16706	3.60507e-25	66	674	14	69	134	0.102374	0.198813
GF_13690	GF_1673	1.99336e-27	64	674	12	69	114	0.102374	0.169139
GF_13690	GF_1683	1.6151e-22	69	674	17	69	164	0.102374	0.243323
GF_13690	GF_16855	1.73486e-24	66	674	14	69	138	0.102374	0.204748
GF_11255	GF_4333	1.37895e-36	56	674	6	66	58	0.0979228	0.0860534
GF_11255	GF_4658	9.59628e-31	47	674	5	66	49	0.0979228	0.0727003
GF_13690	GF_1688	7.15373e-43	68	674	7	69	71	0.102374	0.105341
GF_13690	GF_1700	1.33106e-35	64	674	8	69	81	0.102374	0.120178
GF_13690	GF_1730	4.09582e-38	68	674	9	69	85	0.102374	0.126113
GF_13690	GF_1759	2.01294e-34	64	674	9	69	85	0.102374	0.126113
GF_13690	GF_1764	8.80229e-26	69	674	15	69	143	0.102374	0.212166
GF_13690	GF_1773	1.39918e-22	68	674	16	69	159	0.102374	0.235905
GF_11255	GF_4948	7.0425e-23	39	674	5	66	49	0.0979228	0.0727003
GF_13690	GF_18161	4.79762e-34	58	674	7	69	68	0.102374	0.10089
GF_13690	GF_18216	3.69791e-27	56	674	9	69	86	0.102374	0.127596
GF_13690	GF_18258	1.98164e-34	68	674	10	69	98	0.102374	0.145401
GF_13690	GF_1827	2.01294e-34	64	674	9	69	85	0.102374	0.126113
GF_13690	GF_1849	2.01294e-34	64	674	9	69	85	0.102374	0.126113
GF_11255	GF_5184	5.51188e-34	52	674	5	66	54	0.0979228	0.0801187
GF_13690	GF_19009	1.99336e-27	64	674	12	69	114	0.102374	0.169139
GF_13690	GF_19104	3.20508e-41	66	674	7	69	70	0.102374	0.103858
GF_11255	GF_5414	6.17675e-36	55	674	6	66	57	0.0979228	0.0845697
GF_13690	GF_2019	2.2284e-24	59	674	11	69	110	0.102374	0.163205
GF_13690	GF_2045	5.94407e-25	69	674	15	69	148	0.102374	0.219585
GF_13690	GF_2057	3.1515e-35	68	674	10	69	95	0.102374	0.14095
GF_13690	GF_20600	3.01509e-37	62	674	7	69	70	0.102374	0.103858
GF_13690	GF_20629	7.00145e-38	63	674	7	69	71	0.102374	0.105341
GF_13690	GF_20780	2.04071e-26	59	674	10	69	100	0.102374	0.148368
GF_11255	GF_6016	6.77393e-30	51	674	6	66	63	0.0979228	0.0934718
GF_11255	GF_6017	5.72093e-28	47	674	6	66	57	0.0979228	0.0845697
GF_13690	GF_20916	3.94268e-41	67	674	7	69	73	0.102374	0.108309
GF_13690	GF_20978	2.04381e-24	68	674	15	69	147	0.102374	0.218101
GF_11255	GF_6299	2.16239e-31	48	674	5	66	50	0.0979228	0.074184
GF_13690	GF_21098	2.01294e-34	64	674	9	69	85	0.102374	0.126113
GF_13690	GF_21341	9.74329e-40	67	674	8	69	77	0.102374	0.114243
GF_13690	GF_2178	8.83597e-33	59	674	8	69	75	0.102374	0.111276
GF_13690	GF_21794	4.89079e-40	68	674	8	69	79	0.102374	0.117211
GF_13690	GF_21797	6.83793e-44	69	674	7	69	71	0.102374	0.105341
GF_13690	GF_21804	3.87222e-43	69	674	7	69	73	0.102374	0.108309
GF_13690	GF_21864	6.83793e-44	69	674	7	69	71	0.102374	0.105341
GF_13690	GF_22122	1.30407e-42	67	674	7	69	69	0.102374	0.102374
GF_13690	GF_2234	3.35108e-37	63	674	7	69	73	0.102374	0.108309
GF_11255	GF_696	6.25071e-29	49	674	6	66	60	0.0979228	0.0890208
GF_11255	GF_7044	3.05584e-33	52	674	5	66	56	0.0979228	0.0830861
GF_11255	GF_707	1.51487e-41	63	674	6	66	64	0.0979228	0.0949555
GF_11255	GF_712	7.82849e-30	45	674	5	66	46	0.0979228	0.0682493
GF_13690	GF_22769	9.74329e-40	67	674	8	69	77	0.102374	0.114243
GF_13690	GF_23577	1.07855e-35	59	674	7	69	66	0.102374	0.0979228
GF_11255	GF_7389	3.07481e-37	57	674	6	66	59	0.0979228	0.0875371
GF_2726	GF_2966	6.37651e-50	127	674	26	135	128	0.200297	0.189911
GF_11255	GF_7752	1.41989e-29	49	674	6	66	58	0.0979228	0.0860534
GF_2726	GF_3069	3.4432e-24	80	674	21	135	104	0.200297	0.154303
GF_13690	GF_24170	6.3751e-23	64	674	14	69	139	0.102374	0.206231
GF_2726	GF_3144	6.37651e-50	127	674	26	135	128	0.200297	0.189911
GF_13690	GF_24945	5.94407e-25	69	674	15	69	148	0.102374	0.219585
GF_11255	GF_8427	6.17675e-36	55	674	6	66	57	0.0979228	0.0845697
GF_13690	GF_2512	2.30478e-27	68	674	13	69	130	0.102374	0.192878
GF_13690	GF_25426	5.94407e-25	69	674	15	69	148	0.102374	0.219585
GF_13690	GF_2595	1.42693e-24	59	674	11	69	109	0.102374	0.161721
GF_13690	GF_2611	2.43378e-40	69	674	8	69	81	0.102374	0.120178
GF_13690	GF_2619	2.23973e-22	69	674	17	69	165	0.102374	0.244807
GF_13690	GF_2622	5.3007e-24	69	674	16	69	154	0.102374	0.228487
GF_13690	GF_2624	2.01294e-34	64	674	9	69	85	0.102374	0.126113
GF_13690	GF_2626	5.27346e-35	64	674	8	69	83	0.102374	0.123145
GF_13690	GF_2659	7.87571e-24	57	674	11	69	105	0.102374	0.155786
GF_13690	GF_2663	1.98164e-34	68	674	10	69	98	0.102374	0.145401
GF_13690	GF_2688	2.01294e-34	64	674	9	69	85	0.102374	0.126113
GF_13690	GF_27076	2.41202e-25	66	674	14	69	133	0.102374	0.197329
GF_13690	GF_2723	3.72641e-24	66	674	14	69	140	0.102374	0.207715
GF_13690	GF_27230	2.50387e-31	59	674	8	69	80	0.102374	0.118694
GF_13690	GF_2752	5.94407e-25	69	674	15	69	148	0.102374	0.219585
GF_13690	GF_2770	9.99407e-23	68	674	16	69	158	0.102374	0.234421
GF_13690	GF_27753	5.94407e-25	69	674	15	69	148	0.102374	0.219585
GF_13690	GF_2777	2.01294e-34	64	674	9	69	85	0.102374	0.126113
GF_13690	GF_28272	1.42475e-27	66	674	12	69	121	0.102374	0.179525
GF_13690	GF_2829	7.52704e-37	64	674	8	69	77	0.102374	0.114243
GF_2726	GF_3676	1.45567e-24	81	674	21	135	105	0.200297	0.155786
GF_13690	GF_2877	1.35548e-24	64	674	13	69	129	0.102374	0.191395
GF_13690	GF_2899	3.1515e-35	68	674	10	69	95	0.102374	0.14095
GF_13690	GF_2964	1.16167e-22	69	674	17	69	163	0.102374	0.24184
GF_13690	GF_3014	1.81236e-38	65	674	8	69	75	0.102374	0.111276
GF_13690	GF_3027	2.2284e-24	59	674	11	69	110	0.102374	0.163205
GF_13690	GF_304	2.70916e-29	69	674	13	69	124	0.102374	0.183976
GF_13690	GF_3053	1.24417e-27	64	674	12	69	113	0.102374	0.167656
GF_2726	GF_3813	6.1438e-25	82	674	21	135	106	0.200297	0.15727
GF_13690	GF_3089	3.58233e-23	68	674	16	69	155	0.102374	0.22997
GF_13690	GF_3113	1.99336e-27	64	674	12	69	114	0.102374	0.169139
GF_13690	GF_3121	2.41202e-25	66	674	14	69	133	0.102374	0.197329
GF_13690	GF_3123	2.45316e-25	60	674	11	69	109	0.102374	0.161721
GF_13690	GF_3128	3.69019e-33	68	674	11	69	103	0.102374	0.152819
GF_13690	GF_3222	6.76758e-32	59	674	8	69	78	0.102374	0.115727
GF_13690	GF_3230	7.00145e-38	63	674	7	69	71	0.102374	0.105341
GF_13690	GF_3348	2.01294e-34	64	674	9	69	85	0.102374	0.126113
GF_13690	GF_3382	1.24417e-27	64	674	12	69	113	0.102374	0.167656
GF_13690	GF_3428	1.99336e-27	64	674	12	69	114	0.102374	0.169139
GF_13690	GF_3439	2.53844e-28	68	674	13	69	125	0.102374	0.18546
GF_13690	GF_3446	7.36387e-42	67	674	7	69	71	0.102374	0.105341
GF_13690	GF_3458	5.13779e-34	69	674	11	69	103	0.102374	0.152819
GF_11255	GF_964	3.8153e-27	42	674	4	66	45	0.0979228	0.0667656
GF_13690	GF_352	1.9821e-34	57	674	7	69	64	0.102374	0.0949555
GF_13690	GF_3540	5.3684e-25	66	674	14	69	135	0.102374	0.200297
GF_13690	GF_3555	6.83793e-44	69	674	7	69	71	0.102374	0.105341
GF_13690	GF_3654	1.49805e-29	57	674	8	69	80	0.102374	0.118694
GF_13690	GF_3714	6.51408e-34	68	674	10	69	100	0.102374	0.148368
GF_13690	GF_3728	1.16167e-22	69	674	17	69	163	0.102374	0.24184
GF_13690	GF_3730	1.47284e-32	69	674	11	69	109	0.102374	0.161721
GF_13690	GF_3805	2.00728e-40	67	674	8	69	75	0.102374	0.111276
GF_13690	GF_384	1.03935e-22	63	674	14	69	136	0.102374	0.20178
GF_13690	GF_3853	9.99407e-23	68	674	16	69	158	0.102374	0.234421
GF_13690	GF_4140	2.50665e-29	68	674	12	69	120	0.102374	0.178042
GF_1126	GF_1132	8.25198e-40	128	674	33	135	163	0.200297	0.24184
GF_13690	GF_4239	1.47284e-32	69	674	11	69	109	0.102374	0.161721
GF_1126	GF_1133	8.25198e-40	128	674	33	135	163	0.200297	0.24184
GF_13690	GF_428	8.4085e-34	63	674	9	69	84	0.102374	0.124629
GF_1126	GF_11389	4.8435e-28	115	674	36	135	179	0.200297	0.265579
GF_13690	GF_4288	2.01294e-34	64	674	9	69	85	0.102374	0.126113
GF_1126	GF_1147	6.56427e-24	116	674	41	135	204	0.200297	0.302671
GF_13690	GF_4322	5.94407e-25	69	674	15	69	148	0.102374	0.219585
GF_1126	GF_11584	5.92483e-23	121	674	45	135	225	0.200297	0.333828
GF_13690	GF_4345	6.83793e-44	69	674	7	69	71	0.102374	0.105341
GF_13690	GF_4349	1.98164e-34	68	674	10	69	98	0.102374	0.145401
GF_13690	GF_4382	2.01294e-34	64	674	9	69	85	0.102374	0.126113
GF_13690	GF_4394	2.01294e-34	64	674	9	69	85	0.102374	0.126113
GF_13690	GF_4414	1.90837e-25	69	674	15	69	145	0.102374	0.215134
GF_13690	GF_4447	2.01294e-34	64	674	9	69	85	0.102374	0.126113
GF_13690	GF_4451	5.20693e-41	69	674	8	69	79	0.102374	0.117211
GF_13690	GF_4479	3.02797e-23	69	674	16	69	159	0.102374	0.235905
GF_13690	GF_4510	3.67466e-37	65	674	8	69	79	0.102374	0.117211
GF_13690	GF_4515	1.47284e-32	69	674	11	69	109	0.102374	0.161721
GF_13690	GF_4536	1.48788e-27	69	674	14	69	133	0.102374	0.197329
GF_1126	GF_11636	1.17342e-23	96	674	30	135	148	0.200297	0.219585
GF_13690	GF_4614	2.01294e-34	64	674	9	69	85	0.102374	0.126113
GF_1126	GF_1178	5.32203e-31	127	674	40	135	198	0.200297	0.293769
GF_13690	GF_4626	3.34477e-26	59	674	10	69	101	0.102374	0.149852
GF_1126	GF_1183	3.34399e-25	133	674	50	135	248	0.200297	0.367953
GF_13690	GF_4636	1.51152e-21	69	674	18	69	171	0.102374	0.253709
GF_1126	GF_1196	1.43473e-23	115	674	41	135	203	0.200297	0.301187
GF_1126	GF_12059	3.12688e-37	116	674	29	135	143	0.200297	0.212166
GF_1126	GF_1213	3.03759e-23	118	674	43	135	214	0.200297	0.317507
GF_1126	GF_12298	1.07226e-30	95	674	23	135	116	0.200297	0.172107
GF_13690	GF_4724	5.37416e-43	67	674	7	69	68	0.102374	0.10089
GF_1126	GF_12313	1.00236e-30	129	674	41	135	205	0.200297	0.304154
GF_13690	GF_4725	3.60507e-25	66	674	14	69	134	0.102374	0.198813
GF_1126	GF_1238	8.25198e-40	128	674	33	135	163	0.200297	0.24184
GF_13690	GF_4745	1.03499e-34	64	674	9	69	84	0.102374	0.124629
GF_13690	GF_4760	1.97304e-32	68	674	11	69	106	0.102374	0.15727
GF_13690	GF_4772	1.63808e-43	69	674	7	69	72	0.102374	0.106825
GF_13690	GF_4777	1.99336e-27	64	674	12	69	114	0.102374	0.169139
GF_13690	GF_4809	3.02797e-23	69	674	16	69	159	0.102374	0.235905
GF_13690	GF_4815	6.83793e-44	69	674	7	69	71	0.102374	0.105341
GF_13690	GF_4836	5.20693e-41	69	674	8	69	79	0.102374	0.117211
GF_13690	GF_4850	6.83793e-44	69	674	7	69	71	0.102374	0.105341
GF_13690	GF_4864	1.99336e-27	64	674	12	69	114	0.102374	0.169139
GF_13690	GF_4923	1.99336e-27	64	674	12	69	114	0.102374	0.169139
GF_1126	GF_1254	2.62972e-30	113	674	33	135	163	0.200297	0.24184
GF_13690	GF_4944	6.3751e-23	64	674	14	69	139	0.102374	0.206231
GF_1126	GF_1257	9.74327e-22	112	674	41	135	205	0.200297	0.304154
GF_13690	GF_4965	1.99336e-27	64	674	12	69	114	0.102374	0.169139
GF_13690	GF_4979	7.96524e-25	66	674	14	69	136	0.102374	0.20178
GF_13690	GF_4995	4.0746e-30	69	674	12	69	120	0.102374	0.178042
GF_13690	GF_4997	6.83793e-44	69	674	7	69	71	0.102374	0.105341
GF_1126	GF_12706	2.35822e-40	115	674	26	135	130	0.200297	0.192878
GF_13690	GF_5036	3.1515e-35	68	674	10	69	95	0.102374	0.14095
GF_1126	GF_12707	7.94006e-35	116	674	30	135	152	0.200297	0.225519
GF_1126	GF_12709	2.35822e-40	115	674	26	135	130	0.200297	0.192878
GF_13690	GF_5060	6.83793e-44	69	674	7	69	71	0.102374	0.105341
GF_1126	GF_12714	2.35822e-40	115	674	26	135	130	0.200297	0.192878
GF_1126	GF_12716	5.94468e-40	114	674	26	135	129	0.200297	0.191395
GF_13690	GF_5070	6.96914e-23	56	674	11	69	106	0.102374	0.15727
GF_1126	GF_12717	5.94468e-40	114	674	26	135	129	0.200297	0.191395
GF_13690	GF_5071	2.25406e-40	68	674	8	69	78	0.102374	0.115727
GF_1126	GF_12718	7.30484e-38	108	674	24	135	122	0.200297	0.181009
GF_1126	GF_12725	8.08011e-28	80	674	18	135	91	0.200297	0.135015
GF_1126	GF_12742	1.84299e-39	112	674	25	135	126	0.200297	0.186944
GF_1126	GF_12743	3.76294e-39	112	674	25	135	127	0.200297	0.188427
GF_13690	GF_5115	9.0716e-33	57	674	7	69	69	0.102374	0.102374
GF_1126	GF_12744	2.35822e-40	115	674	26	135	130	0.200297	0.192878
GF_1126	GF_12749	4.79814e-40	115	674	26	135	131	0.200297	0.194362
GF_1126	GF_12750	1.16326e-38	110	674	25	135	124	0.200297	0.183976
GF_1126	GF_12752	2.35822e-40	115	674	26	135	130	0.200297	0.192878
GF_13690	GF_515	1.12185e-34	63	674	8	69	81	0.102374	0.120178
GF_13690	GF_5169	1.61187e-33	69	674	11	69	105	0.102374	0.155786
GF_13690	GF_5178	4.52007e-39	67	674	8	69	79	0.102374	0.117211
GF_2726	GF_4570	2.36691e-43	132	674	32	135	160	0.200297	0.237389
GF_1126	GF_12761	1.64413e-37	116	674	28	135	142	0.200297	0.210682
GF_1126	GF_12804	3.02245e-22	115	674	42	135	211	0.200297	0.313056
GF_1126	GF_129	8.25198e-40	128	674	33	135	163	0.200297	0.24184
GF_1126	GF_12901	2.75363e-28	82	674	19	135	94	0.200297	0.139466
GF_1126	GF_12904	5.69624e-27	77	674	17	135	87	0.200297	0.12908
GF_1126	GF_12915	7.58716e-30	82	674	18	135	89	0.200297	0.132047
GF_1126	GF_12931	5.23622e-29	79	674	17	135	85	0.200297	0.126113
GF_1126	GF_12934	2.3845e-27	73	674	15	135	77	0.200297	0.114243
GF_1126	GF_12974	1.11355e-33	115	674	31	135	154	0.200297	0.228487
GF_1126	GF_12986	2.5886e-30	116	674	34	135	171	0.200297	0.253709
GF_1126	GF_1302	1.60898e-25	115	674	38	135	192	0.200297	0.284866
GF_1126	GF_1321	3.36457e-27	96	674	26	135	132	0.200297	0.195846
GF_2726	GF_4714	6.1438e-25	82	674	21	135	106	0.200297	0.15727
GF_1126	GF_13231	6.66957e-45	127	674	29	135	143	0.200297	0.212166
GF_1126	GF_13471	3.07665e-26	110	674	35	135	174	0.200297	0.25816
GF_1126	GF_13476	6.73073e-23	115	674	41	135	207	0.200297	0.307122
GF_13690	GF_5223	7.96146e-27	64	674	12	69	117	0.102374	0.173591
GF_13690	GF_5256	5.85968e-35	68	674	10	69	96	0.102374	0.142433
GF_13690	GF_5265	1.99336e-27	64	674	12	69	114	0.102374	0.169139
GF_13690	GF_5296	5.20693e-41	69	674	8	69	79	0.102374	0.117211
GF_13690	GF_5297	1.47284e-32	69	674	11	69	109	0.102374	0.161721
GF_13690	GF_5319	6.77817e-23	55	674	10	69	102	0.102374	0.151335
GF_1126	GF_13571	2.86506e-24	114	674	39	135	196	0.200297	0.290801
GF_2726	GF_4771	1.48652e-44	113	674	23	135	113	0.200297	0.167656
GF_1126	GF_1364	8.97214e-36	113	674	28	135	141	0.200297	0.209199
GF_1126	GF_13795	2.95093e-36	119	674	31	135	154	0.200297	0.228487
GF_1126	GF_13844	9.34285e-41	116	674	26	135	131	0.200297	0.194362
GF_1126	GF_139	9.68041e-24	115	674	40	135	202	0.200297	0.299703
GF_1126	GF_1399	7.7044e-33	116	674	32	135	160	0.200297	0.237389
GF_1126	GF_14025	4.48792e-28	128	674	43	135	216	0.200297	0.320475
GF_1126	GF_14030	3.20001e-24	78	674	20	135	99	0.200297	0.146884
GF_1126	GF_1407	1.9031e-40	116	674	26	135	132	0.200297	0.195846
GF_1126	GF_14204	5.83851e-32	118	674	34	135	169	0.200297	0.250742
GF_13690	GF_5466	5.96265e-23	69	674	16	69	161	0.102374	0.238872
GF_2726	GF_4982	3.04142e-48	128	674	27	135	135	0.200297	0.200297
GF_1126	GF_14391	1.13317e-33	109	674	28	135	139	0.200297	0.206231
GF_1126	GF_14436	2.2034e-44	128	674	29	135	147	0.200297	0.218101
GF_1126	GF_14484	7.73984e-40	116	674	27	135	134	0.200297	0.198813
GF_1126	GF_1455	4.4636e-32	114	674	32	135	158	0.200297	0.234421
GF_1126	GF_147	8.68627e-23	128	674	50	135	248	0.200297	0.367953
GF_13690	GF_5648	9.03557e-43	69	674	8	69	74	0.102374	0.109792
GF_13690	GF_5699	1.48972e-22	59	674	12	69	120	0.102374	0.178042
GF_1126	GF_1479	1.52495e-39	128	674	33	135	164	0.200297	0.243323
GF_1126	GF_14831	1.33624e-32	116	674	32	135	161	0.200297	0.238872
GF_1126	GF_14877	9.34285e-41	116	674	26	135	131	0.200297	0.194362
GF_1126	GF_1510	1.57123e-29	86	674	20	135	99	0.200297	0.146884
GF_1126	GF_1549	1.53628e-38	112	674	26	135	129	0.200297	0.191395
GF_1126	GF_1550	1.53628e-38	112	674	26	135	129	0.200297	0.191395
GF_1126	GF_1551	2.43866e-39	114	674	26	135	131	0.200297	0.194362
GF_1126	GF_1552	2.43866e-39	114	674	26	135	131	0.200297	0.194362
GF_1126	GF_1556	7.76517e-37	115	674	28	135	142	0.200297	0.210682
GF_1126	GF_1561	2.12649e-24	107	674	35	135	175	0.200297	0.259644
GF_13690	GF_5811	2.01294e-34	64	674	9	69	85	0.102374	0.126113
GF_13690	GF_5812	2.01294e-34	64	674	9	69	85	0.102374	0.126113
GF_13690	GF_5820	2.98804e-43	68	674	7	69	70	0.102374	0.103858
GF_1126	GF_1562	9.34285e-41	116	674	26	135	131	0.200297	0.194362
GF_1126	GF_15661	2.35822e-40	115	674	26	135	130	0.200297	0.192878
GF_1126	GF_1568	3.30747e-25	90	674	25	135	125	0.200297	0.18546
GF_1126	GF_1569	7.15138e-36	116	674	30	135	148	0.200297	0.219585
GF_13690	GF_5979	1.32112e-22	64	674	14	69	141	0.102374	0.209199
GF_1126	GF_1571	9.73465e-36	119	674	31	135	156	0.200297	0.231454
GF_1126	GF_1572	8.76989e-28	83	674	20	135	98	0.200297	0.145401
GF_1126	GF_1573	4.29555e-34	118	674	32	135	160	0.200297	0.237389
GF_1126	GF_1577	3.61672e-28	103	674	29	135	146	0.200297	0.216617
GF_1126	GF_1579	2.19372e-29	128	674	42	135	209	0.200297	0.310089
GF_1126	GF_1581	1.96235e-26	116	674	38	135	190	0.200297	0.281899
GF_1126	GF_1590	9.64679e-37	128	674	35	135	175	0.200297	0.259644
GF_1126	GF_1591	5.48723e-37	128	674	35	135	174	0.200297	0.25816
GF_1126	GF_1592	8.25198e-40	128	674	33	135	163	0.200297	0.24184
GF_1126	GF_1593	8.25198e-40	128	674	33	135	163	0.200297	0.24184
GF_1126	GF_1597	1.19652e-36	120	674	31	135	155	0.200297	0.22997
GF_1126	GF_15974	2.23253e-22	60	674	13	135	64	0.200297	0.0949555
GF_1126	GF_16004	5.91293e-37	116	674	29	135	144	0.200297	0.21365
GF_1126	GF_16049	4.4636e-32	114	674	32	135	158	0.200297	0.234421
GF_1126	GF_16089	8.04568e-23	79	674	21	135	107	0.200297	0.158754
GF_1126	GF_16174	6.04696e-39	116	674	27	135	137	0.200297	0.203264
GF_1126	GF_165	2.06133e-39	127	674	32	135	162	0.200297	0.240356
GF_1126	GF_16672	7.06147e-30	116	674	35	135	173	0.200297	0.256677
GF_1126	GF_1675	1.20236e-28	86	674	20	135	102	0.200297	0.151335
GF_1126	GF_17006	2.27705e-31	128	674	40	135	199	0.200297	0.295252
GF_1126	GF_1718	2.12059e-27	82	674	19	135	97	0.200297	0.143917
GF_1126	GF_17360	2.16398e-23	128	674	49	135	244	0.200297	0.362018
GF_1126	GF_17519	5.88742e-27	112	674	35	135	176	0.200297	0.261128
GF_1126	GF_1754	6.1249e-39	113	674	26	135	130	0.200297	0.192878
GF_1126	GF_17668	1.47598e-30	123	674	38	135	189	0.200297	0.280415
GF_13690	GF_6030	2.72637e-36	67	674	9	69	88	0.102374	0.130564
GF_1126	GF_1779	4.60804e-23	113	674	40	135	200	0.200297	0.296736
GF_13690	GF_6067	1.99336e-27	64	674	12	69	114	0.102374	0.169139
GF_13690	GF_6088	6.41533e-29	68	674	12	69	122	0.102374	0.181009
GF_1126	GF_18090	1.56946e-27	118	674	38	135	190	0.200297	0.281899
GF_1126	GF_1812	5.63025e-22	78	674	22	135	108	0.200297	0.160237
GF_13690	GF_6139	1.19468e-33	65	674	9	69	91	0.102374	0.135015
GF_13690	GF_6161	3.34477e-26	59	674	10	69	101	0.102374	0.149852
GF_13690	GF_6212	1.23086e-43	68	674	7	69	69	0.102374	0.102374
GF_13690	GF_6247	6.83793e-44	69	674	7	69	71	0.102374	0.105341
GF_1126	GF_1874	7.15138e-36	116	674	30	135	148	0.200297	0.219585
GF_1126	GF_18807	7.45696e-24	128	674	48	135	241	0.200297	0.357567
GF_1126	GF_1882	2.77713e-39	126	674	32	135	160	0.200297	0.237389
GF_1126	GF_18822	1.20481e-37	112	674	26	135	132	0.200297	0.195846
GF_1126	GF_189	8.23346e-26	120	674	41	135	205	0.200297	0.304154
GF_1126	GF_1895	8.13514e-27	116	674	38	135	188	0.200297	0.278932
GF_1126	GF_190	1.11176e-39	127	674	32	135	161	0.200297	0.238872
GF_1126	GF_1923	3.8689e-31	114	674	32	135	162	0.200297	0.240356
GF_1126	GF_19273	1.52495e-39	128	674	33	135	164	0.200297	0.243323
GF_1126	GF_19414	1.06074e-41	116	674	26	135	128	0.200297	0.189911
GF_13690	GF_6388	5.68424e-42	66	674	7	69	68	0.102374	0.10089
GF_1126	GF_20031	1.9031e-40	116	674	26	135	132	0.200297	0.195846
GF_1126	GF_20171	8.48685e-28	116	674	37	135	183	0.200297	0.271513
GF_1126	GF_20431	3.65465e-34	128	674	37	135	186	0.200297	0.275964
GF_1126	GF_20470	9.71852e-23	126	674	48	135	242	0.200297	0.35905
GF_1126	GF_20644	1.62189e-31	115	674	33	135	163	0.200297	0.24184
GF_13690	GF_6904	1.60777e-25	66	674	14	69	132	0.102374	0.195846
GF_13690	GF_6946	3.57983e-38	64	674	7	69	73	0.102374	0.108309
GF_13690	GF_6948	2.01294e-34	64	674	9	69	85	0.102374	0.126113
GF_1126	GF_2075	2.12699e-32	91	674	20	135	101	0.200297	0.149852
GF_13690	GF_7015	5.85159e-32	68	674	11	69	108	0.102374	0.160237
GF_1126	GF_2082	4.44372e-40	128	674	32	135	162	0.200297	0.240356
GF_1126	GF_2096	7.57283e-38	127	674	34	135	168	0.200297	0.249258
GF_1126	GF_2097	6.78613e-32	116	674	33	135	164	0.200297	0.243323
GF_1126	GF_20983	1.11355e-33	115	674	31	135	154	0.200297	0.228487
GF_13690	GF_7147	4.20532e-39	66	674	8	69	76	0.102374	0.11276
GF_1126	GF_21156	1.33624e-32	116	674	32	135	161	0.200297	0.238872
GF_13690	GF_7185	1.60777e-25	66	674	14	69	132	0.102374	0.195846
GF_1126	GF_2163	6.04696e-39	116	674	27	135	137	0.200297	0.203264
GF_13690	GF_7242	3.87222e-43	69	674	7	69	73	0.102374	0.108309
GF_13690	GF_7267	4.08327e-25	69	674	15	69	147	0.102374	0.218101
GF_13690	GF_7268	9.06617e-42	68	674	8	69	74	0.102374	0.109792
GF_13690	GF_7340	4.69532e-39	69	674	9	69	85	0.102374	0.126113
GF_13690	GF_7408	6.83793e-44	69	674	7	69	71	0.102374	0.105341
GF_13690	GF_751	8.12581e-21	67	674	17	69	167	0.102374	0.247774
GF_1126	GF_2189	1.60201e-26	121	674	41	135	204	0.200297	0.302671
GF_13690	GF_7514	3.50727e-21	68	674	17	69	169	0.102374	0.250742
GF_1126	GF_2209	3.62204e-28	84	674	20	135	99	0.200297	0.146884
GF_1126	GF_221	1.01595e-29	96	674	24	135	122	0.200297	0.181009
GF_13690	GF_7545	4.27381e-35	66	674	9	69	89	0.102374	0.132047
GF_1126	GF_22304	1.76927e-26	126	674	44	135	219	0.200297	0.324926
GF_13690	GF_7575	5.20693e-41	69	674	8	69	79	0.102374	0.117211
GF_1126	GF_22458	1.32601e-31	114	674	32	135	160	0.200297	0.237389
GF_1126	GF_2260	9.69681e-40	115	674	26	135	132	0.200297	0.195846
GF_13690	GF_7660	6.83793e-44	69	674	7	69	71	0.102374	0.105341
GF_13690	GF_7748	1.46302e-26	55	674	9	69	85	0.102374	0.126113
GF_13690	GF_7921	5.21603e-35	59	674	7	69	68	0.102374	0.10089
GF_13690	GF_8	5.94134e-28	62	674	11	69	104	0.102374	0.154303
GF_13690	GF_8012	8.07716e-22	69	674	17	69	169	0.102374	0.250742
GF_1126	GF_2326	1.26082e-31	132	674	42	135	209	0.200297	0.310089
GF_13690	GF_8071	1.12508e-34	59	674	7	69	69	0.102374	0.102374
GF_1126	GF_23585	1.32304e-29	117	674	35	135	177	0.200297	0.262611
GF_13690	GF_8085	8.5479e-33	69	674	11	69	108	0.102374	0.160237
GF_1126	GF_2361	6.1249e-39	113	674	26	135	130	0.200297	0.192878
GF_1126	GF_2362	1.08669e-26	122	674	41	135	206	0.200297	0.305638
GF_1126	GF_2365	2.35822e-40	115	674	26	135	130	0.200297	0.192878
GF_1126	GF_2368	1.94669e-39	115	674	27	135	133	0.200297	0.197329
GF_13690	GF_8105	5.94407e-25	69	674	15	69	148	0.102374	0.219585
GF_1126	GF_2369	1.94669e-39	115	674	27	135	133	0.200297	0.197329
GF_13690	GF_8162	3.60507e-25	66	674	14	69	134	0.102374	0.198813
GF_1126	GF_2385	4.44372e-40	128	674	32	135	162	0.200297	0.240356
GF_1126	GF_2386	6.73551e-41	128	674	32	135	159	0.200297	0.235905
GF_1126	GF_2387	4.44372e-40	128	674	32	135	162	0.200297	0.240356
GF_1126	GF_2389	1.35849e-37	127	674	34	135	169	0.200297	0.250742
GF_1126	GF_2392	1.55926e-33	110	674	28	135	142	0.200297	0.210682
GF_1126	GF_2393	1.08356e-27	82	674	19	135	96	0.200297	0.142433
GF_1126	GF_2396	6.38116e-34	111	674	29	135	143	0.200297	0.212166
GF_13690	GF_8329	2.04381e-24	68	674	15	69	147	0.102374	0.218101
GF_13690	GF_8375	2.53042e-23	68	674	16	69	154	0.102374	0.228487
GF_13690	GF_8398	9.19235e-23	64	674	14	69	140	0.102374	0.207715
GF_13690	GF_8411	5.3684e-25	66	674	14	69	135	0.102374	0.200297
GF_1126	GF_2397	2.07174e-33	113	674	30	135	150	0.200297	0.222552
GF_1126	GF_2398	1.48451e-37	108	674	25	135	123	0.200297	0.182493
GF_1126	GF_2399	1.06438e-37	122	674	31	135	156	0.200297	0.231454
GF_1126	GF_2405	1.49274e-39	126	674	32	135	159	0.200297	0.235905
GF_1126	GF_2406	2.3812e-40	128	674	32	135	161	0.200297	0.238872
GF_1126	GF_2412	2.71345e-29	115	674	35	135	173	0.200297	0.256677
GF_1126	GF_2414	1.41935e-34	112	674	29	135	143	0.200297	0.212166
GF_1126	GF_2415	4.79293e-38	110	674	25	135	126	0.200297	0.186944
GF_1126	GF_2418	5.80347e-23	105	674	35	135	177	0.200297	0.262611
GF_1126	GF_24202	9.69681e-40	115	674	26	135	132	0.200297	0.195846
GF_1126	GF_2421	2.36564e-52	132	674	26	135	132	0.200297	0.195846
GF_1126	GF_2423	7.32944e-32	92	674	21	135	105	0.200297	0.155786
GF_1126	GF_2427	4.44372e-40	128	674	32	135	162	0.200297	0.240356
GF_1126	GF_2428	1.86243e-21	115	674	43	135	216	0.200297	0.320475
GF_1126	GF_2429	9.21578e-30	118	674	36	135	179	0.200297	0.265579
GF_1126	GF_2430	1.30641e-28	116	674	36	135	179	0.200297	0.265579
GF_1126	GF_2431	2.35822e-40	115	674	26	135	130	0.200297	0.192878
GF_1126	GF_2432	8.68627e-23	128	674	50	135	248	0.200297	0.367953
GF_1126	GF_2434	8.25198e-40	128	674	33	135	163	0.200297	0.24184
GF_1126	GF_2435	8.25198e-40	128	674	33	135	163	0.200297	0.24184
GF_1126	GF_2436	8.25198e-40	128	674	33	135	163	0.200297	0.24184
GF_1126	GF_2442	5.13816e-36	115	674	29	135	145	0.200297	0.215134
GF_1126	GF_2443	9.35841e-31	98	674	25	135	123	0.200297	0.182493
GF_1126	GF_24454	9.34285e-41	116	674	26	135	131	0.200297	0.194362
GF_1126	GF_245	3.77252e-22	135	674	55	135	275	0.200297	0.408012
GF_13690	GF_9314	2.50665e-29	68	674	12	69	120	0.102374	0.178042
GF_1126	GF_250	9.75008e-42	128	674	31	135	156	0.200297	0.231454
GF_1126	GF_25189	2.09698e-28	116	674	36	135	180	0.200297	0.267062
GF_13690	GF_969	2.25406e-40	68	674	8	69	78	0.102374	0.115727
GF_1126	GF_2559	1.76146e-35	115	674	29	135	147	0.200297	0.218101
GF_1126	GF_2561	9.20059e-31	86	674	19	135	95	0.200297	0.14095
GF_1126	GF_25895	8.48685e-28	116	674	37	135	183	0.200297	0.271513
GF_1126	GF_26064	3.72082e-29	91	674	22	135	112	0.200297	0.166172
GF_13690	GF_9972	1.10377e-25	65	674	13	69	127	0.102374	0.188427
GF_1126	GF_2627	2.9169e-38	109	674	25	135	123	0.200297	0.182493
GF_1126	GF_26644	2.92319e-33	94	674	21	135	105	0.200297	0.155786
GF_1126	GF_26645	2.68583e-41	115	674	25	135	127	0.200297	0.188427
GF_1126	GF_267	7.15138e-36	116	674	30	135	148	0.200297	0.219585
GF_1126	GF_27132	4.32722e-40	112	674	25	135	124	0.200297	0.183976
GF_1126	GF_27739	9.34285e-41	116	674	26	135	131	0.200297	0.194362
GF_1126	GF_288	1.44501e-41	124	674	29	135	147	0.200297	0.218101
GF_1126	GF_2905	6.51286e-24	115	674	40	135	201	0.200297	0.29822
GF_1126	GF_2959	2.43866e-39	114	674	26	135	131	0.200297	0.194362
GF_1126	GF_297	2.35822e-40	115	674	26	135	130	0.200297	0.192878
GF_1126	GF_298	2.16161e-22	112	674	40	135	201	0.200297	0.29822
GF_1126	GF_2996	5.14102e-39	126	674	32	135	161	0.200297	0.238872
GF_1126	GF_3047	8.76989e-28	83	674	20	135	98	0.200297	0.145401
GF_1126	GF_3135	4.37147e-32	91	674	20	135	102	0.200297	0.151335
GF_1126	GF_3138	9.33809e-31	116	674	34	135	169	0.200297	0.250742
GF_1126	GF_3155	2.55443e-26	123	674	42	135	211	0.200297	0.313056
GF_1126	GF_3220	4.44372e-40	128	674	32	135	162	0.200297	0.240356
GF_1126	GF_329	7.87105e-31	115	674	33	135	166	0.200297	0.246291
GF_1126	GF_331	3.38597e-22	122	674	47	135	233	0.200297	0.345697
GF_1126	GF_335	9.65816e-27	119	674	39	135	197	0.200297	0.292285
GF_1126	GF_337	1.11176e-39	127	674	32	135	161	0.200297	0.238872
GF_1126	GF_3385	3.70367e-21	122	674	48	135	240	0.200297	0.356083
GF_13692	GF_13693	1.08294e-36	70	674	10	84	79	0.124629	0.117211
GF_13692	GF_13697	1.08294e-36	70	674	10	84	79	0.124629	0.117211
GF_1126	GF_3492	2.62085e-25	75	674	18	135	88	0.200297	0.130564
GF_1126	GF_3514	2.71345e-29	115	674	35	135	173	0.200297	0.256677
GF_1126	GF_3526	6.71459e-22	112	674	41	135	204	0.200297	0.302671
GF_1126	GF_3546	1.22257e-26	110	674	34	135	172	0.200297	0.255193
GF_1126	GF_355	3.71491e-25	93	674	27	135	133	0.200297	0.197329
GF_13692	GF_13698	6.41164e-35	65	674	9	84	71	0.124629	0.105341
GF_13692	GF_13700	1.08294e-36	70	674	10	84	79	0.124629	0.117211
GF_13692	GF_13706	2.32338e-34	64	674	9	84	70	0.124629	0.103858
GF_13692	GF_13708	1.80517e-36	69	674	10	84	77	0.124629	0.114243
GF_13692	GF_13710	4.73499e-31	67	674	11	84	89	0.124629	0.132047
GF_13692	GF_13711	2.50978e-43	76	674	9	84	76	0.124629	0.11276
GF_13692	GF_13712	1.80517e-36	69	674	10	84	77	0.124629	0.114243
GF_13692	GF_13713	2.85259e-35	65	674	9	84	70	0.124629	0.103858
GF_13692	GF_13717	2.54866e-24	75	674	18	84	147	0.124629	0.218101
GF_13692	GF_13718	4.73499e-31	67	674	11	84	89	0.124629	0.132047
GF_13692	GF_13720	1.65021e-34	63	674	8	84	67	0.124629	0.0994065
GF_1126	GF_3693	4.3837e-35	116	674	30	135	151	0.200297	0.224036
GF_13692	GF_13721	1.65021e-34	63	674	8	84	67	0.124629	0.0994065
GF_13692	GF_13722	1.80517e-36	69	674	10	84	77	0.124629	0.114243
GF_13692	GF_13723	1.42263e-34	65	674	9	84	72	0.124629	0.106825
GF_13692	GF_13725	6.41164e-35	65	674	9	84	71	0.124629	0.105341
GF_13692	GF_13726	6.41164e-35	65	674	9	84	71	0.124629	0.105341
GF_13692	GF_13727	6.35904e-37	66	674	8	84	68	0.124629	0.10089
GF_1126	GF_3722	2.04281e-22	116	674	43	135	213	0.200297	0.316024
GF_13692	GF_13768	1.48292e-28	51	674	7	84	53	0.124629	0.078635
GF_13692	GF_13780	1.08294e-36	70	674	10	84	79	0.124629	0.117211
GF_13692	GF_13803	6.41164e-35	65	674	9	84	71	0.124629	0.105341
GF_1126	GF_3770	1.52051e-23	128	674	49	135	243	0.200297	0.360534
GF_1126	GF_3791	1.59431e-25	94	674	27	135	134	0.200297	0.198813
GF_13692	GF_13849	1.31781e-28	63	674	11	84	86	0.124629	0.127596
GF_13692	GF_14019	7.43604e-21	44	674	7	84	58	0.124629	0.0860534
GF_1126	GF_3845	1.14526e-36	111	674	27	135	133	0.200297	0.197329
GF_1126	GF_386	3.2129e-32	115	674	32	135	160	0.200297	0.237389
GF_1126	GF_388	1.03192e-28	114	674	35	135	173	0.200297	0.256677
GF_13692	GF_1421	9.40599e-34	61	674	8	84	64	0.124629	0.0949555
GF_1126	GF_3935	1.56102e-40	125	674	31	135	153	0.200297	0.227003
GF_1126	GF_397	3.93499e-21	114	674	43	135	215	0.200297	0.318991
GF_13692	GF_14503	4.87918e-22	75	674	20	84	161	0.124629	0.238872
GF_1126	GF_3976	8.78824e-22	116	674	43	135	217	0.200297	0.321958
GF_1126	GF_398	5.60437e-21	114	674	43	135	216	0.200297	0.320475
GF_1126	GF_3980	9.34285e-41	116	674	26	135	131	0.200297	0.194362
GF_1126	GF_3986	1.43823e-37	114	674	27	135	137	0.200297	0.203264
GF_1126	GF_3988	5.63921e-24	73	674	18	135	88	0.200297	0.130564
GF_1126	GF_3989	8.76989e-28	83	674	20	135	98	0.200297	0.145401
GF_1126	GF_399	1.68879e-36	128	674	35	135	176	0.200297	0.261128
GF_1126	GF_3990	2.12059e-27	82	674	19	135	97	0.200297	0.143917
GF_1126	GF_3991	8.76989e-28	83	674	20	135	98	0.200297	0.145401
GF_13692	GF_14915	4.01382e-23	77	674	20	84	162	0.124629	0.240356
GF_13692	GF_14930	5.76457e-23	77	674	20	84	163	0.124629	0.24184
GF_13692	GF_14941	1.17457e-22	76	674	20	84	161	0.124629	0.238872
GF_1126	GF_3992	8.76989e-28	83	674	20	135	98	0.200297	0.145401
GF_1126	GF_3995	5.77986e-35	113	674	29	135	144	0.200297	0.21365
GF_1126	GF_3996	4.24793e-40	126	674	31	135	157	0.200297	0.232938
GF_1126	GF_3997	7.58898e-35	128	674	37	135	183	0.200297	0.271513
GF_1126	GF_3998	4.45954e-35	128	674	36	135	182	0.200297	0.27003
GF_1126	GF_3999	7.58898e-35	128	674	37	135	183	0.200297	0.271513
GF_1126	GF_4000	1.07779e-34	127	674	36	135	181	0.200297	0.268546
GF_1126	GF_4001	8.93934e-35	126	674	36	135	178	0.200297	0.264095
GF_1126	GF_4002	7.58898e-35	128	674	37	135	183	0.200297	0.271513
GF_1126	GF_4003	2.59341e-28	93	674	24	135	120	0.200297	0.178042
GF_1126	GF_401	2.32742e-27	127	674	43	135	217	0.200297	0.321958
GF_1936	GF_353	6.20261e-35	47	674	4	47	55	0.0697329	0.0816024
GF_1126	GF_4011	6.09006e-36	100	674	22	135	110	0.200297	0.163205
GF_1126	GF_4014	1.09827e-25	116	674	39	135	194	0.200297	0.287834
GF_1126	GF_4015	2.13257e-36	122	674	32	135	161	0.200297	0.238872
GF_1126	GF_4017	7.20337e-29	103	674	29	135	143	0.200297	0.212166
GF_1126	GF_4021	8.99342e-25	117	674	40	135	202	0.200297	0.299703
GF_1126	GF_4024	1.91539e-23	122	674	45	135	225	0.200297	0.333828
GF_1126	GF_4025	2.84523e-36	110	674	26	135	132	0.200297	0.195846
GF_1126	GF_4026	1.53628e-38	112	674	26	135	129	0.200297	0.191395
GF_1126	GF_4034	4.3837e-35	116	674	30	135	151	0.200297	0.224036
GF_1126	GF_4035	9.21578e-30	118	674	36	135	179	0.200297	0.265579
GF_1126	GF_4037	6.70176e-30	107	674	30	135	149	0.200297	0.221068
GF_1126	GF_4038	4.35356e-28	127	674	43	135	213	0.200297	0.316024
GF_1126	GF_404	2.9441e-36	128	674	35	135	177	0.200297	0.262611
GF_13692	GF_15350	1.08294e-36	70	674	10	84	79	0.124629	0.117211
GF_13692	GF_15482	6.7141e-33	62	674	9	84	69	0.124629	0.102374
GF_13692	GF_15485	1.2765e-25	63	674	12	84	98	0.124629	0.145401
GF_13692	GF_15508	3.81238e-23	75	674	19	84	154	0.124629	0.228487
GF_1126	GF_4053	7.76517e-37	115	674	28	135	142	0.200297	0.210682
GF_1126	GF_4056	3.03801e-39	113	674	26	135	129	0.200297	0.191395
GF_1126	GF_407	2.9658e-24	116	674	40	135	202	0.200297	0.299703
GF_10015	GF_10016	2.8811e-22	328	674	208	402	348	0.596439	0.51632
GF_10015	GF_10156	5.92283e-21	350	674	231	402	388	0.596439	0.575668
GF_10015	GF_10157	6.8892e-21	344	674	226	402	379	0.596439	0.562315
GF_10015	GF_10158	3.30292e-21	354	674	234	402	393	0.596439	0.583086
GF_10015	GF_10403	2.26253e-29	392	674	248	402	416	0.596439	0.617211
GF_10015	GF_10534	7.73022e-26	345	674	214	402	358	0.596439	0.531157
GF_1126	GF_429	2.19276e-21	94	674	31	135	154	0.200297	0.228487
GF_1126	GF_4325	8.25198e-40	128	674	33	135	163	0.200297	0.24184
GF_1126	GF_4339	8.18697e-21	60	674	14	135	69	0.200297	0.102374
GF_1126	GF_4390	6.16984e-39	121	674	30	135	149	0.200297	0.221068
GF_1126	GF_4430	7.27548e-21	116	674	45	135	223	0.200297	0.330861
GF_13692	GF_16248	2.37853e-35	67	674	9	84	75	0.124629	0.111276
GF_13692	GF_16249	2.37853e-35	67	674	9	84	75	0.124629	0.111276
GF_13692	GF_16252	1.08222e-35	67	674	9	84	74	0.124629	0.109792
GF_1126	GF_4459	5.88624e-37	111	674	26	135	132	0.200297	0.195846
GF_1126	GF_448	4.89624e-26	117	674	39	135	195	0.200297	0.289318
GF_13692	GF_16570	2.48439e-31	67	674	11	84	88	0.124629	0.130564
GF_1126	GF_4541	1.67594e-25	116	674	39	135	195	0.200297	0.289318
GF_1126	GF_4584	6.21534e-28	92	674	24	135	119	0.200297	0.176558
GF_1126	GF_4639	1.11176e-39	127	674	32	135	161	0.200297	0.238872
GF_4296	GF_5552	3.2096e-30	358	674	215	392	369	0.581602	0.547478
GF_13692	GF_1673	3.61015e-38	84	674	14	84	114	0.124629	0.169139
GF_13692	GF_1683	8.25485e-23	77	674	20	84	164	0.124629	0.243323
GF_1126	GF_4692	9.20097e-23	127	674	49	135	245	0.200297	0.363501
GF_1126	GF_47	8.25198e-40	128	674	33	135	163	0.200297	0.24184
GF_13692	GF_1688	5.14784e-34	64	674	9	84	71	0.124629	0.105341
GF_1126	GF_4706	4.03475e-28	75	674	16	135	79	0.200297	0.117211
GF_1126	GF_4723	9.48565e-27	78	674	18	135	90	0.200297	0.133531
GF_13692	GF_1700	3.60656e-46	81	674	10	84	81	0.124629	0.120178
GF_1126	GF_4753	1.06074e-41	116	674	26	135	128	0.200297	0.189911
GF_1126	GF_4755	3.56243e-27	128	674	44	135	221	0.200297	0.327893
GF_1126	GF_480	1.43638e-33	116	674	31	135	157	0.200297	0.232938
GF_1126	GF_4805	8.25198e-40	128	674	33	135	163	0.200297	0.24184
GF_1126	GF_484	1.52051e-23	128	674	49	135	243	0.200297	0.360534
GF_13692	GF_1730	6.7691e-34	69	674	11	84	85	0.124629	0.126113
GF_10015	GF_1314	5.34993e-25	338	674	209	402	351	0.596439	0.520772
GF_1126	GF_490	1.52495e-39	128	674	33	135	164	0.200297	0.243323
GF_1126	GF_496	8.25198e-40	128	674	33	135	163	0.200297	0.24184
GF_13692	GF_1759	1.69545e-47	84	674	11	84	85	0.124629	0.126113
GF_13692	GF_1764	2.09743e-22	71	674	18	84	143	0.124629	0.212166
GF_13692	GF_1773	5.68266e-23	76	674	20	84	159	0.124629	0.235905
GF_1126	GF_5132	5.746e-21	96	674	32	135	162	0.200297	0.240356
GF_1126	GF_5170	7.15292e-26	78	674	19	135	93	0.200297	0.137982
GF_13692	GF_17982	2.83687e-25	61	674	12	84	93	0.124629	0.137982
GF_13692	GF_18161	1.89294e-31	60	674	8	84	68	0.124629	0.10089
GF_1126	GF_5213	1.8274e-22	127	674	49	135	247	0.200297	0.366469
GF_13692	GF_18216	6.86682e-24	57	674	11	84	86	0.124629	0.127596
GF_13692	GF_18258	2.90838e-30	69	674	12	84	98	0.124629	0.145401
GF_1126	GF_5242	2.36256e-37	112	674	27	135	133	0.200297	0.197329
GF_13692	GF_1827	1.69545e-47	84	674	11	84	85	0.124629	0.126113
GF_1126	GF_5243	1.94202e-34	115	674	30	135	151	0.200297	0.224036
GF_1126	GF_5267	4.76748e-36	113	674	28	135	140	0.200297	0.207715
GF_13692	GF_1849	1.69545e-47	84	674	11	84	85	0.124629	0.126113
GF_10015	GF_1523	5.94731e-26	344	674	212	402	356	0.596439	0.52819
GF_1126	GF_5318	2.1521e-29	117	674	36	135	178	0.200297	0.264095
GF_1126	GF_5326	1.07941e-34	100	674	23	135	114	0.200297	0.169139
GF_4296	GF_658	1.29452e-24	384	674	253	392	435	0.581602	0.645401
GF_1126	GF_5370	2.60613e-24	85	674	23	135	116	0.200297	0.172107
GF_1126	GF_5373	1.85877e-23	123	674	46	135	228	0.200297	0.338279
GF_1126	GF_5408	7.73984e-40	116	674	27	135	134	0.200297	0.198813
GF_10015	GF_1637	6.55022e-31	396	674	248	402	416	0.596439	0.617211
GF_1126	GF_5449	3.55673e-40	113	674	25	135	126	0.200297	0.186944
GF_1126	GF_5457	2.55033e-37	119	674	30	135	150	0.200297	0.222552
GF_1126	GF_5467	1.28015e-38	125	674	32	135	160	0.200297	0.237389
GF_1126	GF_547	2.16398e-23	128	674	49	135	244	0.200297	0.362018
GF_1126	GF_5475	1.05321e-24	88	674	24	135	122	0.200297	0.181009
GF_1126	GF_5476	7.3217e-40	113	674	25	135	127	0.200297	0.188427
GF_13692	GF_19009	3.61015e-38	84	674	14	84	114	0.124629	0.169139
GF_1126	GF_5525	1.23964e-28	103	674	29	135	144	0.200297	0.21365
GF_13692	GF_19104	1.46402e-32	62	674	9	84	70	0.124629	0.103858
GF_1126	GF_5686	2.92241e-24	115	674	40	135	199	0.200297	0.295252
GF_1126	GF_5720	7.58898e-35	128	674	37	135	183	0.200297	0.271513
GF_1126	GF_588	2.80456e-39	128	674	33	135	165	0.200297	0.244807
GF_1126	GF_59	1.76017e-32	131	674	40	135	202	0.200297	0.299703
GF_1126	GF_5924	5.57268e-25	129	674	47	135	237	0.200297	0.351632
GF_10015	GF_20677	7.701e-24	322	674	198	402	332	0.596439	0.492582
GF_13692	GF_2019	3.48178e-25	66	674	14	84	110	0.124629	0.163205
GF_13692	GF_2045	1.82134e-25	77	674	18	84	148	0.124629	0.219585
GF_13692	GF_2057	4.76256e-31	69	674	12	84	95	0.124629	0.14095
GF_13692	GF_20600	1.46402e-32	62	674	9	84	70	0.124629	0.103858
GF_1126	GF_6064	3.12718e-23	114	674	40	135	202	0.200297	0.299703
GF_13692	GF_20629	1.12079e-37	68	674	9	84	71	0.124629	0.105341
GF_1126	GF_608	1.32989e-22	57	674	11	135	57	0.200297	0.0845697
GF_1126	GF_6170	7.70439e-38	121	674	31	135	153	0.200297	0.227003
GF_1126	GF_6257	1.12559e-24	130	674	48	135	242	0.200297	0.35905
GF_1126	GF_627	4.13448e-22	117	674	44	135	218	0.200297	0.323442
GF_1126	GF_628	4.2987e-24	114	674	39	135	197	0.200297	0.292285
GF_1126	GF_63	3.44913e-31	123	674	37	135	186	0.200297	0.275964
GF_13692	GF_20780	1.0752e-23	61	674	12	84	100	0.124629	0.148368
GF_13692	GF_20916	2.43345e-33	64	674	9	84	73	0.124629	0.108309
GF_13692	GF_20978	5.58988e-25	76	674	18	84	147	0.124629	0.218101
GF_13692	GF_21098	1.69545e-47	84	674	11	84	85	0.124629	0.126113
GF_13692	GF_21341	1.42631e-35	68	674	10	84	77	0.124629	0.114243
GF_1126	GF_638	4.11394e-27	82	674	20	135	98	0.200297	0.145401
GF_1126	GF_639	3.07937e-23	117	674	42	135	211	0.200297	0.313056
GF_13692	GF_2178	9.78724e-27	57	674	9	84	75	0.124629	0.111276
GF_1126	GF_640	1.9031e-40	116	674	26	135	132	0.200297	0.195846
GF_1126	GF_6406	3.36977e-22	128	674	50	135	252	0.200297	0.373887
GF_1126	GF_643	2.12059e-27	82	674	19	135	97	0.200297	0.143917
GF_1126	GF_644	1.22864e-29	110	674	32	135	158	0.200297	0.234421
GF_1126	GF_645	7.45696e-24	128	674	48	135	241	0.200297	0.357567
GF_1126	GF_6468	4.82986e-23	126	674	48	135	240	0.200297	0.356083
GF_1126	GF_648	5.96661e-40	127	674	32	135	160	0.200297	0.237389
GF_1126	GF_65	1.26082e-31	132	674	42	135	209	0.200297	0.310089
GF_1126	GF_6516	1.83066e-34	127	674	36	135	182	0.200297	0.27003
GF_1126	GF_6517	7.58898e-35	128	674	37	135	183	0.200297	0.271513
GF_1126	GF_6523	7.9834e-40	126	674	32	135	158	0.200297	0.234421
GF_1126	GF_6524	3.18616e-40	127	674	32	135	159	0.200297	0.235905
GF_1126	GF_6528	7.69779e-35	118	674	31	135	157	0.200297	0.232938
GF_1126	GF_6539	2.3571e-32	100	674	24	135	122	0.200297	0.181009
GF_10015	GF_2515	3.13331e-28	382	674	242	402	405	0.596439	0.60089
GF_1126	GF_6645	1.9031e-40	116	674	26	135	132	0.200297	0.195846
GF_13692	GF_21794	1.94503e-31	64	674	10	84	79	0.124629	0.117211
GF_13692	GF_21797	6.41164e-35	65	674	9	84	71	0.124629	0.105341
GF_13692	GF_21804	3.11717e-34	65	674	9	84	73	0.124629	0.108309
GF_13692	GF_21864	6.41164e-35	65	674	9	84	71	0.124629	0.105341
GF_1126	GF_6698	5.14646e-21	116	674	44	135	222	0.200297	0.329377
GF_13692	GF_22122	8.4085e-34	63	674	9	84	69	0.124629	0.102374
GF_1126	GF_677	2.63489e-25	129	674	47	135	235	0.200297	0.348665
GF_13692	GF_2234	3.92635e-35	66	674	9	84	73	0.124629	0.108309
GF_13692	GF_22769	1.42631e-35	68	674	10	84	77	0.124629	0.114243
GF_10015	GF_27660	7.73022e-26	345	674	214	402	358	0.596439	0.531157
GF_1126	GF_6971	6.39169e-24	95	674	29	135	144	0.200297	0.21365
GF_1126	GF_70	4.07133e-22	125	674	49	135	243	0.200297	0.360534
GF_1126	GF_7004	1.07411e-34	115	674	30	135	150	0.200297	0.222552
GF_1126	GF_7013	3.43855e-27	104	674	31	135	153	0.200297	0.227003
GF_1126	GF_7023	1.41935e-34	112	674	29	135	143	0.200297	0.212166
GF_1126	GF_7112	2.07905e-36	116	674	29	135	146	0.200297	0.216617
GF_10015	GF_29397	2.53294e-21	355	674	235	402	394	0.596439	0.58457
GF_10015	GF_29610	7.73022e-26	345	674	214	402	358	0.596439	0.531157
GF_10015	GF_2989	7.73022e-26	345	674	214	402	358	0.596439	0.531157
GF_13692	GF_23577	4.90675e-33	61	674	8	84	66	0.124629	0.0979228
GF_1126	GF_717	8.25198e-40	128	674	33	135	163	0.200297	0.24184
GF_1126	GF_7301	5.91293e-37	116	674	29	135	144	0.200297	0.21365
GF_1126	GF_743	3.02288e-25	92	674	26	135	130	0.200297	0.192878
GF_1126	GF_7505	1.11176e-39	127	674	32	135	161	0.200297	0.238872
GF_13692	GF_24170	1.94275e-26	76	674	17	84	139	0.124629	0.206231
GF_1126	GF_7579	3.04531e-27	122	674	41	135	203	0.200297	0.301187
GF_1126	GF_759	2.97579e-40	125	674	31	135	154	0.200297	0.228487
GF_1126	GF_7717	1.54205e-35	111	674	27	135	137	0.200297	0.203264
GF_13692	GF_24945	1.82134e-25	77	674	18	84	148	0.124629	0.219585
GF_1126	GF_7763	8.01451e-29	81	674	18	135	90	0.200297	0.133531
GF_13692	GF_24952	2.44735e-21	78	674	22	84	178	0.124629	0.264095
GF_1126	GF_7771	2.12038e-23	115	674	41	135	204	0.200297	0.302671
GF_13692	GF_2512	2.35068e-23	69	674	16	84	130	0.124629	0.192878
GF_4296	GF_860	3.05355e-24	389	674	259	392	445	0.581602	0.660237
GF_1126	GF_7909	6.60762e-34	98	674	22	135	112	0.200297	0.166172
GF_1126	GF_791	2.43539e-26	121	674	41	135	205	0.200297	0.304154
GF_1126	GF_805	1.52051e-23	128	674	49	135	243	0.200297	0.360534
GF_1126	GF_8101	1.10654e-32	127	674	38	135	190	0.200297	0.281899
GF_13692	GF_25426	1.82134e-25	77	674	18	84	148	0.124629	0.219585
GF_13692	GF_2595	2.13276e-25	66	674	14	84	109	0.124629	0.161721
GF_1126	GF_8111	1.52495e-39	128	674	33	135	164	0.200297	0.243323
GF_13692	GF_2611	1.09497e-31	65	674	10	84	81	0.124629	0.120178
GF_13692	GF_2619	2.82645e-23	78	674	21	84	165	0.124629	0.244807
GF_1126	GF_821	6.1249e-39	113	674	26	135	130	0.200297	0.192878
GF_13692	GF_2622	1.9878e-24	77	674	19	84	154	0.124629	0.228487
GF_1126	GF_823	2.34644e-28	123	674	40	135	200	0.200297	0.296736
GF_1126	GF_824	9.34285e-41	116	674	26	135	131	0.200297	0.194362
GF_1126	GF_826	3.70848e-37	107	674	24	135	122	0.200297	0.181009
GF_1126	GF_8260	6.92626e-39	125	674	32	135	159	0.200297	0.235905
GF_1126	GF_829	1.68879e-36	128	674	35	135	176	0.200297	0.261128
GF_1126	GF_830	1.31569e-35	116	674	30	135	149	0.200297	0.221068
GF_1126	GF_833	2.9741e-26	79	674	19	135	94	0.200297	0.139466
GF_13692	GF_2624	1.69545e-47	84	674	11	84	85	0.124629	0.126113
GF_13692	GF_2626	2.6078e-47	83	674	10	84	83	0.124629	0.123145
GF_13692	GF_2659	1.55846e-25	65	674	13	84	105	0.124629	0.155786
GF_13692	GF_2663	2.90838e-30	69	674	12	84	98	0.124629	0.145401
GF_13692	GF_2688	1.69545e-47	84	674	11	84	85	0.124629	0.126113
GF_1126	GF_838	1.20704e-24	128	674	47	135	236	0.200297	0.350148
GF_1126	GF_8416	4.55554e-41	116	674	26	135	130	0.200297	0.192878
GF_13692	GF_27230	8.38718e-28	60	674	10	84	80	0.124629	0.118694
GF_1126	GF_842	3.9608e-36	120	674	31	135	157	0.200297	0.232938
GF_1126	GF_846	1.8963e-29	116	674	35	135	175	0.200297	0.259644
GF_1126	GF_848	8.25198e-40	128	674	33	135	163	0.200297	0.24184
GF_1126	GF_849	8.25198e-40	128	674	33	135	163	0.200297	0.24184
GF_1126	GF_89	5.66213e-22	130	674	52	135	260	0.200297	0.385757
GF_13692	GF_2752	1.82134e-25	77	674	18	84	148	0.124629	0.219585
GF_13692	GF_2770	3.93483e-23	76	674	20	84	158	0.124629	0.234421
GF_13692	GF_27753	1.82134e-25	77	674	18	84	148	0.124629	0.219585
GF_13692	GF_2777	1.69545e-47	84	674	11	84	85	0.124629	0.126113
GF_13692	GF_28272	1.20911e-21	64	674	15	84	121	0.124629	0.179525
GF_13692	GF_2829	6.06885e-43	76	674	10	84	77	0.124629	0.114243
GF_4296	GF_962	5.59531e-22	381	674	258	392	443	0.581602	0.65727
GF_13692	GF_2877	3.32707e-22	67	674	16	84	129	0.124629	0.191395
GF_13692	GF_2899	4.76256e-31	69	674	12	84	95	0.124629	0.14095
GF_1126	GF_929	2.06363e-29	121	674	38	135	189	0.200297	0.280415
GF_1126	GF_938	1.61098e-22	129	674	51	135	253	0.200297	0.375371
GF_10015	GF_5367	5.94731e-26	344	674	212	402	356	0.596439	0.52819
GF_1126	GF_98	3.92277e-27	79	674	18	135	91	0.200297	0.135015
GF_13692	GF_2964	5.76457e-23	77	674	20	84	163	0.124629	0.24184
GF_13692	GF_3014	1.86819e-34	66	674	9	84	75	0.124629	0.111276
GF_13692	GF_3027	3.48178e-25	66	674	14	84	110	0.124629	0.163205
GF_13692	GF_304	2.68683e-27	73	674	15	84	124	0.124629	0.183976
GF_13692	GF_3053	1.92231e-38	84	674	14	84	113	0.124629	0.167656
GF_13692	GF_3089	2.92615e-24	77	674	19	84	155	0.124629	0.22997
GF_13692	GF_3113	3.61015e-38	84	674	14	84	114	0.124629	0.169139
GF_13692	GF_3123	1.5075e-22	62	674	14	84	109	0.124629	0.161721
GF_13692	GF_3128	5.14724e-29	69	674	13	84	103	0.124629	0.152819
GF_11260	GF_11301	3.49855e-34	48	674	4	50	57	0.074184	0.0845697
GF_13692	GF_3222	2.30158e-28	60	674	10	84	78	0.124629	0.115727
GF_11260	GF_11381	4.43164e-27	45	674	5	50	71	0.074184	0.105341
GF_11260	GF_11382	5.96135e-34	49	674	5	50	61	0.074184	0.0905045
GF_11260	GF_11387	7.53347e-34	48	674	4	50	58	0.074184	0.0860534
GF_11260	GF_11394	5.1273e-30	48	674	5	50	71	0.074184	0.105341
GF_11260	GF_11430	4.5254e-34	50	674	5	50	64	0.074184	0.0949555
GF_11260	GF_11431	3.26743e-31	50	674	5	50	74	0.074184	0.109792
GF_13692	GF_3230	1.12079e-37	68	674	9	84	71	0.124629	0.105341
GF_11260	GF_12171	2.52946e-33	49	674	5	50	63	0.074184	0.0934718
GF_11260	GF_12181	4.23422e-37	48	674	4	50	49	0.074184	0.0727003
GF_11260	GF_12201	1.82036e-37	50	674	4	50	54	0.074184	0.0801187
GF_11260	GF_12211	4.23422e-37	48	674	4	50	49	0.074184	0.0727003
GF_11260	GF_12215	1.5992e-33	48	674	4	50	59	0.074184	0.0875371
GF_11260	GF_12218	3.1577e-38	50	674	4	50	52	0.074184	0.0771513
GF_11260	GF_12220	8.9945e-33	47	674	4	50	58	0.074184	0.0860534
GF_11260	GF_12223	5.04922e-32	46	674	4	50	57	0.074184	0.0845697
GF_11260	GF_12226	9.67316e-37	47	674	3	50	47	0.074184	0.0697329
GF_13692	GF_3348	1.69545e-47	84	674	11	84	85	0.124629	0.126113
GF_13692	GF_3382	1.92231e-38	84	674	14	84	113	0.124629	0.167656
GF_13692	GF_3428	3.61015e-38	84	674	14	84	114	0.124629	0.169139
GF_13692	GF_3439	2.75505e-24	69	674	16	84	125	0.124629	0.18546
GF_13692	GF_3446	4.06323e-33	63	674	9	84	71	0.124629	0.105341
GF_13692	GF_3458	5.59341e-26	65	674	13	84	103	0.124629	0.152819
GF_11260	GF_12938	5.98791e-36	47	674	4	50	49	0.074184	0.0727003
GF_13692	GF_352	5.12198e-31	58	674	8	84	64	0.124629	0.0949555
GF_11260	GF_13500	7.53347e-34	48	674	4	50	58	0.074184	0.0860534
GF_13692	GF_3555	6.41164e-35	65	674	9	84	71	0.124629	0.105341
GF_13692	GF_3654	5.46733e-27	59	674	10	84	80	0.124629	0.118694
GF_11260	GF_1425	2.20969e-21	30	674	3	50	37	0.074184	0.0548961
GF_13692	GF_3714	2.43084e-31	71	674	12	84	100	0.124629	0.148368
GF_13692	GF_3728	5.76457e-23	77	674	20	84	163	0.124629	0.24184
GF_13692	GF_3730	2.13276e-25	66	674	14	84	109	0.124629	0.161721
GF_11260	GF_14864	2.8415e-32	48	674	5	50	63	0.074184	0.0934718
GF_11260	GF_15004	5.9874e-36	48	674	4	50	52	0.074184	0.0771513
GF_11260	GF_1502	4.23615e-31	43	674	4	50	50	0.074184	0.074184
GF_13692	GF_3805	8.18667e-32	63	674	9	84	75	0.124629	0.111276
GF_13692	GF_384	2.69132e-22	69	674	17	84	136	0.124629	0.20178
GF_13692	GF_3853	9.15683e-24	77	674	20	84	158	0.124629	0.234421
GF_11260	GF_1708	9.17549e-26	33	674	3	50	34	0.074184	0.0504451
GF_13692	GF_4045	3.81213e-29	81	674	18	84	143	0.124629	0.212166
GF_11260	GF_2017	3.93819e-32	49	674	5	50	67	0.074184	0.0994065
GF_13692	GF_4140	1.45574e-24	68	674	15	84	120	0.124629	0.178042
GF_13692	GF_4239	4.03755e-29	71	674	14	84	109	0.124629	0.161721
GF_11260	GF_2124	2.52946e-33	49	674	5	50	63	0.074184	0.0934718
GF_10015	GF_7229	5.52782e-30	398	674	252	402	423	0.596439	0.627596
GF_10015	GF_744	6.12573e-22	384	674	261	402	437	0.596439	0.648368
GF_13692	GF_428	6.31571e-47	83	674	10	84	84	0.124629	0.124629
GF_13692	GF_4288	1.69545e-47	84	674	11	84	85	0.124629	0.126113
GF_13692	GF_4322	1.82134e-25	77	674	18	84	148	0.124629	0.219585
GF_13692	GF_4345	6.41164e-35	65	674	9	84	71	0.124629	0.105341
GF_13692	GF_4349	2.90838e-30	69	674	12	84	98	0.124629	0.145401
GF_13692	GF_4382	1.69545e-47	84	674	11	84	85	0.124629	0.126113
GF_13692	GF_4394	1.69545e-47	84	674	11	84	85	0.124629	0.126113
GF_13692	GF_4414	5.25963e-26	77	674	18	84	145	0.124629	0.215134
GF_13692	GF_4447	1.69545e-47	84	674	11	84	85	0.124629	0.126113
GF_13692	GF_4451	1.08294e-36	70	674	10	84	79	0.124629	0.117211
GF_13692	GF_4479	1.56918e-25	80	674	20	84	159	0.124629	0.235905
GF_13692	GF_4510	3.68194e-33	66	674	10	84	79	0.124629	0.117211
GF_13692	GF_4515	4.03755e-29	71	674	14	84	109	0.124629	0.161721
GF_13692	GF_4536	2.58839e-28	77	674	17	84	133	0.124629	0.197329
GF_13692	GF_4614	1.69545e-47	84	674	11	84	85	0.124629	0.126113
GF_13692	GF_4626	3.30173e-24	62	674	13	84	101	0.124629	0.149852
GF_13692	GF_4636	2.34348e-22	78	674	21	84	171	0.124629	0.253709
GF_13692	GF_4724	3.75052e-34	63	674	8	84	68	0.124629	0.10089
GF_13692	GF_4745	6.99912e-48	84	674	10	84	84	0.124629	0.124629
GF_13692	GF_4760	4.59183e-29	70	674	13	84	106	0.124629	0.15727
GF_13692	GF_4772	1.42263e-34	65	674	9	84	72	0.124629	0.106825
GF_13692	GF_4777	3.61015e-38	84	674	14	84	114	0.124629	0.169139
GF_27261	GF_3246	1.84023e-26	309	674	180	388	313	0.575668	0.464392
GF_13692	GF_4809	1.331e-23	77	674	20	84	159	0.124629	0.235905
GF_13692	GF_4815	6.41164e-35	65	674	9	84	71	0.124629	0.105341
GF_13692	GF_4836	1.08294e-36	70	674	10	84	79	0.124629	0.117211
GF_13692	GF_4850	6.41164e-35	65	674	9	84	71	0.124629	0.105341
GF_13692	GF_4864	3.61015e-38	84	674	14	84	114	0.124629	0.169139
GF_10015	GF_7742	2.34869e-25	341	674	211	402	354	0.596439	0.525223
GF_13692	GF_4923	3.61015e-38	84	674	14	84	114	0.124629	0.169139
GF_13692	GF_4944	1.96337e-22	70	674	17	84	139	0.124629	0.206231
GF_13692	GF_4965	3.61015e-38	84	674	14	84	114	0.124629	0.169139
GF_13692	GF_4995	1.08611e-26	71	674	15	84	120	0.124629	0.178042
GF_13692	GF_4997	6.41164e-35	65	674	9	84	71	0.124629	0.105341
GF_13692	GF_5036	4.76256e-31	69	674	12	84	95	0.124629	0.14095
GF_13692	GF_5060	6.41164e-35	65	674	9	84	71	0.124629	0.105341
GF_13692	GF_5070	1.37946e-24	64	674	13	84	106	0.124629	0.15727
GF_13692	GF_5071	3.93286e-36	69	674	10	84	78	0.124629	0.115727
GF_13692	GF_5115	2.27406e-39	69	674	9	84	69	0.124629	0.102374
GF_11260	GF_2638	1.68409e-37	48	674	4	50	48	0.074184	0.0712166
GF_11260	GF_2653	1.57582e-22	48	674	8	50	107	0.074184	0.158754
GF_13692	GF_515	3.24e-45	80	674	10	84	81	0.124629	0.120178
GF_13692	GF_5169	2.64512e-29	70	674	13	84	105	0.124629	0.155786
GF_13692	GF_5178	6.52213e-35	68	674	10	84	79	0.124629	0.117211
GF_13692	GF_5223	9.28089e-24	66	674	15	84	117	0.124629	0.173591
GF_13692	GF_5256	8.77029e-31	69	674	12	84	96	0.124629	0.142433
GF_13692	GF_5265	3.61015e-38	84	674	14	84	114	0.124629	0.169139
GF_13692	GF_5296	1.08294e-36	70	674	10	84	79	0.124629	0.117211
GF_13692	GF_5297	4.03755e-29	71	674	14	84	109	0.124629	0.161721
GF_13692	GF_5319	5.43158e-24	62	674	13	84	102	0.124629	0.151335
GF_11260	GF_26688	7.53347e-34	48	674	4	50	58	0.074184	0.0860534
GF_11260	GF_2740	4.5254e-34	50	674	5	50	64	0.074184	0.0949555
GF_13692	GF_5466	6.516e-24	78	674	20	84	161	0.124629	0.238872
GF_13692	GF_5648	6.74721e-34	65	674	9	84	74	0.124629	0.109792
GF_13692	GF_5699	7.21556e-24	67	674	15	84	120	0.124629	0.178042
GF_13692	GF_5811	1.69545e-47	84	674	11	84	85	0.124629	0.126113
GF_13692	GF_5812	1.69545e-47	84	674	11	84	85	0.124629	0.126113
GF_13692	GF_5820	2.32338e-34	64	674	9	84	70	0.124629	0.103858
GF_13692	GF_5979	4.60244e-26	76	674	18	84	141	0.124629	0.209199
GF_13692	GF_6030	3.65819e-32	68	674	11	84	88	0.124629	0.130564
GF_13692	GF_6067	3.61015e-38	84	674	14	84	114	0.124629	0.169139
GF_13692	GF_6088	1.43493e-25	70	674	15	84	122	0.124629	0.181009
GF_13692	GF_6139	1.08305e-29	66	674	11	84	91	0.124629	0.135015
GF_13692	GF_6161	3.30173e-24	62	674	13	84	101	0.124629	0.149852
GF_13692	GF_6212	1.03499e-34	64	674	9	84	69	0.124629	0.102374
GF_13692	GF_6247	6.41164e-35	65	674	9	84	71	0.124629	0.105341
GF_10015	GF_8283	7.69215e-21	349	674	231	402	387	0.596439	0.574184
GF_13692	GF_6388	3.03924e-33	62	674	8	84	68	0.124629	0.10089
GF_27261	GF_3876	1.93333e-32	358	674	210	388	364	0.575668	0.540059
GF_11260	GF_320	5.0271e-35	50	674	5	50	61	0.074184	0.0905045
GF_13692	GF_6946	3.11717e-34	65	674	9	84	73	0.124629	0.108309
GF_13692	GF_6948	1.69545e-47	84	674	11	84	85	0.124629	0.126113
GF_13692	GF_7015	1.35823e-28	70	674	13	84	108	0.124629	0.160237
GF_13692	GF_7147	6.557e-36	68	674	9	84	76	0.124629	0.11276
GF_13692	GF_7242	3.11717e-34	65	674	9	84	73	0.124629	0.108309
GF_13692	GF_7267	5.58988e-25	76	674	18	84	147	0.124629	0.218101
GF_13692	GF_7268	6.74721e-34	65	674	9	84	74	0.124629	0.109792
GF_11260	GF_3464	2.52946e-33	49	674	5	50	63	0.074184	0.0934718
GF_13692	GF_7340	2.3555e-31	66	674	11	84	85	0.124629	0.126113
GF_11260	GF_3507	3.56807e-25	42	674	5	50	67	0.074184	0.0994065
GF_13692	GF_7408	6.41164e-35	65	674	9	84	71	0.124629	0.105341
GF_11260	GF_3584	6.05453e-26	37	674	3	50	46	0.074184	0.0682493
GF_13692	GF_7514	1.91061e-21	76	674	21	84	169	0.124629	0.250742
GF_13692	GF_7545	7.05242e-32	68	674	11	84	89	0.124629	0.132047
GF_13692	GF_7575	1.08294e-36	70	674	10	84	79	0.124629	0.117211
GF_13692	GF_7660	6.41164e-35	65	674	9	84	71	0.124629	0.105341
GF_13692	GF_7748	3.94924e-24	57	674	11	84	85	0.124629	0.126113
GF_11260	GF_3839	1.82048e-34	44	674	3	50	44	0.074184	0.0652819
GF_13692	GF_7921	2.42e-32	61	674	8	84	68	0.124629	0.10089
GF_13692	GF_8	2.52117e-39	82	674	13	84	104	0.124629	0.154303
GF_13692	GF_8012	4.76382e-22	77	674	21	84	169	0.124629	0.250742
GF_13692	GF_8071	6.7141e-33	62	674	9	84	69	0.124629	0.102374
GF_13692	GF_8085	2.34693e-29	71	674	13	84	108	0.124629	0.160237
GF_13692	GF_8105	1.82134e-25	77	674	18	84	148	0.124629	0.219585
GF_13692	GF_8329	5.58988e-25	76	674	18	84	147	0.124629	0.218101
GF_13692	GF_8375	1.9878e-24	77	674	19	84	154	0.124629	0.228487
GF_13692	GF_8398	2.99604e-26	76	674	17	84	140	0.124629	0.207715
GF_11260	GF_4242	3.34825e-33	48	674	4	50	60	0.074184	0.0890208
GF_11260	GF_4333	4.94735e-36	50	674	4	50	58	0.074184	0.0860534
GF_13692	GF_9314	1.45574e-24	68	674	15	84	120	0.124629	0.178042
GF_13692	GF_969	4.96305e-37	70	674	10	84	78	0.124629	0.115727
GF_13692	GF_9972	1.46338e-22	67	674	16	84	127	0.124629	0.188427
GF_11260	GF_4658	4.23422e-37	48	674	4	50	49	0.074184	0.0727003
GF_10015	GF_9864	1.80582e-25	340	674	210	402	352	0.596439	0.522255
GF_10015	GF_9865	3.63803e-22	311	674	193	402	323	0.596439	0.479228
GF_11260	GF_4948	4.62913e-26	38	674	4	50	49	0.074184	0.0727003
GF_11260	GF_5184	2.43979e-36	49	674	4	50	54	0.074184	0.0801187
GF_13693	GF_13697	6.52983e-47	79	674	9	79	79	0.117211	0.117211
GF_13693	GF_13698	3.27037e-41	70	674	8	79	71	0.117211	0.105341
GF_13693	GF_13700	6.52983e-47	79	674	9	79	79	0.117211	0.117211
GF_13693	GF_13706	1.26547e-40	69	674	8	79	70	0.117211	0.103858
GF_13693	GF_13708	9.99006e-46	77	674	9	79	77	0.117211	0.114243
GF_13693	GF_13710	2.70711e-34	69	674	10	79	89	0.117211	0.132047
GF_13693	GF_13711	1.67431e-37	68	674	9	79	76	0.117211	0.11276
GF_13693	GF_13712	9.99006e-46	77	674	9	79	77	0.117211	0.114243
GF_13693	GF_13713	1.34532e-41	70	674	8	79	70	0.117211	0.103858
GF_13693	GF_13717	1.12174e-28	79	674	17	79	147	0.117211	0.218101
GF_13693	GF_13718	2.70711e-34	69	674	10	79	89	0.117211	0.132047
GF_13693	GF_13720	7.77165e-40	67	674	8	79	67	0.117211	0.0994065
GF_13693	GF_13721	7.77165e-40	67	674	8	79	67	0.117211	0.0994065
GF_13693	GF_13722	9.99006e-46	77	674	9	79	77	0.117211	0.114243
GF_13693	GF_13723	7.84027e-41	70	674	8	79	72	0.117211	0.106825
GF_13693	GF_13725	3.27037e-41	70	674	8	79	71	0.117211	0.105341
GF_13693	GF_13726	3.27037e-41	70	674	8	79	71	0.117211	0.105341
GF_13693	GF_13727	2.01284e-40	68	674	8	79	68	0.117211	0.10089
GF_13693	GF_13768	9.28387e-30	51	674	6	79	53	0.117211	0.078635
GF_13693	GF_13775	9.70019e-22	67	674	16	79	140	0.117211	0.207715
GF_13693	GF_13780	6.52983e-47	79	674	9	79	79	0.117211	0.117211
GF_13693	GF_13803	3.27037e-41	70	674	8	79	71	0.117211	0.105341
GF_13693	GF_13849	1.00852e-31	65	674	10	79	86	0.117211	0.127596
GF_13693	GF_14019	5.09997e-21	43	674	7	79	58	0.117211	0.0860534
GF_11260	GF_5414	5.04922e-32	46	674	4	50	57	0.074184	0.0845697
GF_13693	GF_1421	3.02441e-34	60	674	8	79	64	0.117211	0.0949555
GF_10016	GF_10403	6.14554e-23	338	674	215	348	416	0.51632	0.617211
GF_13693	GF_14503	7.21039e-25	77	674	19	79	161	0.117211	0.238872
GF_13693	GF_14915	2.31087e-25	78	674	19	79	162	0.117211	0.240356
GF_13693	GF_14930	7.37181e-26	79	674	19	79	163	0.117211	0.24184
GF_13693	GF_14941	1.58334e-25	78	674	19	79	161	0.117211	0.238872
GF_13693	GF_15350	6.52983e-47	79	674	9	79	79	0.117211	0.117211
GF_13693	GF_15482	4.89079e-40	68	674	8	79	69	0.117211	0.102374
GF_13693	GF_15485	8.09475e-32	69	674	11	79	98	0.117211	0.145401
GF_13693	GF_15508	1.02904e-26	78	674	18	79	154	0.117211	0.228487
GF_13693	GF_16248	1.44094e-43	74	674	9	79	75	0.117211	0.111276
GF_13693	GF_16249	1.44094e-43	74	674	9	79	75	0.117211	0.111276
GF_13693	GF_16252	5.92216e-44	74	674	9	79	74	0.117211	0.109792
GF_13693	GF_16570	6.32456e-40	75	674	10	79	88	0.117211	0.130564
GF_13693	GF_16706	9.74165e-23	67	674	16	79	134	0.117211	0.198813
GF_13693	GF_1673	8.89635e-29	70	674	13	79	114	0.117211	0.169139
GF_13693	GF_1683	1.07626e-25	79	674	19	79	164	0.117211	0.243323
GF_13693	GF_16855	4.57364e-22	67	674	16	79	138	0.117211	0.204748
GF_13693	GF_1688	3.03249e-40	69	674	8	79	71	0.117211	0.105341
GF_13693	GF_1700	7.53957e-36	68	674	9	79	81	0.117211	0.120178
GF_11260	GF_6016	2.20332e-34	50	674	5	50	63	0.074184	0.0934718
GF_11260	GF_6017	3.49855e-34	48	674	4	50	57	0.074184	0.0845697
GF_13693	GF_1730	1.00872e-43	78	674	10	79	85	0.117211	0.126113
GF_13693	GF_1759	2.23273e-36	70	674	10	79	85	0.117211	0.126113
GF_13693	GF_1764	1.92692e-29	79	674	17	79	143	0.117211	0.212166
GF_13693	GF_1773	7.36563e-26	78	674	19	79	159	0.117211	0.235905
GF_13693	GF_18161	6.14633e-32	59	674	8	79	68	0.117211	0.10089
GF_13693	GF_1820	6.27314e-22	70	674	18	79	151	0.117211	0.224036
GF_13693	GF_18216	1.00852e-31	65	674	10	79	86	0.117211	0.127596
GF_13693	GF_18258	1.30869e-38	77	674	11	79	98	0.117211	0.145401
GF_13693	GF_1827	2.23273e-36	70	674	10	79	85	0.117211	0.126113
GF_13693	GF_1845	8.80691e-21	79	674	23	79	198	0.117211	0.293769
GF_13693	GF_1849	2.23273e-36	70	674	10	79	85	0.117211	0.126113
GF_13693	GF_19009	8.89635e-29	70	674	13	79	114	0.117211	0.169139
GF_13693	GF_19104	1.17149e-39	68	674	8	79	70	0.117211	0.103858
GF_11260	GF_6299	7.36517e-38	49	674	4	50	50	0.074184	0.074184
GF_13693	GF_197	9.97395e-21	70	674	19	79	159	0.117211	0.235905
GF_13693	GF_2019	1.26725e-26	66	674	13	79	110	0.117211	0.163205
GF_13693	GF_2045	1.72626e-28	79	674	17	79	148	0.117211	0.219585
GF_13693	GF_2057	1.6318e-39	77	674	11	79	95	0.117211	0.14095
GF_13693	GF_20600	1.34532e-41	70	674	8	79	70	0.117211	0.103858
GF_13693	GF_20629	3.27037e-41	70	674	8	79	71	0.117211	0.105341
GF_13693	GF_20780	2.81211e-24	60	674	12	79	100	0.117211	0.148368
GF_13693	GF_20916	1.48346e-38	68	674	9	79	73	0.117211	0.108309
GF_13693	GF_20978	5.6872e-28	78	674	17	79	147	0.117211	0.218101
GF_13693	GF_21098	2.23273e-36	70	674	10	79	85	0.117211	0.126113
GF_13693	GF_21341	9.99006e-46	77	674	9	79	77	0.117211	0.114243
GF_13693	GF_2141	1.21429e-21	78	674	22	79	187	0.117211	0.277448
GF_13693	GF_2178	9.46926e-30	59	674	9	79	75	0.117211	0.111276
GF_13693	GF_21794	2.07442e-37	69	674	9	79	79	0.117211	0.117211
GF_13693	GF_21797	3.27037e-41	70	674	8	79	71	0.117211	0.105341
GF_13693	GF_21804	1.85436e-40	70	674	9	79	73	0.117211	0.108309
GF_13693	GF_21864	3.27037e-41	70	674	8	79	71	0.117211	0.105341
GF_13693	GF_22090	8.80691e-21	79	674	23	79	198	0.117211	0.293769
GF_13693	GF_22122	4.89079e-40	68	674	8	79	69	0.117211	0.102374
GF_13693	GF_223	2.12832e-23	74	674	19	79	158	0.117211	0.234421
GF_13693	GF_2234	2.3034e-43	73	674	9	79	73	0.117211	0.108309
GF_13693	GF_22769	9.99006e-46	77	674	9	79	77	0.117211	0.114243
GF_11260	GF_696	5.17664e-29	44	674	4	50	60	0.074184	0.0890208
GF_13693	GF_23577	1.55032e-33	60	674	8	79	66	0.117211	0.0979228
GF_11260	GF_7044	1.26608e-35	49	674	4	50	56	0.074184	0.0830861
GF_11260	GF_707	5.11371e-33	49	674	5	50	64	0.074184	0.0949555
GF_11260	GF_712	7.98917e-35	45	674	3	50	46	0.074184	0.0682493
GF_13693	GF_24170	1.19982e-26	74	674	16	79	139	0.117211	0.206231
GF_13693	GF_24945	1.72626e-28	79	674	17	79	148	0.117211	0.219585
GF_13693	GF_24952	1.60227e-23	79	674	21	79	178	0.117211	0.264095
GF_13693	GF_2512	2.30905e-31	78	674	15	79	130	0.117211	0.192878
GF_11260	GF_7389	1.3328e-34	49	674	4	50	59	0.074184	0.0875371
GF_13693	GF_25426	1.72626e-28	79	674	17	79	148	0.117211	0.219585
GF_13693	GF_2595	7.70985e-27	66	674	13	79	109	0.117211	0.161721
GF_13693	GF_2611	1.16304e-37	70	674	9	79	81	0.117211	0.120178
GF_13693	GF_2619	1.56668e-25	79	674	19	79	165	0.117211	0.244807
GF_13693	GF_2622	2.12853e-27	79	674	18	79	154	0.117211	0.228487
GF_13693	GF_2624	2.23273e-36	70	674	10	79	85	0.117211	0.126113
GF_13693	GF_2626	5.20065e-37	70	674	10	79	83	0.117211	0.123145
GF_13693	GF_2659	9.98022e-28	66	674	12	79	105	0.117211	0.155786
GF_13693	GF_2663	1.30869e-38	77	674	11	79	98	0.117211	0.145401
GF_13693	GF_2688	2.23273e-36	70	674	10	79	85	0.117211	0.126113
GF_13693	GF_27076	6.55718e-23	67	674	16	79	133	0.117211	0.197329
GF_13693	GF_2723	9.70019e-22	67	674	16	79	140	0.117211	0.207715
GF_13693	GF_27230	3.61485e-29	60	674	9	79	80	0.117211	0.118694
GF_13693	GF_2752	1.72626e-28	79	674	17	79	148	0.117211	0.219585
GF_4298	GF_432	5.97846e-41	102	674	20	102	132	0.151335	0.195846
GF_13693	GF_2770	5.00054e-26	78	674	19	79	158	0.117211	0.234421
GF_13693	GF_27753	1.72626e-28	79	674	17	79	148	0.117211	0.219585
GF_13693	GF_2777	2.23273e-36	70	674	10	79	85	0.117211	0.126113
GF_13693	GF_28272	4.1432e-25	67	674	14	79	121	0.117211	0.179525
GF_13693	GF_2829	3.66661e-37	68	674	9	79	77	0.117211	0.114243
GF_13693	GF_2877	2.03825e-26	71	674	15	79	129	0.117211	0.191395
GF_13693	GF_2899	1.6318e-39	77	674	11	79	95	0.117211	0.14095
GF_11260	GF_7752	7.53347e-34	48	674	4	50	58	0.074184	0.0860534
GF_13693	GF_2964	7.37181e-26	79	674	19	79	163	0.117211	0.24184
GF_13693	GF_2969	8.80691e-21	79	674	23	79	198	0.117211	0.293769
GF_13693	GF_3013	2.48179e-22	78	674	21	79	182	0.117211	0.27003
GF_13693	GF_3014	1.52073e-44	75	674	9	79	75	0.117211	0.111276
GF_13693	GF_3027	1.26725e-26	66	674	13	79	110	0.117211	0.163205
GF_13693	GF_304	1.79574e-33	79	674	15	79	124	0.117211	0.183976
GF_13693	GF_3053	5.33456e-29	70	674	13	79	113	0.117211	0.167656
GF_13693	GF_3089	1.53527e-26	78	674	18	79	155	0.117211	0.22997
GF_13693	GF_3113	8.89635e-29	70	674	13	79	114	0.117211	0.169139
GF_13693	GF_3121	6.55718e-23	67	674	16	79	133	0.117211	0.197329
GF_13693	GF_3123	3.67482e-23	61	674	13	79	109	0.117211	0.161721
GF_13693	GF_3128	4.99762e-38	78	674	12	79	103	0.117211	0.152819
GF_13693	GF_3222	9.78585e-30	60	674	9	79	78	0.117211	0.115727
GF_13693	GF_3230	3.27037e-41	70	674	8	79	71	0.117211	0.105341
GF_13693	GF_3348	2.23273e-36	70	674	10	79	85	0.117211	0.126113
GF_13693	GF_3382	5.33456e-29	70	674	13	79	113	0.117211	0.167656
GF_13693	GF_3392	8.04216e-22	72	674	19	79	160	0.117211	0.237389
GF_13693	GF_3428	8.89635e-29	70	674	13	79	114	0.117211	0.169139
GF_11260	GF_8427	2.81649e-35	49	674	4	50	57	0.074184	0.0845697
GF_13693	GF_3439	1.07659e-31	77	674	15	79	125	0.117211	0.18546
GF_13693	GF_3446	3.03249e-40	69	674	8	79	71	0.117211	0.105341
GF_13693	GF_3458	2.32917e-31	70	674	12	79	103	0.117211	0.152819
GF_27261	GF_6768	1.48652e-30	371	674	226	388	392	0.575668	0.581602
GF_13693	GF_352	2.24156e-32	58	674	8	79	64	0.117211	0.0949555
GF_13693	GF_3540	1.44185e-22	67	674	16	79	135	0.117211	0.200297
GF_13693	GF_3555	3.27037e-41	70	674	8	79	71	0.117211	0.105341
GF_13693	GF_3654	1.7074e-27	58	674	9	79	80	0.117211	0.118694
GF_13693	GF_3714	6.80592e-39	78	674	12	79	100	0.117211	0.148368
GF_13693	GF_3728	7.37181e-26	79	674	19	79	163	0.117211	0.24184
GF_13693	GF_3730	6.52133e-30	70	674	13	79	109	0.117211	0.161721
GF_13693	GF_3805	8.75146e-39	69	674	9	79	75	0.117211	0.111276
GF_13693	GF_384	9.7163e-22	66	674	16	79	136	0.117211	0.20178
GF_13693	GF_3853	5.00054e-26	78	674	19	79	158	0.117211	0.234421
GF_13693	GF_4045	2.9203e-21	67	674	17	79	143	0.117211	0.212166
GF_13693	GF_4140	7.82869e-33	77	674	14	79	120	0.117211	0.178042
GF_13693	GF_4239	3.22339e-37	79	674	13	79	109	0.117211	0.161721
GF_13693	GF_428	8.47158e-36	69	674	10	79	84	0.117211	0.124629
GF_13693	GF_4288	2.23273e-36	70	674	10	79	85	0.117211	0.126113
GF_13693	GF_4292	6.67809e-23	78	674	21	79	178	0.117211	0.264095
GF_13693	GF_4322	1.72626e-28	79	674	17	79	148	0.117211	0.219585
GF_13693	GF_4345	3.27037e-41	70	674	8	79	71	0.117211	0.105341
GF_13693	GF_4349	1.30869e-38	77	674	11	79	98	0.117211	0.145401
GF_13693	GF_4382	2.23273e-36	70	674	10	79	85	0.117211	0.126113
GF_13693	GF_4394	2.23273e-36	70	674	10	79	85	0.117211	0.126113
GF_13693	GF_4414	4.68441e-29	79	674	17	79	145	0.117211	0.215134
GF_13693	GF_4447	2.23273e-36	70	674	10	79	85	0.117211	0.126113
GF_13693	GF_4451	6.52983e-47	79	674	9	79	79	0.117211	0.117211
GF_13693	GF_4479	1.57419e-26	79	674	19	79	159	0.117211	0.235905
GF_13693	GF_4510	4.44193e-42	74	674	9	79	79	0.117211	0.117211
GF_13693	GF_4515	3.22339e-37	79	674	13	79	109	0.117211	0.161721
GF_13693	GF_4536	1.7818e-31	79	674	16	79	133	0.117211	0.197329
GF_13693	GF_4599	3.13961e-23	79	674	21	79	180	0.117211	0.267062
GF_13693	GF_4614	2.23273e-36	70	674	10	79	85	0.117211	0.126113
GF_13693	GF_4626	1.44994e-25	62	674	12	79	101	0.117211	0.149852
GF_13693	GF_4636	1.40366e-24	79	674	20	79	171	0.117211	0.253709
GF_13693	GF_4724	2.01284e-40	68	674	8	79	68	0.117211	0.10089
GF_13693	GF_4725	9.74165e-23	67	674	16	79	134	0.117211	0.198813
GF_11260	GF_964	8.78682e-32	42	674	3	50	45	0.074184	0.0667656
GF_13693	GF_4745	1.08294e-36	70	674	10	79	84	0.117211	0.124629
GF_13693	GF_4760	3.43423e-37	78	674	12	79	106	0.117211	0.15727
GF_13693	GF_4772	7.84027e-41	70	674	8	79	72	0.117211	0.106825
GF_13693	GF_4777	8.89635e-29	70	674	13	79	114	0.117211	0.169139
GF_13693	GF_4809	1.57419e-26	79	674	19	79	159	0.117211	0.235905
GF_13693	GF_4815	3.27037e-41	70	674	8	79	71	0.117211	0.105341
GF_13693	GF_4836	6.52983e-47	79	674	9	79	79	0.117211	0.117211
GF_13693	GF_4850	3.27037e-41	70	674	8	79	71	0.117211	0.105341
GF_13693	GF_4864	8.89635e-29	70	674	13	79	114	0.117211	0.169139
GF_13693	GF_4918	9.30603e-23	78	674	21	79	179	0.117211	0.265579
GF_13693	GF_4923	8.89635e-29	70	674	13	79	114	0.117211	0.169139
GF_13693	GF_4944	6.67233e-22	67	674	16	79	139	0.117211	0.206231
GF_13693	GF_4965	8.89635e-29	70	674	13	79	114	0.117211	0.169139
GF_13693	GF_4979	2.12621e-22	67	674	16	79	136	0.117211	0.20178
GF_13693	GF_4995	2.04229e-34	79	674	14	79	120	0.117211	0.178042
GF_13693	GF_4997	3.27037e-41	70	674	8	79	71	0.117211	0.105341
GF_13693	GF_5036	1.6318e-39	77	674	11	79	95	0.117211	0.14095
GF_13693	GF_5060	3.27037e-41	70	674	8	79	71	0.117211	0.105341
GF_13693	GF_5070	3.09806e-25	63	674	12	79	106	0.117211	0.15727
GF_13693	GF_5071	2.55569e-46	78	674	9	79	78	0.117211	0.115727
GF_13693	GF_5115	1.9805e-33	61	674	8	79	69	0.117211	0.102374
GF_13693	GF_515	5.92554e-35	67	674	9	79	81	0.117211	0.120178
GF_13693	GF_5169	2.54701e-38	79	674	12	79	105	0.117211	0.155786
GF_13693	GF_5178	5.84755e-45	77	674	9	79	79	0.117211	0.117211
GF_13693	GF_5223	3.50377e-31	74	674	14	79	117	0.117211	0.173591
GF_13693	GF_5256	4.27086e-40	78	674	11	79	96	0.117211	0.142433
GF_13693	GF_5265	8.89635e-29	70	674	13	79	114	0.117211	0.169139
GF_13693	GF_5296	6.52983e-47	79	674	9	79	79	0.117211	0.117211
GF_13693	GF_5297	3.22339e-37	79	674	13	79	109	0.117211	0.161721
GF_10016	GF_1637	2.68613e-24	342	674	215	348	416	0.51632	0.617211
GF_13693	GF_5305	5.75525e-22	79	674	22	79	189	0.117211	0.280415
GF_13693	GF_5319	4.19775e-26	63	674	12	79	102	0.117211	0.151335
GF_11265	GF_11266	4.40402e-51	134	674	28	141	134	0.209199	0.198813
GF_11265	GF_11268	1.38812e-47	127	674	27	141	129	0.209199	0.191395
GF_13693	GF_5466	3.42749e-26	79	674	19	79	161	0.117211	0.238872
GF_11265	GF_11314	4.40402e-51	134	674	28	141	134	0.209199	0.198813
GF_11265	GF_11327	1.75113e-51	135	674	28	141	135	0.209199	0.200297
GF_11265	GF_11329	2.26719e-50	134	674	28	141	136	0.209199	0.20178
GF_11265	GF_11331	4.40402e-51	134	674	28	141	134	0.209199	0.198813
GF_11265	GF_11333	1.75113e-51	135	674	28	141	135	0.209199	0.200297
GF_11265	GF_11437	1.75113e-51	135	674	28	141	135	0.209199	0.200297
GF_11265	GF_11447	8.72123e-23	107	674	37	141	176	0.209199	0.261128
GF_13693	GF_5648	4.32856e-40	70	674	9	79	74	0.117211	0.109792
GF_13693	GF_5699	9.33745e-27	69	674	14	79	120	0.117211	0.178042
GF_13693	GF_5811	2.23273e-36	70	674	10	79	85	0.117211	0.126113
GF_13693	GF_5812	2.23273e-36	70	674	10	79	85	0.117211	0.126113
GF_13693	GF_5820	1.26547e-40	69	674	8	79	70	0.117211	0.103858
GF_13693	GF_5979	2.79844e-26	74	674	17	79	141	0.117211	0.209199
GF_11265	GF_1160	1.75113e-51	135	674	28	141	135	0.209199	0.200297
GF_13693	GF_6030	7.73125e-41	76	674	10	79	88	0.117211	0.130564
GF_11265	GF_11766	3.30884e-21	86	674	27	141	127	0.209199	0.188427
GF_13693	GF_6067	8.89635e-29	70	674	13	79	114	0.117211	0.169139
GF_13693	GF_6088	3.75315e-33	78	674	14	79	122	0.117211	0.181009
GF_13693	GF_6139	4.4539e-38	74	674	11	79	91	0.117211	0.135015
GF_13693	GF_6161	1.44994e-25	62	674	12	79	101	0.117211	0.149852
GF_11265	GF_12286	7.82015e-21	60	674	14	141	66	0.209199	0.0979228
GF_13693	GF_6212	5.20693e-41	69	674	8	79	69	0.117211	0.102374
GF_13693	GF_6247	3.27037e-41	70	674	8	79	71	0.117211	0.105341
GF_11265	GF_12351	2.45311e-23	66	674	15	141	71	0.209199	0.105341
GF_4298	GF_615	2.19848e-26	55	674	9	102	58	0.151335	0.0860534
GF_13693	GF_6388	2.01284e-40	68	674	8	79	68	0.117211	0.10089
GF_13693	GF_6452	5.09599e-22	61	674	13	79	115	0.117211	0.170623
GF_13693	GF_6593	3.13961e-23	79	674	21	79	180	0.117211	0.267062
GF_11265	GF_12881	3.22798e-21	66	674	16	141	78	0.209199	0.115727
GF_13693	GF_6904	4.39694e-23	67	674	15	79	132	0.117211	0.195846
GF_13693	GF_6946	2.3034e-43	73	674	9	79	73	0.117211	0.108309
GF_13693	GF_6948	2.23273e-36	70	674	10	79	85	0.117211	0.126113
GF_13693	GF_7015	1.19857e-36	78	674	13	79	108	0.117211	0.160237
GF_11265	GF_13289	1.74034e-49	130	674	27	141	130	0.209199	0.192878
GF_11265	GF_13550	4.99559e-24	67	674	15	141	71	0.209199	0.105341
GF_11265	GF_13551	2.70183e-23	65	674	14	141	69	0.209199	0.102374
GF_11265	GF_13552	3.66846e-22	61	674	13	141	64	0.209199	0.0949555
GF_11265	GF_13558	1.36041e-22	69	674	17	141	80	0.209199	0.118694
GF_11265	GF_13579	4.99559e-24	67	674	15	141	71	0.209199	0.105341
GF_11265	GF_13580	4.99559e-24	67	674	15	141	71	0.209199	0.105341
GF_11265	GF_13581	5.62773e-22	64	674	15	141	71	0.209199	0.105341
GF_11265	GF_13586	1.66501e-21	66	674	16	141	77	0.209199	0.114243
GF_11265	GF_13590	1.40538e-21	67	674	17	141	79	0.209199	0.117211
GF_11265	GF_13591	1.45545e-22	63	674	14	141	67	0.209199	0.0994065
GF_11265	GF_13593	8.49278e-22	66	674	16	141	76	0.209199	0.11276
GF_11265	GF_13594	1.40538e-21	67	674	17	141	79	0.209199	0.117211
GF_11265	GF_13595	1.40538e-21	67	674	17	141	79	0.209199	0.117211
GF_11265	GF_13599	4.99559e-24	67	674	15	141	71	0.209199	0.105341
GF_11265	GF_13603	1.40538e-21	67	674	17	141	79	0.209199	0.117211
GF_11265	GF_13608	1.2642e-23	65	674	14	141	68	0.209199	0.10089
GF_27261	GF_825	2.59866e-30	371	674	226	388	393	0.575668	0.583086
GF_11265	GF_13610	7.40472e-21	65	674	16	141	77	0.209199	0.114243
GF_11265	GF_13613	1.58287e-22	62	674	14	141	65	0.209199	0.0964392
GF_11265	GF_13615	2.33315e-24	67	674	15	141	70	0.209199	0.103858
GF_11265	GF_13616	1.40538e-21	67	674	17	141	79	0.209199	0.117211
GF_11265	GF_13620	6.35111e-22	63	674	14	141	69	0.209199	0.102374
GF_11265	GF_13623	2.33315e-24	67	674	15	141	70	0.209199	0.103858
GF_11265	GF_13625	2.45311e-23	66	674	15	141	71	0.209199	0.105341
GF_11265	GF_13627	4.5364e-24	68	674	15	141	73	0.209199	0.108309
GF_11265	GF_13637	2.18552e-25	67	674	14	141	67	0.209199	0.0994065
GF_11265	GF_13638	4.50068e-21	64	674	15	141	74	0.209199	0.109792
GF_11265	GF_13640	1.40538e-21	67	674	17	141	79	0.209199	0.117211
GF_11265	GF_13643	4.99559e-24	67	674	15	141	71	0.209199	0.105341
GF_11265	GF_13647	1.40538e-21	67	674	17	141	79	0.209199	0.117211
GF_11265	GF_13648	4.53306e-23	67	674	15	141	74	0.209199	0.109792
GF_11265	GF_13649	1.18485e-22	65	674	15	141	71	0.209199	0.105341
GF_11265	GF_13651	4.99559e-24	67	674	15	141	71	0.209199	0.105341
GF_11265	GF_13652	3.22798e-21	66	674	16	141	78	0.209199	0.115727
GF_11265	GF_13657	1.16236e-23	66	674	15	141	70	0.209199	0.103858
GF_11265	GF_13658	1.16236e-23	66	674	15	141	70	0.209199	0.103858
GF_11265	GF_13659	2.33315e-24	67	674	15	141	70	0.209199	0.103858
GF_11265	GF_13661	1.40538e-21	67	674	17	141	79	0.209199	0.117211
GF_11265	GF_13662	1.96479e-21	59	674	13	141	62	0.209199	0.0919881
GF_13693	GF_7147	3.70096e-44	75	674	9	79	76	0.117211	0.11276
GF_11265	GF_13670	2.33315e-24	67	674	15	141	70	0.209199	0.103858
GF_11265	GF_13672	4.99559e-24	67	674	15	141	71	0.209199	0.105341
GF_11265	GF_13673	3.22798e-21	66	674	16	141	78	0.209199	0.115727
GF_11265	GF_13677	1.40538e-21	67	674	17	141	79	0.209199	0.117211
GF_11265	GF_13680	1.40538e-21	67	674	17	141	79	0.209199	0.117211
GF_11265	GF_13682	7.80946e-22	61	674	14	141	65	0.209199	0.0964392
GF_13693	GF_7185	4.39694e-23	67	674	15	79	132	0.117211	0.195846
GF_11265	GF_13689	1.40538e-21	67	674	17	141	79	0.209199	0.117211
GF_11265	GF_13690	5.43365e-24	66	674	14	141	69	0.209199	0.102374
GF_11265	GF_13693	1.40538e-21	67	674	17	141	79	0.209199	0.117211
GF_11265	GF_13697	1.40538e-21	67	674	17	141	79	0.209199	0.117211
GF_11265	GF_13698	4.99559e-24	67	674	15	141	71	0.209199	0.105341
GF_11265	GF_13700	1.40538e-21	67	674	17	141	79	0.209199	0.117211
GF_11265	GF_13706	1.16236e-23	66	674	15	141	70	0.209199	0.103858
GF_11265	GF_13708	1.66501e-21	66	674	16	141	77	0.209199	0.114243
GF_11265	GF_13712	1.66501e-21	66	674	16	141	77	0.209199	0.114243
GF_11265	GF_13713	2.33315e-24	67	674	15	141	70	0.209199	0.103858
GF_13693	GF_7242	1.85436e-40	70	674	9	79	73	0.117211	0.108309
GF_11265	GF_13720	2.18552e-25	67	674	14	141	67	0.209199	0.0994065
GF_13693	GF_7267	1.12174e-28	79	674	17	79	147	0.117211	0.218101
GF_13693	GF_7268	3.8493e-39	69	674	9	79	74	0.117211	0.109792
GF_13693	GF_7340	2.23273e-36	70	674	10	79	85	0.117211	0.126113
GF_13693	GF_7408	3.27037e-41	70	674	8	79	71	0.117211	0.105341
GF_11265	GF_13721	2.18552e-25	67	674	14	141	67	0.209199	0.0994065
GF_11265	GF_13722	1.66501e-21	66	674	16	141	77	0.209199	0.114243
GF_11265	GF_13723	1.05545e-23	67	674	15	141	72	0.209199	0.106825
GF_11265	GF_13725	4.99559e-24	67	674	15	141	71	0.209199	0.105341
GF_11265	GF_13726	4.99559e-24	67	674	15	141	71	0.209199	0.105341
GF_11265	GF_13727	1.46811e-21	62	674	14	141	68	0.209199	0.10089
GF_11265	GF_13775	1.70841e-53	140	674	29	141	140	0.209199	0.207715
GF_11265	GF_13780	1.40538e-21	67	674	17	141	79	0.209199	0.117211
GF_11265	GF_13803	4.99559e-24	67	674	15	141	71	0.209199	0.105341
GF_11265	GF_1421	1.80631e-21	60	674	13	141	64	0.209199	0.0949555
GF_13693	GF_7514	1.30181e-23	77	674	20	79	169	0.117211	0.250742
GF_13693	GF_7545	1.64446e-40	76	674	10	79	89	0.117211	0.132047
GF_13693	GF_7575	6.52983e-47	79	674	9	79	79	0.117211	0.117211
GF_13693	GF_7660	3.27037e-41	70	674	8	79	71	0.117211	0.105341
GF_11265	GF_15350	1.40538e-21	67	674	17	141	79	0.209199	0.117211
GF_11265	GF_15482	1.32112e-22	64	674	14	141	69	0.209199	0.102374
GF_13693	GF_7748	1.30882e-24	56	674	10	79	85	0.117211	0.126113
GF_13693	GF_7921	7.52037e-33	60	674	8	79	68	0.117211	0.10089
GF_10016	GF_2317	1.20698e-23	230	674	121	348	235	0.51632	0.348665
GF_13693	GF_8	1.6108e-29	68	674	12	79	104	0.117211	0.154303
GF_13693	GF_8012	6.83449e-25	79	674	20	79	169	0.117211	0.250742
GF_13693	GF_8071	4.89079e-40	68	674	8	79	69	0.117211	0.102374
GF_13693	GF_8085	1.72671e-37	79	674	13	79	108	0.117211	0.160237
GF_13693	GF_8105	1.72626e-28	79	674	17	79	148	0.117211	0.219585
GF_11265	GF_16706	4.40402e-51	134	674	28	141	134	0.209199	0.198813
GF_13693	GF_8162	9.74165e-23	67	674	16	79	134	0.117211	0.198813
GF_11265	GF_16855	1.09271e-52	138	674	29	141	138	0.209199	0.204748
GF_11265	GF_1688	4.99559e-24	67	674	15	141	71	0.209199	0.105341
GF_13693	GF_8329	5.6872e-28	78	674	17	79	147	0.117211	0.218101
GF_13693	GF_8375	1.02904e-26	78	674	18	79	154	0.117211	0.228487
GF_13693	GF_8398	1.83586e-26	74	674	16	79	140	0.117211	0.207715
GF_13693	GF_8411	1.44185e-22	67	674	16	79	135	0.117211	0.200297
GF_11265	GF_1811	1.35221e-21	92	674	29	141	141	0.209199	0.209199
GF_10016	GF_2515	4.96076e-22	329	674	209	348	405	0.51632	0.60089
GF_11265	GF_1820	3.17343e-21	95	674	32	141	151	0.209199	0.224036
GF_11265	GF_19104	2.74464e-22	64	674	15	141	70	0.209199	0.103858
GF_13693	GF_880	2.9203e-21	67	674	17	79	143	0.117211	0.212166
GF_11265	GF_20629	2.628e-21	63	674	15	141	71	0.209199	0.105341
GF_11265	GF_20720	3.97623e-21	87	674	27	141	130	0.209199	0.192878
GF_6697	GF_727	3.15641e-22	222	674	118	298	267	0.442136	0.396142
GF_11265	GF_20916	4.5364e-24	68	674	15	141	73	0.209199	0.108309
GF_13693	GF_9314	7.82869e-33	77	674	14	79	120	0.117211	0.178042
GF_11265	GF_21341	7.40472e-21	65	674	16	141	77	0.209199	0.114243
GF_11265	GF_21794	3.13899e-22	68	674	17	141	79	0.209199	0.117211
GF_11265	GF_21797	4.99559e-24	67	674	15	141	71	0.209199	0.105341
GF_11265	GF_21804	2.20118e-23	67	674	15	141	73	0.209199	0.108309
GF_11265	GF_21864	4.99559e-24	67	674	15	141	71	0.209199	0.105341
GF_11265	GF_220	3.26562e-22	92	674	29	141	138	0.209199	0.204748
GF_11265	GF_22122	2.70183e-23	65	674	14	141	69	0.209199	0.102374
GF_6697	GF_765	1.43052e-22	233	674	126	298	285	0.442136	0.422849
GF_11265	GF_22769	7.40472e-21	65	674	16	141	77	0.209199	0.114243
GF_13693	GF_969	2.55569e-46	78	674	9	79	78	0.117211	0.115727
GF_11265	GF_23577	2.65196e-24	65	674	14	141	66	0.209199	0.0979228
GF_13693	GF_9972	9.55776e-30	75	674	15	79	127	0.117211	0.188427
GF_13693	GF_9974	3.61552e-21	79	674	23	79	195	0.117211	0.289318
GF_1938	GF_723	2.20301e-21	183	674	90	228	266	0.338279	0.394659
GF_6697	GF_8394	7.19174e-26	231	674	118	298	266	0.442136	0.394659
GF_6697	GF_8464	3.75842e-26	296	674	170	298	384	0.442136	0.569733
GF_11265	GF_2611	1.28639e-23	71	674	17	141	81	0.209199	0.120178
GF_6697	GF_9075	1.50544e-26	235	674	119	298	270	0.442136	0.400593
GF_6697	GF_9076	2.22903e-26	234	674	119	298	269	0.442136	0.39911
GF_6697	GF_9077	1.0157e-26	236	674	120	298	271	0.442136	0.402077
GF_6697	GF_9078	1.50544e-26	235	674	119	298	270	0.442136	0.400593
GF_6697	GF_9079	4.6094e-27	238	674	121	298	273	0.442136	0.405045
GF_6697	GF_9080	4.6094e-27	238	674	121	298	273	0.442136	0.405045
GF_11265	GF_27076	1.10623e-50	133	674	28	141	133	0.209199	0.197329
GF_11265	GF_2723	1.70841e-53	140	674	29	141	140	0.209199	0.207715
GF_11265	GF_274	5.07714e-38	135	674	38	141	180	0.209199	0.267062
GF_11265	GF_28272	6.34778e-46	121	674	25	141	121	0.209199	0.179525
GF_6697	GF_9960	2.28704e-24	226	674	117	298	264	0.442136	0.391691
GF_11265	GF_3121	1.10623e-50	133	674	28	141	133	0.209199	0.197329
GF_11265	GF_3222	1.55311e-24	71	674	16	141	78	0.209199	0.115727
GF_11265	GF_3230	2.628e-21	63	674	15	141	71	0.209199	0.105341
GF_10016	GF_4558	1.63219e-21	256	674	147	348	285	0.51632	0.422849
GF_11265	GF_3446	1.18485e-22	65	674	15	141	71	0.209199	0.105341
GF_11265	GF_3458	1.92936e-26	85	674	22	141	103	0.209199	0.152819
GF_11265	GF_3540	1.75113e-51	135	674	28	141	135	0.209199	0.200297
GF_11265	GF_3555	4.99559e-24	67	674	15	141	71	0.209199	0.105341
GF_10016	GF_4841	2.08723e-23	257	674	144	348	278	0.51632	0.412463
GF_10016	GF_4882	3.65277e-23	250	674	138	348	268	0.51632	0.397626
GF_11265	GF_3805	4.28251e-22	66	674	16	141	75	0.209199	0.111276
GF_13697	GF_13698	3.27037e-41	70	674	8	79	71	0.117211	0.105341
GF_13697	GF_13700	6.52983e-47	79	674	9	79	79	0.117211	0.117211
GF_13697	GF_13706	1.26547e-40	69	674	8	79	70	0.117211	0.103858
GF_13697	GF_13708	9.99006e-46	77	674	9	79	77	0.117211	0.114243
GF_13697	GF_13710	2.70711e-34	69	674	10	79	89	0.117211	0.132047
GF_13697	GF_13711	1.67431e-37	68	674	9	79	76	0.117211	0.11276
GF_13697	GF_13712	9.99006e-46	77	674	9	79	77	0.117211	0.114243
GF_13697	GF_13713	1.34532e-41	70	674	8	79	70	0.117211	0.103858
GF_13697	GF_13717	1.12174e-28	79	674	17	79	147	0.117211	0.218101
GF_13697	GF_13718	2.70711e-34	69	674	10	79	89	0.117211	0.132047
GF_13697	GF_13720	7.77165e-40	67	674	8	79	67	0.117211	0.0994065
GF_13697	GF_13721	7.77165e-40	67	674	8	79	67	0.117211	0.0994065
GF_13697	GF_13722	9.99006e-46	77	674	9	79	77	0.117211	0.114243
GF_13697	GF_13723	7.84027e-41	70	674	8	79	72	0.117211	0.106825
GF_13697	GF_13725	3.27037e-41	70	674	8	79	71	0.117211	0.105341
GF_13697	GF_13726	3.27037e-41	70	674	8	79	71	0.117211	0.105341
GF_13697	GF_13727	2.01284e-40	68	674	8	79	68	0.117211	0.10089
GF_13697	GF_13768	9.28387e-30	51	674	6	79	53	0.117211	0.078635
GF_13697	GF_13775	9.70019e-22	67	674	16	79	140	0.117211	0.207715
GF_13697	GF_13780	6.52983e-47	79	674	9	79	79	0.117211	0.117211
GF_13697	GF_13803	3.27037e-41	70	674	8	79	71	0.117211	0.105341
GF_13697	GF_13849	1.00852e-31	65	674	10	79	86	0.117211	0.127596
GF_13697	GF_14019	5.09997e-21	43	674	7	79	58	0.117211	0.0860534
GF_13697	GF_1421	3.02441e-34	60	674	8	79	64	0.117211	0.0949555
GF_13697	GF_14503	7.21039e-25	77	674	19	79	161	0.117211	0.238872
GF_13697	GF_14915	2.31087e-25	78	674	19	79	162	0.117211	0.240356
GF_13697	GF_14930	7.37181e-26	79	674	19	79	163	0.117211	0.24184
GF_13697	GF_14941	1.58334e-25	78	674	19	79	161	0.117211	0.238872
GF_11265	GF_4345	4.99559e-24	67	674	15	141	71	0.209199	0.105341
GF_13697	GF_15350	6.52983e-47	79	674	9	79	79	0.117211	0.117211
GF_13697	GF_15482	4.89079e-40	68	674	8	79	69	0.117211	0.102374
GF_11265	GF_4451	1.40538e-21	67	674	17	141	79	0.209199	0.117211
GF_13697	GF_15485	8.09475e-32	69	674	11	79	98	0.117211	0.145401
GF_13697	GF_15508	1.02904e-26	78	674	18	79	154	0.117211	0.228487
GF_11265	GF_4510	6.19033e-21	66	674	17	141	79	0.209199	0.117211
GF_10016	GF_7229	2.62576e-24	346	674	218	348	423	0.51632	0.627596
GF_10016	GF_727	9.05247e-27	259	674	138	348	267	0.51632	0.396142
GF_13697	GF_16248	1.44094e-43	74	674	9	79	75	0.117211	0.111276
GF_13697	GF_16249	1.44094e-43	74	674	9	79	75	0.117211	0.111276
GF_13697	GF_16252	5.92216e-44	74	674	9	79	74	0.117211	0.109792
GF_11265	GF_4626	1.16708e-27	86	674	21	141	101	0.209199	0.149852
GF_11265	GF_4724	1.2642e-23	65	674	14	141	68	0.209199	0.10089
GF_11265	GF_4725	4.40402e-51	134	674	28	141	134	0.209199	0.198813
GF_11265	GF_4772	1.05545e-23	67	674	15	141	72	0.209199	0.106825
GF_11265	GF_4815	4.99559e-24	67	674	15	141	71	0.209199	0.105341
GF_13697	GF_16570	6.32456e-40	75	674	10	79	88	0.117211	0.130564
GF_13697	GF_16706	9.74165e-23	67	674	16	79	134	0.117211	0.198813
GF_13697	GF_1673	8.89635e-29	70	674	13	79	114	0.117211	0.169139
GF_13697	GF_1683	1.07626e-25	79	674	19	79	164	0.117211	0.243323
GF_13697	GF_16855	4.57364e-22	67	674	16	79	138	0.117211	0.204748
GF_13697	GF_1688	3.03249e-40	69	674	8	79	71	0.117211	0.105341
GF_13697	GF_1700	7.53957e-36	68	674	9	79	81	0.117211	0.120178
GF_11265	GF_4836	1.40538e-21	67	674	17	141	79	0.209199	0.117211
GF_11265	GF_4850	4.99559e-24	67	674	15	141	71	0.209199	0.105341
GF_13697	GF_1730	1.00872e-43	78	674	10	79	85	0.117211	0.126113
GF_11265	GF_4979	3.98904e-51	135	674	28	141	136	0.209199	0.20178
GF_11265	GF_4997	4.99559e-24	67	674	15	141	71	0.209199	0.105341
GF_11265	GF_5060	4.99559e-24	67	674	15	141	71	0.209199	0.105341
GF_11265	GF_5071	3.22798e-21	66	674	16	141	78	0.209199	0.115727
GF_13697	GF_1759	2.23273e-36	70	674	10	79	85	0.117211	0.126113
GF_13697	GF_1764	1.92692e-29	79	674	17	79	143	0.117211	0.212166
GF_13697	GF_1773	7.36563e-26	78	674	19	79	159	0.117211	0.235905
GF_11265	GF_5296	1.40538e-21	67	674	17	141	79	0.209199	0.117211
GF_13697	GF_18161	6.14633e-32	59	674	8	79	68	0.117211	0.10089
GF_13697	GF_1820	6.27314e-22	70	674	18	79	151	0.117211	0.224036
GF_13697	GF_18216	1.00852e-31	65	674	10	79	86	0.117211	0.127596
GF_13697	GF_18258	1.30869e-38	77	674	11	79	98	0.117211	0.145401
GF_13697	GF_1827	2.23273e-36	70	674	10	79	85	0.117211	0.126113
GF_13697	GF_1845	8.80691e-21	79	674	23	79	198	0.117211	0.293769
GF_13697	GF_1849	2.23273e-36	70	674	10	79	85	0.117211	0.126113
GF_11265	GF_5648	9.47247e-24	68	674	15	141	74	0.209199	0.109792
GF_11265	GF_5820	1.16236e-23	66	674	15	141	70	0.209199	0.103858
GF_13697	GF_19009	8.89635e-29	70	674	13	79	114	0.117211	0.169139
GF_13697	GF_19104	1.17149e-39	68	674	8	79	70	0.117211	0.103858
GF_13697	GF_197	9.97395e-21	70	674	19	79	159	0.117211	0.235905
GF_11265	GF_6161	1.16708e-27	86	674	21	141	101	0.209199	0.149852
GF_10016	GF_863	3.47207e-27	262	674	139	348	270	0.51632	0.400593
GF_11265	GF_6212	5.43365e-24	66	674	14	141	69	0.209199	0.102374
GF_11265	GF_6247	4.99559e-24	67	674	15	141	71	0.209199	0.105341
GF_11265	GF_6388	6.27399e-23	64	674	14	141	68	0.209199	0.10089
GF_13697	GF_2019	1.26725e-26	66	674	13	79	110	0.117211	0.163205
GF_13697	GF_2045	1.72626e-28	79	674	17	79	148	0.117211	0.219585
GF_13697	GF_2057	1.6318e-39	77	674	11	79	95	0.117211	0.14095
GF_13697	GF_20600	1.34532e-41	70	674	8	79	70	0.117211	0.103858
GF_13697	GF_20629	3.27037e-41	70	674	8	79	71	0.117211	0.105341
GF_11265	GF_6904	2.77527e-50	132	674	28	141	132	0.209199	0.195846
GF_13697	GF_20780	2.81211e-24	60	674	12	79	100	0.117211	0.148368
GF_13697	GF_20916	1.48346e-38	68	674	9	79	73	0.117211	0.108309
GF_13697	GF_20978	5.6872e-28	78	674	17	79	147	0.117211	0.218101
GF_13697	GF_21098	2.23273e-36	70	674	10	79	85	0.117211	0.126113
GF_13697	GF_21341	9.99006e-46	77	674	9	79	77	0.117211	0.114243
GF_13697	GF_2141	1.21429e-21	78	674	22	79	187	0.117211	0.277448
GF_11265	GF_7185	2.77527e-50	132	674	28	141	132	0.209199	0.195846
GF_13697	GF_2178	9.46926e-30	59	674	9	79	75	0.117211	0.111276
GF_13697	GF_21794	2.07442e-37	69	674	9	79	79	0.117211	0.117211
GF_13697	GF_21797	3.27037e-41	70	674	8	79	71	0.117211	0.105341
GF_13697	GF_21804	1.85436e-40	70	674	9	79	73	0.117211	0.108309
GF_13697	GF_21864	3.27037e-41	70	674	8	79	71	0.117211	0.105341
GF_11265	GF_7242	2.20118e-23	67	674	15	141	73	0.209199	0.108309
GF_13697	GF_22090	8.80691e-21	79	674	23	79	198	0.117211	0.293769
GF_13697	GF_22122	4.89079e-40	68	674	8	79	69	0.117211	0.102374
GF_11265	GF_7268	9.47247e-24	68	674	15	141	74	0.209199	0.109792
GF_13697	GF_223	2.12832e-23	74	674	19	79	158	0.117211	0.234421
GF_13697	GF_2234	2.3034e-43	73	674	9	79	73	0.117211	0.108309
GF_10016	GF_9866	3.41709e-27	276	674	151	348	292	0.51632	0.433234
GF_11265	GF_7408	4.99559e-24	67	674	15	141	71	0.209199	0.105341
GF_11265	GF_7575	1.40538e-21	67	674	17	141	79	0.209199	0.117211
GF_11265	GF_7660	1.00084e-24	68	674	15	141	71	0.209199	0.105341
GF_13697	GF_22769	9.99006e-46	77	674	9	79	77	0.117211	0.114243
GF_13697	GF_23577	1.55032e-33	60	674	8	79	66	0.117211	0.0979228
GF_11265	GF_7921	1.2642e-23	65	674	14	141	68	0.209199	0.10089
GF_13697	GF_24170	1.19982e-26	74	674	16	79	139	0.117211	0.206231
GF_11265	GF_8162	4.40402e-51	134	674	28	141	134	0.209199	0.198813
GF_13697	GF_24945	1.72626e-28	79	674	17	79	148	0.117211	0.219585
GF_13697	GF_24952	1.60227e-23	79	674	21	79	178	0.117211	0.264095
GF_13697	GF_2512	2.30905e-31	78	674	15	79	130	0.117211	0.192878
GF_11265	GF_8411	1.75113e-51	135	674	28	141	135	0.209199	0.200297
GF_13697	GF_25426	1.72626e-28	79	674	17	79	148	0.117211	0.219585
GF_13697	GF_2595	7.70985e-27	66	674	13	79	109	0.117211	0.161721
GF_13697	GF_2611	1.16304e-37	70	674	9	79	81	0.117211	0.120178
GF_13697	GF_2619	1.56668e-25	79	674	19	79	165	0.117211	0.244807
GF_13697	GF_2622	2.12853e-27	79	674	18	79	154	0.117211	0.228487
GF_13697	GF_2624	2.23273e-36	70	674	10	79	85	0.117211	0.126113
GF_13697	GF_2626	5.20065e-37	70	674	10	79	83	0.117211	0.123145
GF_13697	GF_2659	9.98022e-28	66	674	12	79	105	0.117211	0.155786
GF_13697	GF_2663	1.30869e-38	77	674	11	79	98	0.117211	0.145401
GF_13697	GF_2688	2.23273e-36	70	674	10	79	85	0.117211	0.126113
GF_13697	GF_27076	6.55718e-23	67	674	16	79	133	0.117211	0.197329
GF_13697	GF_2723	9.70019e-22	67	674	16	79	140	0.117211	0.207715
GF_13697	GF_27230	3.61485e-29	60	674	9	79	80	0.117211	0.118694
GF_13697	GF_2752	1.72626e-28	79	674	17	79	148	0.117211	0.219585
GF_13697	GF_2770	5.00054e-26	78	674	19	79	158	0.117211	0.234421
GF_13697	GF_27753	1.72626e-28	79	674	17	79	148	0.117211	0.219585
GF_13697	GF_2777	2.23273e-36	70	674	10	79	85	0.117211	0.126113
GF_13697	GF_28272	4.1432e-25	67	674	14	79	121	0.117211	0.179525
GF_13697	GF_2829	3.66661e-37	68	674	9	79	77	0.117211	0.114243
GF_1002	GF_1755	7.93645e-40	289	674	137	313	296	0.464392	0.439169
GF_13697	GF_2877	2.03825e-26	71	674	15	79	129	0.117211	0.191395
GF_13697	GF_2899	1.6318e-39	77	674	11	79	95	0.117211	0.14095
GF_13697	GF_2964	7.37181e-26	79	674	19	79	163	0.117211	0.24184
GF_13697	GF_2969	8.80691e-21	79	674	23	79	198	0.117211	0.293769
GF_11265	GF_969	3.22798e-21	66	674	16	141	78	0.209199	0.115727
GF_13697	GF_3013	2.48179e-22	78	674	21	79	182	0.117211	0.27003
GF_13697	GF_3014	1.52073e-44	75	674	9	79	75	0.117211	0.111276
GF_13697	GF_3027	1.26725e-26	66	674	13	79	110	0.117211	0.163205
GF_13697	GF_304	1.79574e-33	79	674	15	79	124	0.117211	0.183976
GF_13697	GF_3053	5.33456e-29	70	674	13	79	113	0.117211	0.167656
GF_13697	GF_3089	1.53527e-26	78	674	18	79	155	0.117211	0.22997
GF_13697	GF_3113	8.89635e-29	70	674	13	79	114	0.117211	0.169139
GF_13697	GF_3121	6.55718e-23	67	674	16	79	133	0.117211	0.197329
GF_13697	GF_3123	3.67482e-23	61	674	13	79	109	0.117211	0.161721
GF_13697	GF_3128	4.99762e-38	78	674	12	79	103	0.117211	0.152819
GF_13697	GF_3222	9.78585e-30	60	674	9	79	78	0.117211	0.115727
GF_13697	GF_3230	3.27037e-41	70	674	8	79	71	0.117211	0.105341
GF_11266	GF_11268	3.88289e-49	126	674	26	134	129	0.198813	0.191395
GF_13697	GF_3348	2.23273e-36	70	674	10	79	85	0.117211	0.126113
GF_13697	GF_3382	5.33456e-29	70	674	13	79	113	0.117211	0.167656
GF_11266	GF_11314	1.51556e-53	134	674	27	134	134	0.198813	0.198813
GF_11266	GF_11327	3.48243e-53	134	674	27	134	135	0.198813	0.200297
GF_11266	GF_11329	4.71618e-52	133	674	27	134	136	0.198813	0.20178
GF_11266	GF_11331	1.51556e-53	134	674	27	134	134	0.198813	0.198813
GF_11266	GF_11333	3.48243e-53	134	674	27	134	135	0.198813	0.200297
GF_13697	GF_3392	8.04216e-22	72	674	19	79	160	0.117211	0.237389
GF_11266	GF_11437	3.48243e-53	134	674	27	134	135	0.198813	0.200297
GF_11266	GF_11447	1.8624e-24	107	674	35	134	176	0.198813	0.261128
GF_13697	GF_3428	8.89635e-29	70	674	13	79	114	0.117211	0.169139
GF_13697	GF_3439	1.07659e-31	77	674	15	79	125	0.117211	0.18546
GF_13697	GF_3446	3.03249e-40	69	674	8	79	71	0.117211	0.105341
GF_13697	GF_3458	2.32917e-31	70	674	12	79	103	0.117211	0.152819
GF_11266	GF_1160	3.48243e-53	134	674	27	134	135	0.198813	0.200297
GF_13697	GF_352	2.24156e-32	58	674	8	79	64	0.117211	0.0949555
GF_13697	GF_3540	1.44185e-22	67	674	16	79	135	0.117211	0.200297
GF_13697	GF_3555	3.27037e-41	70	674	8	79	71	0.117211	0.105341
GF_11266	GF_11766	1.88759e-21	84	674	25	134	127	0.198813	0.188427
GF_11266	GF_12286	6.87569e-22	60	674	13	134	66	0.198813	0.0979228
GF_11266	GF_12351	1.65895e-24	66	674	14	134	71	0.198813	0.105341
GF_13697	GF_3654	1.7074e-27	58	674	9	79	80	0.117211	0.118694
GF_13697	GF_3714	6.80592e-39	78	674	12	79	100	0.117211	0.148368
GF_13697	GF_3728	7.37181e-26	79	674	19	79	163	0.117211	0.24184
GF_13697	GF_3730	6.52133e-30	70	674	13	79	109	0.117211	0.161721
GF_13697	GF_3805	8.75146e-39	69	674	9	79	75	0.117211	0.111276
GF_13697	GF_384	9.7163e-22	66	674	16	79	136	0.117211	0.20178
GF_13697	GF_3853	5.00054e-26	78	674	19	79	158	0.117211	0.234421
GF_11266	GF_12881	2.33418e-22	66	674	16	134	78	0.198813	0.115727
GF_11266	GF_13289	4.27942e-51	129	674	26	134	130	0.198813	0.192878
GF_11266	GF_13550	3.20785e-25	67	674	14	134	71	0.198813	0.105341
GF_11266	GF_13551	1.8878e-24	65	674	14	134	69	0.198813	0.102374
GF_11266	GF_13552	3.00487e-23	61	674	13	134	64	0.198813	0.0949555
GF_11266	GF_13558	8.58218e-24	69	674	16	134	80	0.198813	0.118694
GF_11266	GF_13579	3.20785e-25	67	674	14	134	71	0.198813	0.105341
GF_11266	GF_13580	3.20785e-25	67	674	14	134	71	0.198813	0.105341
GF_11266	GF_13581	4.22099e-23	64	674	14	134	71	0.198813	0.105341
GF_11266	GF_13584	4.82127e-21	94	674	31	134	157	0.198813	0.232938
GF_11266	GF_13586	1.1925e-22	66	674	15	134	77	0.198813	0.114243
GF_11266	GF_13590	9.74165e-23	67	674	16	134	79	0.198813	0.117211
GF_11266	GF_13591	1.10642e-23	63	674	13	134	67	0.198813	0.0994065
GF_11266	GF_13593	6.02466e-23	66	674	15	134	76	0.198813	0.11276
GF_11266	GF_13594	9.74165e-23	67	674	16	134	79	0.198813	0.117211
GF_11266	GF_13595	9.74165e-23	67	674	16	134	79	0.198813	0.117211
GF_11266	GF_13599	3.20785e-25	67	674	14	134	71	0.198813	0.105341
GF_11266	GF_13603	9.74165e-23	67	674	16	134	79	0.198813	0.117211
GF_11266	GF_13608	8.74909e-25	65	674	14	134	68	0.198813	0.10089
GF_11266	GF_13610	5.58549e-22	65	674	15	134	77	0.198813	0.114243
GF_11266	GF_13613	1.2431e-23	62	674	13	134	65	0.198813	0.0964392
GF_11266	GF_13615	1.48398e-25	67	674	14	134	70	0.198813	0.103858
GF_11266	GF_13616	9.74165e-23	67	674	16	134	79	0.198813	0.117211
GF_11266	GF_13620	4.92136e-23	63	674	14	134	69	0.198813	0.102374
GF_11266	GF_13623	1.48398e-25	67	674	14	134	70	0.198813	0.103858
GF_11266	GF_13625	1.65895e-24	66	674	14	134	71	0.198813	0.105341
GF_11266	GF_13627	2.81922e-25	68	674	15	134	73	0.198813	0.108309
GF_11266	GF_13637	1.35089e-26	67	674	13	134	67	0.198813	0.0994065
GF_11266	GF_13638	3.47409e-22	64	674	15	134	74	0.198813	0.109792
GF_11266	GF_13640	9.74165e-23	67	674	16	134	79	0.198813	0.117211
GF_11266	GF_13643	3.20785e-25	67	674	14	134	71	0.198813	0.105341
GF_11266	GF_13647	9.74165e-23	67	674	16	134	79	0.198813	0.117211
GF_11266	GF_13648	2.99543e-24	67	674	15	134	74	0.198813	0.109792
GF_13697	GF_4045	2.9203e-21	67	674	17	79	143	0.117211	0.212166
GF_11266	GF_13649	8.4385e-24	65	674	14	134	71	0.198813	0.105341
GF_11266	GF_13651	3.20785e-25	67	674	14	134	71	0.198813	0.105341
GF_11266	GF_13652	2.33418e-22	66	674	16	134	78	0.198813	0.115727
GF_11266	GF_13657	7.78588e-25	66	674	14	134	70	0.198813	0.103858
GF_11266	GF_13658	7.78588e-25	66	674	14	134	70	0.198813	0.103858
GF_11266	GF_13659	1.48398e-25	67	674	14	134	70	0.198813	0.103858
GF_11266	GF_13661	9.74165e-23	67	674	16	134	79	0.198813	0.117211
GF_11266	GF_13662	1.7506e-22	59	674	12	134	62	0.198813	0.0919881
GF_13697	GF_4140	7.82869e-33	77	674	14	79	120	0.117211	0.178042
GF_11266	GF_13670	1.48398e-25	67	674	14	134	70	0.198813	0.103858
GF_11266	GF_13672	3.20785e-25	67	674	14	134	71	0.198813	0.105341
GF_11266	GF_13673	2.33418e-22	66	674	16	134	78	0.198813	0.115727
GF_11266	GF_13677	9.74165e-23	67	674	16	134	79	0.198813	0.117211
GF_11266	GF_13680	9.74165e-23	67	674	16	134	79	0.198813	0.117211
GF_11266	GF_13682	6.45835e-23	61	674	13	134	65	0.198813	0.0964392
GF_11266	GF_13689	9.74165e-23	67	674	16	134	79	0.198813	0.117211
GF_11266	GF_13690	3.60507e-25	66	674	14	134	69	0.198813	0.102374
GF_11266	GF_13693	9.74165e-23	67	674	16	134	79	0.198813	0.117211
GF_11266	GF_13697	9.74165e-23	67	674	16	134	79	0.198813	0.117211
GF_11266	GF_13698	3.20785e-25	67	674	14	134	71	0.198813	0.105341
GF_11266	GF_13700	9.74165e-23	67	674	16	134	79	0.198813	0.117211
GF_11266	GF_13706	7.78588e-25	66	674	14	134	70	0.198813	0.103858
GF_11266	GF_13708	1.1925e-22	66	674	15	134	77	0.198813	0.114243
GF_11266	GF_13711	1.33479e-21	64	674	15	134	76	0.198813	0.11276
GF_11266	GF_13712	1.1925e-22	66	674	15	134	77	0.198813	0.114243
GF_11266	GF_13713	1.48398e-25	67	674	14	134	70	0.198813	0.103858
GF_11266	GF_13720	1.35089e-26	67	674	13	134	67	0.198813	0.0994065
GF_11266	GF_13721	1.35089e-26	67	674	13	134	67	0.198813	0.0994065
GF_11266	GF_13722	1.1925e-22	66	674	15	134	77	0.198813	0.114243
GF_11266	GF_13723	6.84242e-25	67	674	14	134	72	0.198813	0.106825
GF_11266	GF_13725	3.20785e-25	67	674	14	134	71	0.198813	0.105341
GF_11266	GF_13726	3.20785e-25	67	674	14	134	71	0.198813	0.105341
GF_11266	GF_13727	1.18657e-22	62	674	14	134	68	0.198813	0.10089
GF_11266	GF_13775	2.00051e-51	134	674	28	134	140	0.198813	0.207715
GF_11266	GF_13780	9.74165e-23	67	674	16	134	79	0.198813	0.117211
GF_11266	GF_13803	3.20785e-25	67	674	14	134	71	0.198813	0.105341
GF_13697	GF_4239	3.22339e-37	79	674	13	79	109	0.117211	0.161721
GF_13697	GF_428	8.47158e-36	69	674	10	79	84	0.117211	0.124629
GF_13697	GF_4288	2.23273e-36	70	674	10	79	85	0.117211	0.126113
GF_13697	GF_4292	6.67809e-23	78	674	21	79	178	0.117211	0.264095
GF_13697	GF_4322	1.72626e-28	79	674	17	79	148	0.117211	0.219585
GF_13697	GF_4345	3.27037e-41	70	674	8	79	71	0.117211	0.105341
GF_13697	GF_4349	1.30869e-38	77	674	11	79	98	0.117211	0.145401
GF_11266	GF_1421	1.55799e-22	60	674	13	134	64	0.198813	0.0949555
GF_13697	GF_4382	2.23273e-36	70	674	10	79	85	0.117211	0.126113
GF_13697	GF_4394	2.23273e-36	70	674	10	79	85	0.117211	0.126113
GF_13697	GF_4414	4.68441e-29	79	674	17	79	145	0.117211	0.215134
GF_13697	GF_4447	2.23273e-36	70	674	10	79	85	0.117211	0.126113
GF_13697	GF_4451	6.52983e-47	79	674	9	79	79	0.117211	0.117211
GF_13697	GF_4479	1.57419e-26	79	674	19	79	159	0.117211	0.235905
GF_13697	GF_4510	4.44193e-42	74	674	9	79	79	0.117211	0.117211
GF_13697	GF_4515	3.22339e-37	79	674	13	79	109	0.117211	0.161721
GF_13697	GF_4536	1.7818e-31	79	674	16	79	133	0.117211	0.197329
GF_13697	GF_4599	3.13961e-23	79	674	21	79	180	0.117211	0.267062
GF_13697	GF_4614	2.23273e-36	70	674	10	79	85	0.117211	0.126113
GF_13697	GF_4626	1.44994e-25	62	674	12	79	101	0.117211	0.149852
GF_13697	GF_4636	1.40366e-24	79	674	20	79	171	0.117211	0.253709
GF_11266	GF_15350	9.74165e-23	67	674	16	134	79	0.198813	0.117211
GF_11266	GF_15482	9.72103e-24	64	674	14	134	69	0.198813	0.102374
GF_13697	GF_4724	2.01284e-40	68	674	8	79	68	0.117211	0.10089
GF_11266	GF_16252	7.59216e-21	62	674	15	134	74	0.198813	0.109792
GF_13697	GF_4725	9.74165e-23	67	674	16	79	134	0.117211	0.198813
GF_13697	GF_4745	1.08294e-36	70	674	10	79	84	0.117211	0.124629
GF_13697	GF_4760	3.43423e-37	78	674	12	79	106	0.117211	0.15727
GF_13697	GF_4772	7.84027e-41	70	674	8	79	72	0.117211	0.106825
GF_13697	GF_4777	8.89635e-29	70	674	13	79	114	0.117211	0.169139
GF_13697	GF_4809	1.57419e-26	79	674	19	79	159	0.117211	0.235905
GF_13697	GF_4815	3.27037e-41	70	674	8	79	71	0.117211	0.105341
GF_11266	GF_16706	9.13842e-53	133	674	27	134	134	0.198813	0.198813
GF_13697	GF_4836	6.52983e-47	79	674	9	79	79	0.117211	0.117211
GF_13697	GF_4850	3.27037e-41	70	674	8	79	71	0.117211	0.105341
GF_11266	GF_16855	1.36997e-50	132	674	27	134	138	0.198813	0.204748
GF_13697	GF_4864	8.89635e-29	70	674	13	79	114	0.117211	0.169139
GF_11266	GF_1688	3.20785e-25	67	674	14	134	71	0.198813	0.105341
GF_13697	GF_4918	9.30603e-23	78	674	21	79	179	0.117211	0.265579
GF_13697	GF_4923	8.89635e-29	70	674	13	79	114	0.117211	0.169139
GF_13697	GF_4944	6.67233e-22	67	674	16	79	139	0.117211	0.206231
GF_13697	GF_4965	8.89635e-29	70	674	13	79	114	0.117211	0.169139
GF_13697	GF_4979	2.12621e-22	67	674	16	79	136	0.117211	0.20178
GF_13697	GF_4995	2.04229e-34	79	674	14	79	120	0.117211	0.178042
GF_13697	GF_4997	3.27037e-41	70	674	8	79	71	0.117211	0.105341
GF_13697	GF_5036	1.6318e-39	77	674	11	79	95	0.117211	0.14095
GF_11266	GF_1811	6.04335e-22	90	674	28	134	141	0.198813	0.209199
GF_11266	GF_1820	3.56689e-22	94	674	30	134	151	0.198813	0.224036
GF_13697	GF_5060	3.27037e-41	70	674	8	79	71	0.117211	0.105341
GF_13697	GF_5070	3.09806e-25	63	674	12	79	106	0.117211	0.15727
GF_13697	GF_5071	2.55569e-46	78	674	9	79	78	0.117211	0.115727
GF_13697	GF_5115	1.9805e-33	61	674	8	79	69	0.117211	0.102374
GF_13697	GF_515	5.92554e-35	67	674	9	79	81	0.117211	0.120178
GF_13697	GF_5169	2.54701e-38	79	674	12	79	105	0.117211	0.155786
GF_13697	GF_5178	5.84755e-45	77	674	9	79	79	0.117211	0.117211
GF_13697	GF_5223	3.50377e-31	74	674	14	79	117	0.117211	0.173591
GF_11266	GF_19104	2.03896e-23	64	674	14	134	70	0.198813	0.103858
GF_13697	GF_5256	4.27086e-40	78	674	11	79	96	0.117211	0.142433
GF_13697	GF_5265	8.89635e-29	70	674	13	79	114	0.117211	0.169139
GF_13697	GF_5296	6.52983e-47	79	674	9	79	79	0.117211	0.117211
GF_13697	GF_5297	3.22339e-37	79	674	13	79	109	0.117211	0.161721
GF_13697	GF_5305	5.75525e-22	79	674	22	79	189	0.117211	0.280415
GF_13697	GF_5319	4.19775e-26	63	674	12	79	102	0.117211	0.151335
GF_11266	GF_20629	2.07578e-22	63	674	14	134	71	0.198813	0.105341
GF_11266	GF_20720	2.16692e-21	85	674	26	134	130	0.198813	0.192878
GF_11266	GF_20916	2.81922e-25	68	674	15	134	73	0.198813	0.108309
GF_13697	GF_5466	3.42749e-26	79	674	19	79	161	0.117211	0.238872
GF_11266	GF_21341	5.58549e-22	65	674	15	134	77	0.198813	0.114243
GF_13697	GF_5648	4.32856e-40	70	674	9	79	74	0.117211	0.109792
GF_11266	GF_21794	2.06586e-23	68	674	16	134	79	0.198813	0.117211
GF_11266	GF_21797	3.20785e-25	67	674	14	134	71	0.198813	0.105341
GF_11266	GF_21804	1.4407e-24	67	674	15	134	73	0.198813	0.108309
GF_11266	GF_21864	3.20785e-25	67	674	14	134	71	0.198813	0.105341
GF_13697	GF_5699	9.33745e-27	69	674	14	79	120	0.117211	0.178042
GF_11266	GF_220	1.48284e-22	90	674	27	134	138	0.198813	0.204748
GF_11266	GF_22122	1.8878e-24	65	674	14	134	69	0.198813	0.102374
GF_13697	GF_5811	2.23273e-36	70	674	10	79	85	0.117211	0.126113
GF_13697	GF_5812	2.23273e-36	70	674	10	79	85	0.117211	0.126113
GF_13697	GF_5820	1.26547e-40	69	674	8	79	70	0.117211	0.103858
GF_11266	GF_22769	5.58549e-22	65	674	15	134	77	0.198813	0.114243
GF_13697	GF_5979	2.79844e-26	74	674	17	79	141	0.117211	0.209199
GF_11266	GF_23577	1.80062e-25	65	674	13	134	66	0.198813	0.0979228
GF_13697	GF_6030	7.73125e-41	76	674	10	79	88	0.117211	0.130564
GF_13697	GF_6067	8.89635e-29	70	674	13	79	114	0.117211	0.169139
GF_13697	GF_6088	3.75315e-33	78	674	14	79	122	0.117211	0.181009
GF_13697	GF_6139	4.4539e-38	74	674	11	79	91	0.117211	0.135015
GF_13697	GF_6161	1.44994e-25	62	674	12	79	101	0.117211	0.149852
GF_13697	GF_6212	5.20693e-41	69	674	8	79	69	0.117211	0.102374
GF_13697	GF_6247	3.27037e-41	70	674	8	79	71	0.117211	0.105341
GF_13697	GF_6388	2.01284e-40	68	674	8	79	68	0.117211	0.10089
GF_13697	GF_6452	5.09599e-22	61	674	13	79	115	0.117211	0.170623
GF_13697	GF_6593	3.13961e-23	79	674	21	79	180	0.117211	0.267062
GF_11266	GF_2611	7.38504e-25	71	674	16	134	81	0.198813	0.120178
GF_11266	GF_27076	2.39505e-52	132	674	26	134	133	0.198813	0.197329
GF_11266	GF_2723	2.00051e-51	134	674	28	134	140	0.198813	0.207715
GF_13697	GF_6904	4.39694e-23	67	674	15	79	132	0.117211	0.195846
GF_11266	GF_274	1.12286e-39	134	674	36	134	180	0.198813	0.267062
GF_13697	GF_6946	2.3034e-43	73	674	9	79	73	0.117211	0.108309
GF_13697	GF_6948	2.23273e-36	70	674	10	79	85	0.117211	0.126113
GF_13697	GF_7015	1.19857e-36	78	674	13	79	108	0.117211	0.160237
GF_11266	GF_28272	3.86231e-48	121	674	24	134	121	0.198813	0.179525
GF_11266	GF_2829	2.57269e-21	64	674	15	134	77	0.198813	0.114243
GF_13697	GF_7147	3.70096e-44	75	674	9	79	76	0.117211	0.11276
GF_13697	GF_7185	4.39694e-23	67	674	15	79	132	0.117211	0.195846
GF_13697	GF_7242	1.85436e-40	70	674	9	79	73	0.117211	0.108309
GF_13697	GF_7267	1.12174e-28	79	674	17	79	147	0.117211	0.218101
GF_13697	GF_7268	3.8493e-39	69	674	9	79	74	0.117211	0.109792
GF_13697	GF_7340	2.23273e-36	70	674	10	79	85	0.117211	0.126113
GF_11266	GF_3014	3.18553e-21	63	674	15	134	75	0.198813	0.111276
GF_13697	GF_7408	3.27037e-41	70	674	8	79	71	0.117211	0.105341
GF_11266	GF_3121	2.39505e-52	132	674	26	134	133	0.198813	0.197329
GF_13697	GF_7514	1.30181e-23	77	674	20	79	169	0.117211	0.250742
GF_13697	GF_7545	1.64446e-40	76	674	10	79	89	0.117211	0.132047
GF_13697	GF_7575	6.52983e-47	79	674	9	79	79	0.117211	0.117211
GF_13697	GF_7660	3.27037e-41	70	674	8	79	71	0.117211	0.105341
GF_11266	GF_3222	8.66477e-26	71	674	16	134	78	0.198813	0.115727
GF_11266	GF_3230	2.07578e-22	63	674	14	134	71	0.198813	0.105341
GF_13697	GF_7748	1.30882e-24	56	674	10	79	85	0.117211	0.126113
GF_13697	GF_7921	7.52037e-33	60	674	8	79	68	0.117211	0.10089
GF_13697	GF_8	1.6108e-29	68	674	12	79	104	0.117211	0.154303
GF_11266	GF_3446	8.4385e-24	65	674	14	134	71	0.198813	0.105341
GF_11266	GF_3458	6.58201e-28	85	674	20	134	103	0.198813	0.152819
GF_11266	GF_352	3.96715e-21	58	674	13	134	64	0.198813	0.0949555
GF_11266	GF_3540	3.48243e-53	134	674	27	134	135	0.198813	0.200297
GF_13697	GF_8012	6.83449e-25	79	674	20	79	169	0.117211	0.250742
GF_13697	GF_8071	4.89079e-40	68	674	8	79	69	0.117211	0.102374
GF_13697	GF_8085	1.72671e-37	79	674	13	79	108	0.117211	0.160237
GF_13697	GF_8105	1.72626e-28	79	674	17	79	148	0.117211	0.219585
GF_13697	GF_8162	9.74165e-23	67	674	16	79	134	0.117211	0.198813
GF_11266	GF_3555	3.20785e-25	67	674	14	134	71	0.198813	0.105341
GF_11266	GF_3805	3.00902e-23	66	674	15	134	75	0.198813	0.111276
GF_13697	GF_8329	5.6872e-28	78	674	17	79	147	0.117211	0.218101
GF_13697	GF_8375	1.02904e-26	78	674	18	79	154	0.117211	0.228487
GF_13697	GF_8398	1.83586e-26	74	674	16	79	140	0.117211	0.207715
GF_13697	GF_8411	1.44185e-22	67	674	16	79	135	0.117211	0.200297
GF_13697	GF_880	2.9203e-21	67	674	17	79	143	0.117211	0.212166
GF_11266	GF_4345	3.20785e-25	67	674	14	134	71	0.198813	0.105341
GF_13697	GF_9314	7.82869e-33	77	674	14	79	120	0.117211	0.178042
GF_11266	GF_4451	9.74165e-23	67	674	16	134	79	0.198813	0.117211
GF_11266	GF_4510	4.51938e-22	66	674	16	134	79	0.198813	0.117211
GF_11266	GF_4626	3.70773e-29	86	674	20	134	101	0.198813	0.149852
GF_13697	GF_969	2.55569e-46	78	674	9	79	78	0.117211	0.115727
GF_1003	GF_1019	2.76921e-22	55	674	11	132	55	0.195846	0.0816024
GF_11266	GF_4724	8.74909e-25	65	674	14	134	68	0.198813	0.10089
GF_11266	GF_4725	1.51556e-53	134	674	27	134	134	0.198813	0.198813
GF_11266	GF_4772	6.84242e-25	67	674	14	134	72	0.198813	0.106825
GF_11266	GF_4815	3.20785e-25	67	674	14	134	71	0.198813	0.105341
GF_11266	GF_4836	9.74165e-23	67	674	16	134	79	0.198813	0.117211
GF_13697	GF_9972	9.55776e-30	75	674	15	79	127	0.117211	0.188427
GF_13697	GF_9974	3.61552e-21	79	674	23	79	195	0.117211	0.289318
GF_11266	GF_4850	3.20785e-25	67	674	14	134	71	0.198813	0.105341
GF_11266	GF_4979	7.94289e-53	134	674	27	134	136	0.198813	0.20178
GF_11266	GF_4997	3.20785e-25	67	674	14	134	71	0.198813	0.105341
GF_11266	GF_5060	3.20785e-25	67	674	14	134	71	0.198813	0.105341
GF_11266	GF_5071	2.33418e-22	66	674	16	134	78	0.198813	0.115727
GF_11266	GF_5178	2.06227e-21	65	674	16	134	79	0.198813	0.117211
GF_11266	GF_5296	9.74165e-23	67	674	16	134	79	0.198813	0.117211
GF_1003	GF_11766	9.35017e-50	125	674	25	132	127	0.195846	0.188427
GF_1003	GF_12286	1.45391e-26	66	674	13	132	66	0.195846	0.0979228
GF_1003	GF_1232	2.76921e-22	55	674	11	132	55	0.195846	0.0816024
GF_1003	GF_12595	3.99062e-21	52	674	10	132	52	0.195846	0.0771513
GF_11266	GF_5648	5.94326e-25	68	674	15	134	74	0.198813	0.109792
GF_11266	GF_5820	7.78588e-25	66	674	14	134	70	0.198813	0.103858
GF_1003	GF_1286	7.32064e-52	130	674	26	132	132	0.195846	0.195846
GF_1003	GF_134	7.2712e-26	130	674	47	132	240	0.195846	0.356083
GF_11266	GF_6161	3.70773e-29	86	674	20	134	101	0.198813	0.149852
GF_11266	GF_6212	3.60507e-25	66	674	14	134	69	0.198813	0.102374
GF_11266	GF_6247	3.20785e-25	67	674	14	134	71	0.198813	0.105341
GF_11266	GF_6388	4.57256e-24	64	674	14	134	68	0.198813	0.10089
GF_6698	GF_6769	1.5088e-24	178	674	81	222	245	0.329377	0.363501
GF_1003	GF_1578	3.12674e-23	125	674	47	132	241	0.195846	0.357567
GF_6698	GF_699	8.71415e-44	214	674	78	222	238	0.329377	0.353116
GF_13698	GF_13700	3.27037e-41	70	674	8	71	79	0.105341	0.117211
GF_6698	GF_70	6.04828e-25	178	674	80	222	243	0.329377	0.360534
GF_13698	GF_13706	1.60325e-44	70	674	7	71	70	0.105341	0.103858
GF_13698	GF_13708	6.24015e-41	69	674	8	71	77	0.105341	0.114243
GF_13698	GF_13710	3.58551e-29	60	674	9	71	89	0.105341	0.132047
GF_13698	GF_13711	2.04547e-37	65	674	8	71	76	0.105341	0.11276
GF_6698	GF_7004	6.03531e-24	130	674	49	222	150	0.329377	0.222552
GF_13698	GF_13712	6.24015e-41	69	674	8	71	77	0.105341	0.114243
GF_13698	GF_13713	1.60325e-44	70	674	7	71	70	0.105341	0.103858
GF_13698	GF_13717	4.00591e-25	70	674	15	71	147	0.105341	0.218101
GF_13698	GF_13718	3.58551e-29	60	674	9	71	89	0.105341	0.132047
GF_13698	GF_13720	1.23923e-42	67	674	7	71	67	0.105341	0.0994065
GF_13698	GF_13721	1.23923e-42	67	674	7	71	67	0.105341	0.0994065
GF_13698	GF_13722	6.24015e-41	69	674	8	71	77	0.105341	0.114243
GF_6698	GF_7023	8.55364e-24	126	674	47	222	143	0.329377	0.212166
GF_13698	GF_13723	9.22663e-45	71	674	8	71	72	0.105341	0.106825
GF_13698	GF_13725	3.75432e-45	71	674	7	71	71	0.105341	0.105341
GF_13698	GF_13726	3.75432e-45	71	674	7	71	71	0.105341	0.105341
GF_13698	GF_13727	2.94653e-37	62	674	7	71	68	0.105341	0.10089
GF_13698	GF_13768	7.11522e-32	51	674	6	71	53	0.105341	0.078635
GF_13698	GF_13775	3.41057e-24	67	674	15	71	140	0.105341	0.207715
GF_13698	GF_13780	3.27037e-41	70	674	8	71	79	0.105341	0.117211
GF_6698	GF_7112	1.7723e-25	131	674	48	222	146	0.329377	0.216617
GF_6698	GF_717	2.63957e-21	131	674	54	222	163	0.329377	0.24184
GF_1003	GF_16070	1.05541e-25	130	674	47	132	241	0.195846	0.357567
GF_13698	GF_13803	3.75432e-45	71	674	7	71	71	0.105341	0.105341
GF_13698	GF_13849	1.45217e-26	56	674	9	71	86	0.105341	0.127596
GF_11266	GF_6904	6.26921e-52	131	674	26	134	132	0.198813	0.195846
GF_13698	GF_14019	9.74674e-23	43	674	6	71	58	0.105341	0.0860534
GF_6698	GF_7301	5.11628e-26	131	674	47	222	144	0.329377	0.21365
GF_11266	GF_6946	3.91306e-21	62	674	15	134	73	0.198813	0.108309
GF_13698	GF_1421	9.92325e-37	60	674	7	71	64	0.105341	0.0949555
GF_13698	GF_14503	1.23248e-21	68	674	17	71	161	0.105341	0.238872
GF_1003	GF_16868	1.04289e-52	132	674	26	132	134	0.195846	0.198813
GF_13698	GF_14915	3.87663e-22	69	674	17	71	162	0.105341	0.240356
GF_13698	GF_14930	1.21212e-22	70	674	17	71	163	0.105341	0.24184
GF_13698	GF_14941	6.17744e-23	70	674	17	71	161	0.105341	0.238872
GF_13698	GF_15350	3.27037e-41	70	674	8	71	79	0.105341	0.117211
GF_11266	GF_7147	1.33479e-21	64	674	15	134	76	0.198813	0.11276
GF_13698	GF_15482	7.36387e-42	67	674	7	71	69	0.105341	0.102374
GF_13698	GF_15485	1.0654e-33	68	674	10	71	98	0.105341	0.145401
GF_11266	GF_7185	1.04289e-52	132	674	26	134	132	0.198813	0.195846
GF_13698	GF_15508	2.52025e-23	69	674	16	71	154	0.105341	0.228487
GF_11266	GF_7242	1.4407e-24	67	674	15	134	73	0.198813	0.108309
GF_11266	GF_7268	5.94326e-25	68	674	15	134	74	0.198813	0.109792
GF_6698	GF_7505	2.62261e-21	130	674	53	222	161	0.329377	0.238872
GF_13698	GF_16248	9.50616e-38	65	674	8	71	75	0.105341	0.111276
GF_13698	GF_16249	9.50616e-38	65	674	8	71	75	0.105341	0.111276
GF_1003	GF_1811	8.26952e-46	126	674	28	132	141	0.195846	0.209199
GF_13698	GF_16252	4.3671e-38	65	674	8	71	74	0.105341	0.109792
GF_13698	GF_16570	1.15871e-34	66	674	9	71	88	0.105341	0.130564
GF_11266	GF_7340	4.46382e-21	67	674	17	134	85	0.198813	0.126113
GF_6698	GF_7515	3.95641e-45	220	674	81	222	245	0.329377	0.363501
GF_1003	GF_1893	6.77776e-51	126	674	25	132	126	0.195846	0.186944
GF_13698	GF_16706	3.20785e-25	67	674	14	71	134	0.105341	0.198813
GF_13698	GF_1673	1.55081e-27	65	674	12	71	114	0.105341	0.169139
GF_11266	GF_7408	3.20785e-25	67	674	14	134	71	0.198813	0.105341
GF_13698	GF_1683	1.69116e-22	70	674	17	71	164	0.105341	0.243323
GF_13698	GF_16855	1.57331e-24	67	674	15	71	138	0.105341	0.204748
GF_13698	GF_1688	3.93928e-44	70	674	7	71	71	0.105341	0.105341
GF_6698	GF_759	1.47463e-21	127	674	51	222	154	0.329377	0.228487
GF_13698	GF_1700	8.01293e-36	65	674	9	71	81	0.105341	0.120178
GF_2727	GF_9505	4.60796e-21	390	674	269	437	415	0.648368	0.615727
GF_13698	GF_1730	2.69088e-38	69	674	9	71	85	0.105341	0.126113
GF_13698	GF_1759	1.25859e-34	65	674	9	71	85	0.105341	0.126113
GF_13698	GF_1764	8.48828e-26	70	674	15	71	143	0.105341	0.212166
GF_13698	GF_1773	1.42014e-22	69	674	17	71	159	0.105341	0.235905
GF_13698	GF_18161	2.3453e-34	59	674	7	71	68	0.105341	0.10089
GF_13698	GF_1820	3.91892e-21	65	674	16	71	151	0.105341	0.224036
GF_13698	GF_18216	2.13817e-27	57	674	9	71	86	0.105341	0.127596
GF_11266	GF_7575	9.74165e-23	67	674	16	134	79	0.198813	0.117211
GF_13698	GF_18258	1.45184e-34	69	674	10	71	98	0.105341	0.145401
GF_13698	GF_1827	1.25859e-34	65	674	9	71	85	0.105341	0.126113
GF_13698	GF_1849	1.25859e-34	65	674	9	71	85	0.105341	0.126113
GF_11266	GF_7660	6.10239e-26	68	674	14	134	71	0.198813	0.105341
GF_6698	GF_7717	6.81331e-25	125	674	45	222	137	0.329377	0.203264
GF_13698	GF_19009	1.55081e-27	65	674	12	71	114	0.105341	0.169139
GF_13698	GF_19104	1.75718e-41	67	674	7	71	70	0.105341	0.103858
GF_1003	GF_20720	2.00541e-46	122	674	25	132	130	0.195846	0.192878
GF_11266	GF_7921	8.74909e-25	65	674	14	134	68	0.198813	0.10089
GF_6698	GF_7909	2.29319e-25	112	674	37	222	112	0.329377	0.166172
GF_6698	GF_7987	2.30433e-41	222	674	87	222	263	0.329377	0.390208
GF_13698	GF_2019	1.59642e-24	60	674	12	71	110	0.105341	0.163205
GF_13698	GF_2045	5.85589e-25	70	674	16	71	148	0.105341	0.219585
GF_13698	GF_2057	2.25555e-35	69	674	10	71	95	0.105341	0.14095
GF_13698	GF_20600	1.57645e-37	63	674	7	71	70	0.105341	0.103858
GF_1003	GF_220	2.88712e-48	128	674	27	132	138	0.195846	0.204748
GF_13698	GF_20629	3.74634e-38	64	674	7	71	71	0.105341	0.105341
GF_11266	GF_8162	9.13842e-53	133	674	27	134	134	0.198813	0.198813
GF_6698	GF_8111	4.42415e-21	131	674	54	222	164	0.329377	0.243323
GF_13698	GF_20780	2.173e-27	61	674	11	71	100	0.105341	0.148368
GF_13698	GF_20916	2.26497e-41	68	674	8	71	73	0.105341	0.108309
GF_13698	GF_20978	1.97883e-24	69	674	15	71	147	0.105341	0.218101
GF_13698	GF_21098	1.25859e-34	65	674	9	71	85	0.105341	0.126113
GF_13698	GF_21341	5.84395e-40	68	674	8	71	77	0.105341	0.114243
GF_11266	GF_8411	3.48243e-53	134	674	27	134	135	0.198813	0.200297
GF_6698	GF_821	1.74793e-28	128	674	43	222	130	0.329377	0.192878
GF_6698	GF_824	8.19906e-30	131	674	43	222	131	0.329377	0.194362
GF_6698	GF_826	5.603e-24	115	674	40	222	122	0.329377	0.181009
GF_6698	GF_8260	2.59732e-21	129	674	52	222	159	0.329377	0.235905
GF_13698	GF_2178	3.89832e-32	59	674	8	71	75	0.105341	0.111276
GF_13698	GF_21794	3.27037e-41	70	674	8	71	79	0.105341	0.117211
GF_13698	GF_21797	3.75432e-45	71	674	7	71	71	0.105341	0.105341
GF_13698	GF_21804	2.23667e-44	71	674	8	71	73	0.105341	0.108309
GF_13698	GF_21864	3.75432e-45	71	674	7	71	71	0.105341	0.105341
GF_1003	GF_23947	1.24694e-48	124	674	25	132	128	0.195846	0.189911
GF_13698	GF_22122	6.83793e-44	69	674	7	71	69	0.105341	0.102374
GF_13698	GF_2234	1.83416e-37	64	674	8	71	73	0.105341	0.108309
GF_6698	GF_827	1.10002e-33	218	674	95	222	287	0.329377	0.425816
GF_6698	GF_830	1.09029e-24	131	674	49	222	149	0.329377	0.221068
GF_6698	GF_838	3.30458e-24	173	674	78	222	236	0.329377	0.350148
GF_13698	GF_22769	5.84395e-40	68	674	8	71	77	0.105341	0.114243
GF_1003	GF_249	1.9181e-24	130	674	49	132	249	0.195846	0.369436
GF_13698	GF_23577	5.19794e-36	60	674	7	71	66	0.105341	0.0979228
GF_6698	GF_8416	1.41676e-29	130	674	43	222	130	0.329377	0.192878
GF_1003	GF_256	5.36894e-23	122	674	46	132	233	0.195846	0.345697
GF_6698	GF_848	2.63957e-21	131	674	54	222	163	0.329377	0.24184
GF_6698	GF_849	2.63957e-21	131	674	54	222	163	0.329377	0.24184
GF_6698	GF_862	9.92416e-29	221	674	105	222	318	0.329377	0.47181
GF_13698	GF_24170	5.66599e-23	65	674	15	71	139	0.105341	0.206231
GF_13698	GF_24945	5.85589e-25	70	674	16	71	148	0.105341	0.219585
GF_11266	GF_969	2.33418e-22	66	674	16	134	78	0.198813	0.115727
GF_13698	GF_2512	2.06252e-27	69	674	14	71	130	0.105341	0.192878
GF_13698	GF_25426	5.85589e-25	70	674	16	71	148	0.105341	0.219585
GF_13698	GF_2595	1.01561e-24	60	674	11	71	109	0.105341	0.161721
GF_6698	GF_960	1.03625e-26	201	674	94	222	284	0.329377	0.421365
GF_13698	GF_2611	1.69768e-41	71	674	9	71	81	0.105341	0.120178
GF_13698	GF_2619	2.35336e-22	70	674	17	71	165	0.105341	0.244807
GF_13698	GF_2622	5.3496e-24	70	674	16	71	154	0.105341	0.228487
GF_13698	GF_2624	1.25859e-34	65	674	9	71	85	0.105341	0.126113
GF_13698	GF_2626	3.23628e-35	65	674	9	71	83	0.105341	0.123145
GF_13698	GF_2659	5.34339e-24	58	674	11	71	105	0.105341	0.155786
GF_13698	GF_2663	1.45184e-34	69	674	10	71	98	0.105341	0.145401
GF_13698	GF_2688	1.25859e-34	65	674	9	71	85	0.105341	0.126113
GF_11268	GF_11314	3.88289e-49	126	674	26	129	134	0.191395	0.198813
GF_11268	GF_11327	1.44919e-49	127	674	26	129	135	0.191395	0.200297
GF_11268	GF_11329	5.40181e-50	128	674	26	129	136	0.191395	0.20178
GF_13698	GF_27076	2.13579e-25	67	674	14	71	133	0.105341	0.197329
GF_11268	GF_11331	3.88289e-49	126	674	26	129	134	0.191395	0.198813
GF_11268	GF_11333	1.44919e-49	127	674	26	129	135	0.191395	0.200297
GF_13698	GF_2723	3.41057e-24	67	674	15	71	140	0.105341	0.207715
GF_13698	GF_27230	1.41061e-31	60	674	8	71	80	0.105341	0.118694
GF_11268	GF_11437	1.44919e-49	127	674	26	129	135	0.191395	0.200297
GF_11268	GF_11447	2.7432e-26	108	674	34	129	176	0.191395	0.261128
GF_13698	GF_2752	5.85589e-25	70	674	16	71	148	0.105341	0.219585
GF_13698	GF_2770	1.01064e-22	69	674	17	71	158	0.105341	0.234421
GF_13698	GF_27753	5.85589e-25	70	674	16	71	148	0.105341	0.219585
GF_13698	GF_2777	1.25859e-34	65	674	9	71	85	0.105341	0.126113
GF_13698	GF_28272	1.1841e-27	67	674	13	71	121	0.105341	0.179525
GF_13698	GF_2829	4.352e-37	65	674	8	71	77	0.105341	0.114243
GF_1003	GF_333	4.06072e-25	132	674	49	132	251	0.195846	0.372404
GF_13698	GF_2877	1.14762e-24	65	674	14	71	129	0.105341	0.191395
GF_11268	GF_1160	1.44919e-49	127	674	26	129	135	0.191395	0.200297
GF_13698	GF_2899	2.25555e-35	69	674	10	71	95	0.105341	0.14095
GF_11268	GF_11766	9.59026e-21	81	674	24	129	127	0.191395	0.188427
GF_11268	GF_12286	2.09842e-23	61	674	13	129	66	0.191395	0.0979228
GF_11268	GF_12351	4.03814e-26	67	674	14	129	71	0.191395	0.105341
GF_1003	GF_3369	2.76482e-52	131	674	26	132	133	0.195846	0.197329
GF_1003	GF_3370	2.76482e-52	131	674	26	132	133	0.195846	0.197329
GF_13698	GF_2964	1.21212e-22	70	674	17	71	163	0.105341	0.24184
GF_1003	GF_3440	1.41114e-51	131	674	26	132	135	0.195846	0.200297
GF_13698	GF_3014	1.0383e-38	66	674	8	71	75	0.105341	0.111276
GF_13698	GF_3027	1.59642e-24	60	674	12	71	110	0.105341	0.163205
GF_13698	GF_304	2.37962e-29	70	674	13	71	124	0.105341	0.183976
GF_13698	GF_3053	9.61948e-28	65	674	12	71	113	0.105341	0.167656
GF_1003	GF_354	8.83841e-25	131	674	49	132	250	0.195846	0.37092
GF_13698	GF_3089	3.58174e-23	69	674	16	71	155	0.105341	0.22997
GF_13698	GF_3113	1.55081e-27	65	674	12	71	114	0.105341	0.169139
GF_13698	GF_3121	2.13579e-25	67	674	14	71	133	0.105341	0.197329
GF_13698	GF_3123	1.76518e-25	61	674	11	71	109	0.105341	0.161721
GF_13698	GF_3128	2.80528e-33	69	674	11	71	103	0.105341	0.152819
GF_13698	GF_3222	3.73667e-32	60	674	8	71	78	0.105341	0.115727
GF_13698	GF_3230	3.74634e-38	64	674	7	71	71	0.105341	0.105341
GF_11268	GF_12881	6.55762e-24	67	674	15	129	78	0.191395	0.115727
GF_13698	GF_3348	1.25859e-34	65	674	9	71	85	0.105341	0.126113
GF_13698	GF_3382	9.61948e-28	65	674	12	71	113	0.105341	0.167656
GF_13698	GF_3428	1.55081e-27	65	674	12	71	114	0.105341	0.169139
GF_13698	GF_3439	2.21271e-28	69	674	13	71	125	0.105341	0.18546
GF_13698	GF_3446	4.13552e-42	68	674	7	71	71	0.105341	0.105341
GF_13698	GF_3458	3.95679e-34	70	674	11	71	103	0.105341	0.152819
GF_11268	GF_13289	1.97582e-47	122	674	25	129	130	0.191395	0.192878
GF_13698	GF_352	9.12131e-35	58	674	7	71	64	0.105341	0.0949555
GF_13698	GF_3540	4.80003e-25	67	674	14	71	135	0.105341	0.200297
GF_11268	GF_13550	7.39062e-27	68	674	14	129	71	0.191395	0.105341
GF_11268	GF_13551	4.65317e-26	66	674	13	129	69	0.191395	0.102374
GF_11268	GF_13552	8.28821e-25	62	674	12	129	64	0.191395	0.0949555
GF_13698	GF_3555	3.75432e-45	71	674	7	71	71	0.105341	0.105341
GF_11268	GF_13558	2.53018e-23	67	674	15	129	80	0.191395	0.118694
GF_11268	GF_13579	7.39062e-27	68	674	14	129	71	0.191395	0.105341
GF_11268	GF_13580	7.39062e-27	68	674	14	129	71	0.191395	0.105341
GF_11268	GF_13581	1.14762e-24	65	674	14	129	71	0.191395	0.105341
GF_11268	GF_13584	1.07738e-22	95	674	30	129	157	0.191395	0.232938
GF_11268	GF_13586	3.284e-24	67	674	15	129	77	0.191395	0.114243
GF_11268	GF_13590	2.64206e-24	68	674	15	129	79	0.191395	0.117211
GF_11268	GF_13591	2.91765e-25	64	674	13	129	67	0.191395	0.0994065
GF_11268	GF_13593	1.62606e-24	67	674	15	129	76	0.191395	0.11276
GF_11268	GF_13594	2.64206e-24	68	674	15	129	79	0.191395	0.117211
GF_11268	GF_13595	2.64206e-24	68	674	15	129	79	0.191395	0.117211
GF_11268	GF_13599	7.39062e-27	68	674	14	129	71	0.191395	0.105341
GF_11268	GF_13601	9.36055e-22	60	674	13	129	69	0.191395	0.102374
GF_11268	GF_13603	2.64206e-24	68	674	15	129	79	0.191395	0.117211
GF_11268	GF_13608	2.11037e-26	66	674	13	129	68	0.191395	0.10089
GF_13698	GF_3654	8.26645e-30	58	674	8	71	80	0.105341	0.118694
GF_11268	GF_13610	1.62551e-23	66	674	15	129	77	0.191395	0.114243
GF_11268	GF_13613	3.31579e-25	63	674	12	129	65	0.191395	0.0964392
GF_11268	GF_13615	3.34718e-27	68	674	13	129	70	0.191395	0.103858
GF_11268	GF_13616	2.64206e-24	68	674	15	129	79	0.191395	0.117211
GF_11268	GF_13620	7.13238e-24	63	674	13	129	69	0.191395	0.102374
GF_13698	GF_3714	4.84497e-34	69	674	11	71	100	0.105341	0.148368
GF_13698	GF_3728	1.21212e-22	70	674	17	71	163	0.105341	0.24184
GF_13698	GF_3730	1.182e-32	70	674	11	71	109	0.105341	0.161721
GF_13698	GF_3805	1.17869e-40	68	674	8	71	75	0.105341	0.111276
GF_13698	GF_384	9.00019e-23	64	674	14	71	136	0.105341	0.20178
GF_13698	GF_3853	1.01064e-22	69	674	17	71	158	0.105341	0.234421
GF_11268	GF_13623	3.34718e-27	68	674	13	129	70	0.191395	0.103858
GF_11268	GF_13625	4.03814e-26	67	674	14	129	71	0.191395	0.105341
GF_11268	GF_13627	6.41171e-27	69	674	14	129	73	0.191395	0.108309
GF_11268	GF_13637	1.65491e-27	67	674	13	129	67	0.191395	0.0994065
GF_11268	GF_13638	1.00551e-23	65	674	14	129	74	0.191395	0.109792
GF_11268	GF_13640	2.64206e-24	68	674	15	129	79	0.191395	0.117211
GF_11268	GF_13643	7.39062e-27	68	674	14	129	71	0.191395	0.105341
GF_11268	GF_13647	2.64206e-24	68	674	15	129	79	0.191395	0.117211
GF_11268	GF_13648	7.34631e-26	68	674	14	129	74	0.191395	0.109792
GF_11268	GF_13649	2.17062e-25	66	674	14	129	71	0.191395	0.105341
GF_11268	GF_13651	7.39062e-27	68	674	14	129	71	0.191395	0.105341
GF_11268	GF_13652	6.55762e-24	67	674	15	129	78	0.191395	0.115727
GF_11268	GF_13657	1.85541e-26	67	674	13	129	70	0.191395	0.103858
GF_11268	GF_13658	1.85541e-26	67	674	13	129	70	0.191395	0.103858
GF_11268	GF_13659	3.34718e-27	68	674	13	129	70	0.191395	0.103858
GF_11268	GF_13661	2.64206e-24	68	674	15	129	79	0.191395	0.117211
GF_11268	GF_13662	5.16322e-24	60	674	12	129	62	0.191395	0.0919881
GF_11268	GF_13670	3.34718e-27	68	674	13	129	70	0.191395	0.103858
GF_11268	GF_13672	7.39062e-27	68	674	14	129	71	0.191395	0.105341
GF_11268	GF_13673	6.55762e-24	67	674	15	129	78	0.191395	0.115727
GF_11268	GF_13677	2.64206e-24	68	674	15	129	79	0.191395	0.117211
GF_11268	GF_13680	2.64206e-24	68	674	15	129	79	0.191395	0.117211
GF_11268	GF_13682	1.82201e-24	62	674	12	129	65	0.191395	0.0964392
GF_11268	GF_13689	2.64206e-24	68	674	15	129	79	0.191395	0.117211
GF_11268	GF_13690	8.40892e-27	67	674	13	129	69	0.191395	0.102374
GF_11268	GF_13692	6.71632e-21	65	674	16	129	84	0.191395	0.124629
GF_11268	GF_13693	2.64206e-24	68	674	15	129	79	0.191395	0.117211
GF_11268	GF_13697	2.64206e-24	68	674	15	129	79	0.191395	0.117211
GF_11268	GF_13698	7.39062e-27	68	674	14	129	71	0.191395	0.105341
GF_1003	GF_403	5.30301e-24	125	674	46	132	236	0.195846	0.350148
GF_11268	GF_13700	2.64206e-24	68	674	15	129	79	0.191395	0.117211
GF_11268	GF_13706	1.85541e-26	67	674	13	129	70	0.191395	0.103858
GF_11268	GF_13708	3.284e-24	67	674	15	129	77	0.191395	0.114243
GF_11268	GF_13711	4.02413e-23	65	674	15	129	76	0.191395	0.11276
GF_11268	GF_13712	3.284e-24	67	674	15	129	77	0.191395	0.114243
GF_11268	GF_13713	3.34718e-27	68	674	13	129	70	0.191395	0.103858
GF_11268	GF_13720	1.65491e-27	67	674	13	129	67	0.191395	0.0994065
GF_11268	GF_13721	1.65491e-27	67	674	13	129	67	0.191395	0.0994065
GF_11268	GF_13722	3.284e-24	67	674	15	129	77	0.191395	0.114243
GF_11268	GF_13723	1.60993e-26	68	674	14	129	72	0.191395	0.106825
GF_11268	GF_13725	7.39062e-27	68	674	14	129	71	0.191395	0.105341
GF_13698	GF_4045	5.27077e-21	63	674	15	71	143	0.105341	0.212166
GF_11268	GF_13726	7.39062e-27	68	674	14	129	71	0.191395	0.105341
GF_11268	GF_13727	1.77517e-23	62	674	13	129	68	0.191395	0.10089
GF_11268	GF_13768	3.37253e-21	52	674	10	129	53	0.191395	0.078635
GF_11268	GF_13775	6.5983e-48	127	674	27	129	140	0.191395	0.207715
GF_11268	GF_13780	2.64206e-24	68	674	15	129	79	0.191395	0.117211
GF_11268	GF_13803	7.39062e-27	68	674	14	129	71	0.191395	0.105341
GF_11268	GF_1421	4.54625e-24	61	674	12	129	64	0.191395	0.0949555
GF_13698	GF_4140	2.12489e-29	69	674	13	71	120	0.105341	0.178042
GF_13698	GF_4239	1.182e-32	70	674	11	71	109	0.105341	0.161721
GF_11268	GF_15350	2.64206e-24	68	674	15	129	79	0.191395	0.117211
GF_11268	GF_15482	2.53259e-25	65	674	13	129	69	0.191395	0.102374
GF_13698	GF_428	5.14784e-34	64	674	9	71	84	0.105341	0.124629
GF_13698	GF_4288	1.25859e-34	65	674	9	71	85	0.105341	0.126113
GF_13698	GF_4322	5.85589e-25	70	674	16	71	148	0.105341	0.219585
GF_13698	GF_4345	3.75432e-45	71	674	7	71	71	0.105341	0.105341
GF_13698	GF_4349	1.45184e-34	69	674	10	71	98	0.105341	0.145401
GF_1003	GF_4626	8.96029e-22	74	674	20	132	101	0.195846	0.149852
GF_13698	GF_4382	1.25859e-34	65	674	9	71	85	0.105341	0.126113
GF_11268	GF_16248	9.94924e-23	64	674	14	129	75	0.191395	0.111276
GF_11268	GF_16249	9.94924e-23	64	674	14	129	75	0.191395	0.111276
GF_11268	GF_16252	2.45663e-22	63	674	14	129	74	0.191395	0.109792
GF_13698	GF_4394	1.25859e-34	65	674	9	71	85	0.105341	0.126113
GF_13698	GF_4414	1.85637e-25	70	674	15	71	145	0.105341	0.215134
GF_13698	GF_4447	1.25859e-34	65	674	9	71	85	0.105341	0.126113
GF_13698	GF_4451	3.27037e-41	70	674	8	71	79	0.105341	0.117211
GF_13698	GF_4479	3.11428e-23	70	674	17	71	159	0.105341	0.235905
GF_13698	GF_4510	2.19485e-37	66	674	8	71	79	0.105341	0.117211
GF_13698	GF_4515	1.182e-32	70	674	11	71	109	0.105341	0.161721
GF_13698	GF_4536	1.36952e-27	70	674	14	71	133	0.105341	0.197329
GF_1003	GF_476	1.04289e-52	132	674	26	132	134	0.195846	0.198813
GF_11268	GF_16706	3.88289e-49	126	674	26	129	134	0.191395	0.198813
GF_11268	GF_16855	2.62086e-46	124	674	26	129	138	0.191395	0.204748
GF_11268	GF_1688	7.39062e-27	68	674	14	129	71	0.191395	0.105341
GF_11268	GF_1700	1.06336e-21	65	674	16	129	81	0.191395	0.120178
GF_13698	GF_4614	1.25859e-34	65	674	9	71	85	0.105341	0.126113
GF_11268	GF_1730	6.18276e-22	67	674	16	129	85	0.191395	0.126113
GF_13698	GF_4626	3.62416e-27	61	674	11	71	101	0.105341	0.149852
GF_13698	GF_4636	1.62034e-21	70	674	18	71	171	0.105341	0.253709
GF_13698	GF_4724	2.91278e-43	68	674	7	71	68	0.105341	0.10089
GF_13698	GF_4725	3.20785e-25	67	674	14	71	134	0.105341	0.198813
GF_13698	GF_4745	6.41164e-35	65	674	9	71	84	0.105341	0.124629
GF_11268	GF_18161	2.30936e-21	59	674	13	129	68	0.191395	0.10089
[truncated: 231,484 more rows]
